# Supplementary material for: ATP13A3 is a major component of the enigmatic mammalian polyamine transport system
Source: J Biol Chem. 2020 Dec 17;296:100182. doi: 10.1074/jbc.RA120.013908 (PMC7948421; doi:10.1074/jbc.RA120.013908)
Supplement: Figures S1–S6 [file mmc1.xlsx]

## Sheet: Identifications
Protein IDs	Majority protein IDs	Protein names	Fasta headers	Potential contaminant	LFQ intensity MG-1	LFQ intensity MG-2	LFQ intensity MG-3	LFQ intensity MG-4	LFQ intensity WT-1	LFQ intensity WT-2	LFQ intensity WT-3	LFQ intensity WT-4	Peptides	Razor + unique peptides	Unique peptides	Sequence coverage [%]	Unique + razor sequence coverage [%]	Unique sequence coverage [%]	Mol. weight [kDa]	Q-value	Score	Intensity	MS/MS count	Peptides_	Razor + unique peptides_	Unique peptides_	Sequence coverage [%]_	Unique + razor sequence coverage [%]_	Unique sequence coverage [%]_	Mol. weight [kDa]_	Number of proteins	Intensity_	MS/MS count_	Peptides MG-1	Peptides MG-2	Peptides MG-3	Peptides MG-4	Peptides WT-1	Peptides WT-2	Peptides WT-3	Peptides WT-4	Razor + unique peptides MG-1	Razor + unique peptides MG-2	Razor + unique peptides MG-3	Razor + unique peptides MG-4	Razor + unique peptides WT-1	Razor + unique peptides WT-2	Razor + unique peptides WT-3	Razor + unique peptides WT-4
A1E3K4	A1E3K4	Bak	A1E3K4_CRIGR Bak OS=Cricetulus griseus OX=10029 GN=I79_019232 PE=2 SV=1		0	49644000	59651000	0	37058000	38640000	0	47494000	5	5	5	33	33	33	23.296	0	23.624	446070000	14	5	5	5	33	33	33	23.296	1	446070000	14	2	3	3	1	3	3	1	3	2	3	3	1	3	3	1	3
A5A422	A5A422	CCND1	A5A422_CRIGR CCND1 OS=Cricetulus griseus OX=10029 GN=CgPICR_009599 PE=2 SV=1		0	0	0	0	0	0	0	0	1	1	1	4.7	4.7	4.7	33.485	0.00023787	3.7321	0	1	1	1	1	4.7	4.7	4.7	33.485	1	0	1	0	1	0	0	0	0	0	0	0	1	0	0	0	0	0	0
ATP13A1;G3H459	ATP13A1;G3H459	manganese-transporting ATPase 13A1 isoform X1;Cation-transporting ATPase	G3H459_CRIGR Cation-transporting ATPase OS=Cricetulus griseus OX=10029 GN=I79_005059 PE=3 SV=1;manganese-transporting ATPase 13A1 isoform X1 [Cricetulus griseus]		141870000	137080000	98790000	133270000	88715000	101210000	104610000	103460000	21	21	21	25.7	25.7	25.7	126.54	0	96.86	1183000000	68	21	21	21	25.7	25.7	25.7	126.54	2	1183000000	68	12	12	10	11	10	11	10	11	12	12	10	11	10	11	10	11
ATP13A3;G3IAV4	ATP13A3;G3IAV4	probable cation-transporting ATPase 13A3 isoform X1;Cation-transporting ATPase	G3IAV4_CRIGR Cation-transporting ATPase OS=Cricetulus griseus OX=10029 GN=I79_020736 PE=3 SV=1;probable cation-transporting ATPase 13A3 isoform X1 [Cricetulus griseus]		0	0	0	0	80345000	118060000	192650000	60978000	14	14	14	15.5	15.5	15.5	141.61	0	35.466	631030000	25	14	14	14	15.5	15.5	15.5	141.61	2	631030000	25	1	0	1	0	7	10	9	5	1	0	1	0	7	10	9	5
B2CMK5	B2CMK5	CASP8	B2CMK5_CRIGR CASP8 OS=Cricetulus griseus OX=10029 GN=CgPICR_000363 PE=2 SV=1		0	0	0	0	41876000	37589000	0	39065000	7	7	7	16.4	16.4	16.4	55.707	0	54.075	181890000	14	7	7	7	16.4	16.4	16.4	55.707	1	181890000	14	1	0	1	0	3	3	4	4	1	0	1	0	3	3	4	4
C0SSX9	C0SSX9	ILK	C0SSX9_CRIGR ILK OS=Cricetulus griseus OX=10029 GN=ilk PE=2 SV=1		751449984	716710016	636520000	633180032	907600000	1039200000	1344300032	802280000	25	25	25	55.8	55.8	55.8	51.403	0	103.45	9039600000	193	25	25	25	55.8	55.8	55.8	51.403	1	9039600000	193	16	17	17	16	18	20	20	19	16	17	17	16	18	20	20	19
CON__ENSEMBL:ENSBTAP00000007350;CON__P01030	CON__ENSEMBL:ENSBTAP00000007350;CON__P01030			+	211860000	203780000	96337000	113560000	60107000	42667000	50848000	52431000	25	25	25	20.9	20.9	20.9	192.99	0	65.63	1302100000	66	25	25	25	20.9	20.9	20.9	192.99	2	1302100000	66	21	16	9	13	8	9	7	8	21	16	9	13	8	9	7	8
CON__Q3MHN5;CON__ENSEMBL:ENSBTAP00000018229	CON__Q3MHN5;CON__ENSEMBL:ENSBTAP00000018229			+	0	0	0	0	0	0	0	1254300	1	1	1	4.6	4.6	4.6	53.341	0.000877	2.5591	12130000	2	1	1	1	4.6	4.6	4.6	53.341	2	12130000	2	1	1	1	1	1	1	0	1	1	1	1	1	1	1	0	1
CON__ENSEMBL:ENSBTAP00000024146;G3HQ75	CON__ENSEMBL:ENSBTAP00000024146	Murinoglobulin-1		+	127470000	243230000	452720000	189990000	246910000	115220000	44597000	303870016	32	32	31	31.1	31.1	30.2	164.34	0	107.4	1900000000	102	32	32	31	31.1	31.1	30.2	164.34	2	1900000000	102	11	17	27	11	24	13	6	25	11	17	27	11	24	13	6	25
CON__ENSEMBL:ENSBTAP00000032840	CON__ENSEMBL:ENSBTAP00000032840			+	67149000	64543000	36770000	23397000	14027000	17485000	18054000	25638000	10	10	10	17.6	17.6	17.6	92.273	0	24.88	413450000	22	10	10	10	17.6	17.6	17.6	92.273	1	413450000	22	8	8	1	2	1	1	5	3	8	8	1	2	1	1	5	3
CON__ENSEMBL:ENSBTAP00000034412	CON__ENSEMBL:ENSBTAP00000034412			+	23925000	0	0	53516000	0	0	0	0	4	4	4	25.1	25.1	25.1	22.336	0	15.74	856270000	8	4	4	4	25.1	25.1	25.1	22.336	1	856270000	8	2	1	0	3	1	1	1	1	2	1	0	3	1	1	1	1
CON__ENSEMBL:ENSBTAP00000037665	CON__ENSEMBL:ENSBTAP00000037665			+	0	3857100	0	0	0	0	0	0	2	2	2	2.9	2.9	2.9	65.19	0.0049454	1.6811	15103000	4	2	2	2	2.9	2.9	2.9	65.19	1	15103000	4	2	1	0	1	0	0	0	0	2	1	0	1	0	0	0	0
CON__P00761	CON__P00761			+	2647899904	4309899776	4674999808	4469700096	5435400192	5265800192	5338599936	6409099776	8	8	8	49.8	49.8	49.8	24.409	0	245.97	47913000000	237	8	8	8	49.8	49.8	49.8	24.409	1	47913000000	237	5	8	8	8	8	7	8	7	5	8	8	8	8	7	8	7
CON__P01966	CON__P01966			+	0	13830000	0	0	0	0	34396000	0	3	3	3	33.8	33.8	33.8	15.184	0	7.566	112870000	7	3	3	3	33.8	33.8	33.8	15.184	1	112870000	7	1	2	0	1	1	0	3	1	1	2	0	1	1	0	3	1
CON__P02533;G3I8F9;CON__ENSEMBL:ENSP00000377550;G3I8G0;CON__Q9QWL7;CON__Q6IFX2;CON__P19012;CON__P13646-1	CON__P02533;G3I8F9	Keratin, type I cytoskeletal 14;Keratin, type I cytoskeletal 17	G3I8F9_CRIGR Keratin, type I cytoskeletal 14 OS=Cricetulus griseus OX=10029 GN=I79_019828 PE=3 SV=1	+	0	22921000	0	0	0	0	0	0	7	2	1	16.1	5.9	3.2	51.621	0	10.284	91146000	6	7	2	1	16.1	5.9	3.2	51.621	8	91146000	6	1	6	3	1	0	0	1	2	0	2	1	1	0	0	1	1
CON__P02538;CON__P04259;CON__P48668;CON__P13647;CON__Q8VED5;CON__O95678;G3IKD5;CON__Q8N1N4-2;CON__Q7RTT2;CON__P07744;CON__Q5XKE5;CON__H-INV:HIT000016045;CON__Q32MB2;G3IBN7;G3IBP0;CON__Q7RTS7;G3IBP2;CON__P19013	CON__P02538;CON__P04259;CON__P48668;CON__P13647	Keratin, type II cytoskeletal 4;Keratin, type II cytoskeletal 6A;Keratin, type II cytoskeletal 74;Keratin, type II cytoskeletal 73		+	0	55528000	0	0	0	0	0	0	10	5	4	20.9	12.8	11	60.044	0	19.493	114740000	5	10	5	4	20.9	12.8	11	60.044	18	114740000	5	1	9	3	2	3	4	4	4	0	5	0	0	0	1	0	1
CON__P02584	CON__P02584			+	279169984	290260000	171720000	258050000	249780000	212350000	288820000	162570000	5	5	3	40.7	40.7	28.6	15.057	0	44.07	2552400000	54	5	5	3	40.7	40.7	28.6	15.057	1	2552400000	54	4	5	4	4	4	3	4	4	4	5	4	4	4	3	4	4
CON__P02662	CON__P02662			+	0	0	0	4242700	0	0	0	38865000	2	2	2	11.6	11.6	11.6	22.975	0	4.3411	50219000	7	2	2	2	11.6	11.6	11.6	22.975	1	50219000	7	1	1	1	2	1	1	2	2	1	1	1	2	1	1	2	2
CON__P02768-1	CON__P02768-1			+	0	0	0	0	42377000	0	0	0	10	7	7	23.5	18.4	18.4	69.366	0	14.423	61046000	6	10	7	7	23.5	18.4	18.4	69.366	1	61046000	6	1	1	5	2	8	4	1	3	0	0	2	1	6	2	0	1
CON__P02769	CON__P02769			+	991219968	1259100032	956910016	1054600000	3000699904	1245699968	1499500032	1809500032	33	33	30	60.6	60.6	55.5	69.293	0	226.62	14256000000	338	33	33	30	60.6	60.6	55.5	69.293	1	14256000000	338	20	22	25	19	29	25	24	29	20	22	25	19	29	25	24	29
CON__P04264	CON__P04264			+	243820000	537729984	525070016	311000000	274609984	427580000	681910016	582240000	27	27	16	53	53	37.9	66.017	0	269.72	4914000000	115	27	27	16	53	53	37.9	66.017	1	4914000000	115	8	14	21	13	18	16	17	19	8	14	21	13	18	16	17	19
CON__P05787;G3IH98;CON__H-INV:HIT000292931	CON__P05787;G3IH98	Keratin, type II cytoskeletal 8	G3IH98_CRIGR Keratin, type II cytoskeletal 8 OS=Cricetulus griseus OX=10029 GN=I79_023186 PE=3 SV=1	+	0	0	0	0	0	0	0	3047500	5	1	1	7.9	2.5	2.5	53.704	0.0017	2.1046	29218000	0	5	1	1	7.9	2.5	2.5	53.704	3	29218000	0	3	2	5	4	5	4	3	5	1	0	1	1	1	0	1	1
CON__P06868	CON__P06868			+	0	0	0	91694000	63789000	38790000	0	90686000	11	11	11	16.5	16.5	16.5	91.215	0	19.427	292990000	17	11	11	11	16.5	16.5	16.5	91.215	1	292990000	17	0	0	0	8	6	3	0	4	0	0	0	8	6	3	0	4
CON__P07477	CON__P07477			+	0	0	0	0	0	0	0	14125000	1	1	1	8.1	8.1	8.1	26.558	0.00044534	2.7905	106720000	6	1	1	1	8.1	8.1	8.1	26.558	1	106720000	6	1	1	1	1	0	1	1	1	1	1	1	1	0	1	1	1
CON__P08779	CON__P08779			+	0	24667000	0	0	0	0	0	0	8	5	2	21.1	15.9	8.9	51.267	0	7.4575	109940000	4	8	5	2	21.1	15.9	8.9	51.267	1	109940000	4	1	6	3	0	1	1	0	2	0	4	1	0	1	1	0	1
CON__P12763;G3HYG6	CON__P12763	Alpha-2-HS-glycoprotein		+	421740000	309520000	374929984	386049984	1221299968	497689984	589459968	820209984	10	10	10	35.1	35.1	35.1	38.418	0	70.329	5318500000	136	10	10	10	35.1	35.1	35.1	38.418	2	5318500000	136	7	7	8	6	9	8	7	9	7	7	8	6	9	8	7	9
CON__P13645;CON__P02535-1;G3IPN2;CON__Q148H6;CON__Q7Z3Y7;CON__Q7Z3Y8;G3IPB6;CON__REFSEQ:XP_986630;CON__Q2M2I5;CON__O76014;G3IPJ0;CON__A2AB72;CON__O76013;G3I8G1;CON__O76015;CON__Q497I4;G3I8F3;CON__Q14532;G3I8F6;G3I8F5;G3HX38;G3IPC7;CON__P08727;CON__P19001;G3I8F7;CON__Q7Z3Y9;CON__Q14525;CON__Q9UE12;CON__Q15323;CON__A2A5Y0;CON__P05784;CON__Q92764;G3IH97;G3I8F1	CON__P13645	Keratin, type I cytoskeletal 10 (Fragment);Keratin, type I cytoskeletal 26;Keratin, type I cytoskeletal 27;Keratin, type I cytoskeletal 42;Keratin, type I cuticular Ha2;Keratin, type I cytoskeletal 15;KRT13;Keratin, type I cytoskeletal 18;Keratin, type I cytoskeletal 28;Keratin, type I cytoskeletal 19;KRT18;Keratin, type I cuticular Ha3-II		+	102370000	453840000	246270000	129490000	98496000	214610000	306889984	271710016	20	20	16	46.5	46.5	40.8	59.51	0	135.62	2538200000	78	20	20	16	46.5	46.5	40.8	59.51	34	2538200000	78	7	17	12	7	7	12	14	14	7	17	12	7	7	12	14	14
CON__P15497	CON__P15497			+	31145000	0	30635000	0	35669000	34121000	45619000	35639000	5	5	5	26	26	26	30.276	0	19.44	279610000	12	5	5	5	26	26	26	30.276	1	279610000	12	2	1	2	2	5	4	2	3	2	1	2	2	5	4	2	3
CON__P17690	CON__P17690			+	0	0	26771000	35161000	58889000	22510000	0	40115000	4	4	4	20.3	20.3	20.3	38.252	0	20.304	237460000	10	4	4	4	20.3	20.3	20.3	38.252	1	237460000	10	1	1	3	2	4	3	1	3	1	1	3	2	4	3	1	3
CON__P34955	CON__P34955			+	0	0	57355000	60488000	237610000	71060000	0	178100000	9	9	9	20.9	20.9	20.9	46.103	0	8.1802	858850000	16	9	9	9	20.9	20.9	20.9	46.103	1	858850000	16	4	2	4	6	5	4	2	5	4	2	4	6	5	4	2	5
CON__P35527	CON__P35527			+	56755000	71454000	152510000	39530000	57979000	99330000	115780000	165560000	16	16	16	42.4	42.4	42.4	62.129	0	101.87	883540000	59	16	16	16	42.4	42.4	42.4	62.129	1	883540000	59	3	5	10	2	7	10	8	10	3	5	10	2	7	10	8	10
CON__P35908;CON__P35908v2;CON__Q6NXH9	CON__P35908;CON__P35908v2			+	39492000	147390000	67542000	36738000	27006000	71969000	53024000	140690000	13	11	7	26.5	23.4	17.5	65.865	0	40.519	852800000	26	13	11	7	26.5	23.4	17.5	65.865	3	852800000	26	4	8	8	3	5	6	7	5	3	7	6	2	4	5	6	4
CON__P81644	CON__P81644			+	3891700	5239600	25652000	0	3504500	3318400	18295000	3477300	3	3	3	27	27	27	11.202	0	5.1668	94348000	15	3	3	3	27	27	27	11.202	1	94348000	15	2	2	3	1	2	2	3	2	2	2	3	1	2	2	3	2
CON__Q04695	CON__Q04695			+	0	0	0	0	0	0	7441500	0	3	1	1	7.6	3	3	48.105	0.00253	2.0243	17248000	1	3	1	1	7.6	3	3	48.105	1	17248000	1	0	2	2	1	0	0	2	0	0	1	0	0	0	0	1	0
CON__Q29443;CON__Q0IIK2	CON__Q29443;CON__Q0IIK2			+	52695000	82001000	33174000	35417000	136040000	88970000	38248000	81781000	14	14	14	23.8	23.8	23.8	75.829	0	71.686	787740000	29	14	14	14	23.8	23.8	23.8	75.829	2	787740000	29	7	9	4	3	7	8	4	5	7	9	4	3	7	8	4	5
CON__Q28194	CON__Q28194			+	0	0	21559000	0	0	0	0	0	2	2	2	1.9	1.9	1.9	129.39	0	7.3106	74903000	5	2	2	2	1.9	1.9	1.9	129.39	1	74903000	5	1	1	2	1	1	0	0	0	1	1	2	1	1	0	0	0
CON__Q2YDI2	CON__Q2YDI2			+	0	0	0	0	0	0	0	1744300	1	1	1	2.1	2.1	2.1	50.327	0.0099344	1.2491	9875700	4	1	1	1	2.1	2.1	2.1	50.327	1	9875700	4	0	0	1	0	1	1	1	1	0	0	1	0	1	1	1	1
CON__Q3MHH8	CON__Q3MHH8			+	1030100	638740	0	0	50681000	1554100	0	0	4	4	2	9.2	9.2	3.7	57.407	0	7.795	84623000	14	4	4	2	9.2	9.2	3.7	57.407	1	84623000	14	3	3	0	0	3	2	2	0	3	3	0	0	3	2	2	0
CON__Q3SX09;CON__P02070;G3ICM8;G3ICM5	CON__Q3SX09;CON__P02070	Hemoglobin subunit epsilon-Y2;HBB		+	0	0	0	0	22105000	17735000	23630000	32231000	4	4	3	19.9	19.9	15.4	22.06	0	7.8161	101480000	8	4	4	3	19.9	19.9	15.4	22.06	4	101480000	8	0	0	2	0	2	3	2	4	0	0	2	0	2	3	2	4
CON__Q3SX14	CON__Q3SX14			+	0	0	0	0	0	0	0	6519200	3	3	1	4.7	4.7	1.4	85.686	0	15.754	20211000	3	3	3	1	4.7	4.7	1.4	85.686	1	20211000	3	0	0	0	0	1	1	2	1	0	0	0	0	1	1	2	1
CON__Q3SZH5	CON__Q3SZH5			+	0	0	0	0	0	0	0	735130	1	1	1	4.2	4.2	4.2	45.456	0.0099305	1.2468	7014300	6	1	1	1	4.2	4.2	4.2	45.456	1	7014300	6	1	1	1	1	1	1	1	1	1	1	1	1	1	1	1	1
CON__Q3SZV7	CON__Q3SZV7			+	18978000	21783000	0	10323000	0	0	0	0	3	3	3	9.8	9.8	9.8	52.295	0	7.8008	86461000	5	3	3	3	9.8	9.8	9.8	52.295	1	86461000	5	3	2	0	2	0	0	0	0	3	2	0	2	0	0	0	0
CON__Q9Z2K1;CON__Q3ZAW8	CON__Q9Z2K1;CON__Q3ZAW8			+	0	0	0	0	0	0	0	120430000	5	1	1	10.2	2.3	2.3	51.606	0.00087336	2.4981	1147000000	14	5	1	1	10.2	2.3	2.3	51.606	2	1147000000	14	2	3	4	1	2	2	1	3	1	1	1	1	1	1	1	1
CON__Q3ZBD7	CON__Q3ZBD7			+	28470000	23494000	0	0	59846000	32641000	0	30626000	2	2	2	4.1	4.1	4.1	62.87	0	6.8919	264440000	9	2	2	2	4.1	4.1	4.1	62.87	1	264440000	9	2	2	1	1	2	2	1	2	2	2	1	1	2	2	1	2
CON__Q86YZ3	CON__Q86YZ3			+	0	0	0	0	0	0	11134000	0	1	1	1	1.7	1.7	1.7	282.39	0	3.9628	36096000	2	1	1	1	1.7	1.7	1.7	282.39	1	36096000	2	0	1	1	0	0	0	1	0	0	1	1	0	0	0	1	0
CON__Q95121	CON__Q95121			+	0	0	0	0	0	0	0	792710	1	1	1	7.2	7.2	7.2	46.228	0.0017153	2.2099	6300800	5	1	1	1	7.2	7.2	7.2	46.228	1	6300800	5	1	0	0	1	1	0	1	1	1	0	0	1	1	0	1	1
D6CJI1	D6CJI1	UDP-Xylose/N-acetylglucosamine transporter	D6CJI1_CRIGR UDP-Xylose/N-acetylglucosamine transporter OS=Cricetulus griseus OX=10029 GN=slc25B4 PE=2 SV=1		0	0	0	0	0	0	0	8775600	1	1	1	3	3	3	37.412	0.0017215	2.2599	101160000	7	1	1	1	3	3	3	37.412	1	101160000	7	1	1	1	1	1	1	1	1	1	1	1	1	1	1	1	1
F7J0L2	F7J0L2	Splicing factor, arginine/serine-rich 1 (Fragment)	F7J0L2_CRIGR Splicing factor, arginine/serine-rich 1 (Fragment) OS=Cricetulus griseus OX=10029 GN=Srsf1 PE=2 SV=1		462390016	511790016	536200000	467889984	923520000	700520000	956540032	915270016	14	14	14	48.8	48.8	48.8	27.744	0	54.273	7075700000	163	14	14	14	48.8	48.8	48.8	27.744	1	7075700000	163	11	9	9	12	10	10	10	10	11	9	9	12	10	10	10	10
G3GR61	G3GR61	ATP synthase subunit gamma	G3GR61_CRIGR ATP synthase subunit gamma OS=Cricetulus griseus OX=10029 GN=I79_000004 PE=3 SV=1		2003800064	1752499968	2110000000	2016899968	1045299968	1348400000	1119200000	1287000064	12	12	12	35.6	35.6	35.6	32.847	0	135.93	16431000000	204	12	12	12	35.6	35.6	35.6	32.847	1	16431000000	204	10	9	11	10	11	11	9	9	10	9	11	10	11	11	9	9
G3GR69;G3HAL8	G3GR69	Splicing factor 45;Splicing factor 45	G3GR69_CRIGR Splicing factor 45 OS=Cricetulus griseus OX=10029 GN=I79_000012 PE=4 SV=1		17726000	23339000	40205000	0	66641000	64062000	31466000	32701000	6	6	6	16.3	16.3	16.3	45.347	0	11.158	387110000	18	6	6	6	16.3	16.3	16.3	45.347	2	387110000	18	4	4	3	2	3	2	4	2	4	4	3	2	3	2	4	2
G3GR73;G3ILV6;G3IBK9	G3GR73	Rab GDP dissociation inhibitor;Rab GDP dissociation inhibitor;Rab GDP dissociation inhibitor	G3GR73_CRIGR Rab GDP dissociation inhibitor OS=Cricetulus griseus OX=10029 GN=H671_3g8659 PE=3 SV=1		854540032	1010600000	714870016	985480000	679849984	705729984	585390016	473169984	28	28	28	74.8	74.8	74.8	50.567	0	323.31	8189400000	251	28	28	28	74.8	74.8	74.8	50.567	3	8189400000	251	24	23	23	22	19	23	22	18	24	23	23	22	19	23	22	18
G3GR83	G3GR83	1,5-anhydro-D-fructose reductase	G3GR83_CRIGR 1,5-anhydro-D-fructose reductase OS=Cricetulus griseus OX=10029 GN=H671_3g10196 PE=4 SV=1		28123000	27404000	0	17373000	0	18537000	19584000	0	6	6	6	25.2	25.2	25.2	34.374	0	12.574	209000000	10	6	6	6	25.2	25.2	25.2	34.374	1	209000000	10	3	3	3	3	2	3	3	0	3	3	3	3	2	3	3	0
G3GR85	G3GR85	PITRM1	G3GR85_CRIGR PITRM1 OS=Cricetulus griseus OX=10029 GN=CgPICR_005305 PE=4 SV=1		1238200064	1007500032	730070016	1032899968	613849984	766529984	567320000	871489984	42	42	42	53.2	53.2	53.2	117.86	0	315.34	9395900000	279	42	42	42	53.2	53.2	53.2	117.86	1	9395900000	279	37	32	31	27	29	33	30	32	37	32	31	27	29	33	30	32
G3GR86	G3GR86	ATP-dependent 6-phosphofructokinase	G3GR86_CRIGR ATP-dependent 6-phosphofructokinase OS=Cricetulus griseus OX=10029 GN=I79_000029 PE=3 SV=1		17356000	25951000	10062000	32241000	0	0	25295000	0	12	9	9	20.4	15.8	15.8	86.282	0	28.632	223940000	20	12	9	9	20.4	15.8	15.8	86.282	1	223940000	20	6	5	5	5	8	8	7	6	4	2	2	4	5	5	4	3
G3GR89	G3GR89	WD repeat-containing protein 37	G3GR89_CRIGR WD repeat-containing protein 37 OS=Cricetulus griseus OX=10029 GN=I79_000032 PE=4 SV=1		0	9733300	0	0	9930000	10251000	24688000	9891900	6	6	6	12.3	12.3	12.3	55.001	0	9.4971	140140000	8	6	6	6	12.3	12.3	12.3	55.001	1	140140000	8	1	2	2	1	3	3	4	2	1	2	2	1	3	3	4	2
G3GR90	G3GR90	Isopentenyl-diphosphate Delta-isomerase 1	G3GR90_CRIGR Isopentenyl-diphosphate Delta-isomerase 1 OS=Cricetulus griseus OX=10029 GN=I79_000033 PE=4 SV=1		0	15217000	0	0	0	0	0	0	3	3	3	8.1	8.1	8.1	32.694	0	6.0214	47073000	4	3	3	3	8.1	8.1	8.1	32.694	1	47073000	4	1	3	0	1	0	0	1	0	1	3	0	1	0	0	1	0
G3GR93	G3GR93	Nucleolar GTP-binding protein 1	G3GR93_CRIGR Nucleolar GTP-binding protein 1 OS=Cricetulus griseus OX=10029 GN=CgPICR_005293 PE=3 SV=1		309790016	261500000	464300000	232940000	775340032	661270016	810360000	896729984	27	27	27	45.7	45.7	45.7	74.086	0	129.11	5201400000	151	27	27	27	45.7	45.7	45.7	74.086	1	5201400000	151	12	17	19	10	24	24	21	23	12	17	19	10	24	24	21	23
G3GR95	G3GR95	La-related protein 4B	G3GR95_CRIGR La-related protein 4B OS=Cricetulus griseus OX=10029 GN=I79_000038 PE=4 SV=1		250300000	326569984	221550000	261210000	321900000	391220000	369369984	341680000	22	22	22	39.5	39.5	39.5	68.381	0	147.28	3215200000	90	22	22	22	39.5	39.5	39.5	68.381	1	3215200000	90	12	9	16	11	15	16	10	17	12	9	16	11	15	16	10	17
G3GRA0	G3GRA0	Lamin-B receptor	G3GRA0_CRIGR Lamin-B receptor OS=Cricetulus griseus OX=10029 GN=I79_000043 PE=4 SV=1		178020000	203220000	208770000	189500000	68888000	61604000	61280000	109900000	11	11	11	21.5	21.5	21.5	70.428	0	42.306	1487300000	47	11	11	11	21.5	21.5	21.5	70.428	1	1487300000	47	5	8	11	7	6	5	4	5	5	8	11	7	6	5	4	5
G3GRA4	G3GRA4	Protein enabled-like	G3GRA4_CRIGR Protein enabled-like OS=Cricetulus griseus OX=10029 GN=I79_000047 PE=4 SV=1		0	0	0	0	68763000	107660000	121480000	92609000	7	7	7	19.9	19.9	19.9	44.893	0	31.162	440970000	16	7	7	7	19.9	19.9	19.9	44.893	1	440970000	16	0	0	0	0	6	4	3	4	0	0	0	0	6	4	3	4
G3GRA5;G3I0X7	G3GRA5	Sphingolipid delta(4)-desaturase DES1;DEGS1	G3GRA5_CRIGR Sphingolipid delta(4)-desaturase DES1 OS=Cricetulus griseus OX=10029 GN=I79_000048 PE=4 SV=1		0	0	22478000	0	0	0	0	0	3	3	2	3.5	3.5	3.5	57.989	0.002529	2.0181	58989000	4	3	3	2	3.5	3.5	3.5	57.989	2	58989000	4	0	0	2	2	0	1	0	1	0	0	2	2	0	1	0	1
G3GRB1	G3GRB1	Calpain-2 catalytic subunit	G3GRB1_CRIGR Calpain-2 catalytic subunit OS=Cricetulus griseus OX=10029 GN=I79_000054 PE=3 SV=1		757600000	698569984	930040000	741969984	729550016	657420032	819020032	697720000	22	22	22	38.6	38.6	38.6	75.958	0	323.31	7888000000	172	22	22	22	38.6	38.6	38.6	75.958	1	7888000000	172	15	17	19	14	18	17	15	17	15	17	19	14	18	17	15	17
G3GRB9	G3GRB9	Melanoma inhibitory activity protein 3	G3GRB9_CRIGR Melanoma inhibitory activity protein 3 OS=Cricetulus griseus OX=10029 GN=I79_000063 PE=4 SV=1		155550000	132300000	147470000	164180000	88245000	144720000	144720000	143210000	23	23	23	12.6	12.6	12.6	212.51	0	99.776	1433300000	64	23	23	23	12.6	12.6	12.6	212.51	1	1433300000	64	14	11	14	10	10	12	7	11	14	11	14	10	10	12	7	11
G3GRC0	G3GRC0	Axin interactor, dorsalization-associated protein	G3GRC0_CRIGR Axin interactor, dorsalization-associated protein OS=Cricetulus griseus OX=10029 GN=I79_000062 PE=4 SV=1		0	0	0	0	0	0	0	10373000	2	2	2	22.6	22.6	22.6	13.756	0	5.3091	99688000	2	2	2	2	22.6	22.6	22.6	13.756	1	99688000	2	1	1	1	1	1	1	1	1	1	1	1	1	1	1	1	1
G3GRD3	G3GRD3	MOSC domain-containing protein 1, mitochondrial	G3GRD3_CRIGR MOSC domain-containing protein 1, mitochondrial OS=Cricetulus griseus OX=10029 GN=I79_000076 PE=4 SV=1		0	0	0	0	0	0	0	10109000	1	1	1	5.1	5.1	5.1	26.236	0.00023359	3.4463	74451000	3	1	1	1	5.1	5.1	5.1	26.236	1	74451000	3	1	1	1	1	1	1	1	1	1	1	1	1	1	1	1	1
G3GRD4	G3GRD4	MOSC domain-containing protein 2, mitochondrial	G3GRD4_CRIGR MOSC domain-containing protein 2, mitochondrial OS=Cricetulus griseus OX=10029 GN=I79_000077 PE=4 SV=1		409369984	400929984	365380000	392910016	149280000	209330000	183770000	182580000	12	12	12	54.9	54.9	54.9	27.193	0	56.853	3344400000	70	12	12	12	54.9	54.9	54.9	27.193	1	3344400000	70	10	9	11	10	4	6	7	6	10	9	11	10	4	6	7	6
G3GRD6	G3GRD6	Non-specific serine/threonine protein kinase	G3GRD6_CRIGR Non-specific serine/threonine protein kinase OS=Cricetulus griseus OX=10029 GN=I79_000079 PE=4 SV=1		0	0	0	0	0	0	13341000	0	5	3	3	12.1	7.3	7.3	59.654	0	4.9664	52586000	3	5	3	3	12.1	7.3	7.3	59.654	1	52586000	3	2	3	2	1	1	2	3	2	1	1	1	0	0	0	2	1
G3GRD7	G3GRD7	Rab3 GTPase-activating protein non-catalytic subunit	G3GRD7_CRIGR Rab3 GTPase-activating protein non-catalytic subunit OS=Cricetulus griseus OX=10029 GN=I79_000080 PE=4 SV=1		108530000	116780000	107770000	111140000	87760000	118130000	90074000	100830000	20	20	20	17.9	17.9	17.9	145.24	0	41.342	1025000000	47	20	20	20	17.9	17.9	17.9	145.24	1	1025000000	47	11	8	7	13	12	8	8	9	11	8	7	13	12	8	8	9
G3GRD8	G3GRD8	Isoleucyl-tRNA synthetase, mitochondrial	G3GRD8_CRIGR Isoleucyl-tRNA synthetase, mitochondrial OS=Cricetulus griseus OX=10029 GN=I79_000083 PE=4 SV=1		792280000	659900032	377420000	834950016	342390016	487260000	295080000	602339968	30	30	30	50.2	50.2	50.2	93.627	0	257.09	5752000000	276	30	30	30	50.2	50.2	50.2	93.627	1	5752000000	276	25	21	22	25	20	23	15	23	25	21	22	25	20	23	15	23
G3GRE1	G3GRE1	Bifunctional aminoacyl-tRNA synthetase (Fragment)	G3GRE1_CRIGR Bifunctional aminoacyl-tRNA synthetase (Fragment) OS=Cricetulus griseus OX=10029 GN=I79_000086 PE=3 SV=1		5396899840	4896999936	3846899968	5225900032	7239399936	7107400192	7901199872	7743600128	80	80	79	61	61	61	154.89	0	323.31	62234000000	1128	80	80	79	61	61	61	154.89	1	62234000000	1128	72	64	65	64	69	70	65	69	72	64	65	64	69	70	65	69
G3GRE9	G3GRE9	RRP15-like protein	G3GRE9_CRIGR RRP15-like protein OS=Cricetulus griseus OX=10029 GN=I79_000094 PE=4 SV=1		28436000	24888000	51885000	29963000	96310000	129770000	91077000	99625000	7	7	7	20.8	20.8	20.8	42.329	0	22.89	643940000	31	7	7	7	20.8	20.8	20.8	42.329	1	643940000	31	3	3	5	2	6	6	3	6	3	3	5	2	6	6	3	6
G3GRF9	G3GRF9	Centromere protein F	G3GRF9_CRIGR Centromere protein F OS=Cricetulus griseus OX=10029 GN=I79_000105 PE=4 SV=1		0	0	0	0	0	0	43260000	0	5	5	5	2.1	2.1	2.1	341.16	0	4.1459	117180000	8	5	5	5	2.1	2.1	2.1	341.16	1	117180000	8	0	1	1	1	1	0	3	0	0	1	1	1	1	0	3	0
G3GRG0	G3GRG0	Tyrosine-protein phosphatase non-receptor type 14	G3GRG0_CRIGR Tyrosine-protein phosphatase non-receptor type 14 OS=Cricetulus griseus OX=10029 GN=I79_000106 PE=4 SV=1		0	2985600	0	0	0	0	0	0	1	1	1	1.4	1.4	1.4	88.473	0.0081951	1.32	8024000	1	1	1	1	1.4	1.4	1.4	88.473	1	8024000	1	1	1	0	0	0	0	0	0	1	1	0	0	0	0	0	0
G3GRG3	G3GRG3	SET and MYND domain-containing protein 2	G3GRG3_CRIGR SET and MYND domain-containing protein 2 OS=Cricetulus griseus OX=10029 GN=CgPICR_010073 PE=4 SV=1		0	0	0	0	0	0	0	2083300	1	1	1	4.9	4.9	4.9	37.171	0.0015086	2.2853	37431000	3	1	1	1	4.9	4.9	4.9	37.171	1	37431000	3	1	1	1	1	1	1	1	1	1	1	1	1	1	1	1	1
G3GRG8	G3GRG8	Ras GTPase-activating protein-binding protein 1	G3GRG8_CRIGR Ras GTPase-activating protein-binding protein 1 OS=Cricetulus griseus OX=10029 GN=I79_000114 PE=4 SV=1		147150000	191160000	216180000	135380000	157950000	172350000	178830000	168010000	4	3	3	35.4	28.1	28.1	11.076	0	21.998	1909800000	38	4	3	3	35.4	28.1	28.1	11.076	1	1909800000	38	3	3	4	2	3	3	3	3	3	3	3	2	3	3	3	3
G3GRG9	G3GRG9	Ras GTPase-activating protein-binding protein 1	G3GRG9_CRIGR Ras GTPase-activating protein-binding protein 1 OS=Cricetulus griseus OX=10029 GN=I79_000115 PE=4 SV=1		234850000	277280000	307190016	198010000	249420000	267640000	339070016	225750000	2	2	2	7.4	7.4	7.4	28.557	0	4.2787	2908100000	38	2	2	2	7.4	7.4	7.4	28.557	1	2908100000	38	2	2	2	2	2	2	2	1	2	2	2	2	2	2	2	1
G3GRH6	G3GRH6	RNA polymerase-associated protein LEO1	G3GRH6_CRIGR RNA polymerase-associated protein LEO1 OS=Cricetulus griseus OX=10029 GN=I79_000125 PE=4 SV=1		0	0	0	0	0	0	24439000	0	3	3	3	4.9	4.9	4.9	87.089	0.0002343	3.4873	87262000	4	3	3	3	4.9	4.9	4.9	87.089	1	87262000	4	1	1	0	0	1	1	2	2	1	1	0	0	1	1	2	2
G3GRH9	G3GRH9	Tropomodulin-3	G3GRH9_CRIGR Tropomodulin-3 OS=Cricetulus griseus OX=10029 GN=I79_000124 PE=4 SV=1		140810000	125460000	89932000	149390000	98700000	83799000	111320000	82996000	14	14	14	57.9	57.9	57.9	39.388	0	80.644	1245700000	68	14	14	14	57.9	57.9	57.9	39.388	1	1245700000	68	13	9	8	10	7	8	8	8	13	9	8	10	7	8	8	8
G3GRI6;G3GRI3	G3GRI6	Myosin-Va;Myosin-Vc	G3GRI6_CRIGR Myosin-Va OS=Cricetulus griseus OX=10029 GN=I79_000133 PE=3 SV=1		370380000	334160000	250170000	313270016	207170000	202040000	229150000	262820000	32	32	30	23.5	23.5	22.2	201.73	0	114.26	2898500000	116	32	32	30	23.5	23.5	22.2	201.73	2	2898500000	116	23	19	15	21	17	18	17	19	23	19	15	21	17	18	17	19
G3GRJ5;G3IDW8;G3GSZ8	G3GRJ5;G3IDW8;G3GSZ8	Putative ribosome biogenesis protein RLP24;Putative ribosome biogenesis protein RLP24;Putative ribosome biogeneis protein RLP24-like protein	G3GRJ5_CRIGR Putative ribosome biogenesis protein RLP24 OS=Cricetulus griseus OX=10029 GN=I79_000144 PE=3 SV=1;G3GSZ8_CRIGR Putative ribosome bio;G3IDW8_CRIGR Putative ribosome biogenesis protein RLP24 OS=Cricetulus griseus OX=10029 GN=I79_021906 PE=4 SV=1		0	0	0	0	58740000	35911000	0	39050000	3	3	3	17.2	17.2	17.2	19.6	0	9.6009	261770000	10	3	3	3	17.2	17.2	17.2	19.6	3	261770000	10	1	1	2	1	3	3	1	3	1	1	2	1	3	3	1	3
G3GRK8;G3HSD8	G3GRK8	E3 ubiquitin-protein ligase NEDD4;E3 ubiquitin-protein ligase NEDD4-like	G3GRK8_CRIGR E3 ubiquitin-protein ligase NEDD4 OS=Cricetulus griseus OX=10029 GN=I79_000157 PE=4 SV=1		548550016	544030016	674670016	640040000	734360000	598649984	677760000	645350016	23	23	23	28	28	28	115.84	0	180.11	6393900000	166	23	23	23	28	28	28	115.84	2	6393900000	166	17	15	18	18	19	20	14	17	17	15	18	18	19	20	14	17
G3GRM2	G3GRM2	Disintegrin and metalloproteinase domain-containing protein 10	G3GRM2_CRIGR Disintegrin and metalloproteinase domain-containing protein 10 OS=Cricetulus griseus OX=10029 GN=I79_000174 PE=4 SV=1		68132000	62877000	81331000	0	74102000	44029000	96096000	58930000	10	10	10	18.4	18.4	18.4	75.566	0	41.653	708350000	30	10	10	10	18.4	18.4	18.4	75.566	1	708350000	30	4	5	7	2	3	5	5	6	4	5	7	2	3	5	5	6
G3GRM4	G3GRM4	SAFB-like transcription modulator	G3GRM4_CRIGR SAFB-like transcription modulator OS=Cricetulus griseus OX=10029 GN=H671_4g12145 PE=4 SV=1		0	0	20683000	0	24209000	26756000	0	25253000	6	6	6	7.6	7.6	7.6	100.1	0	8.053	216930000	8	6	6	6	7.6	7.6	7.6	100.1	1	216930000	8	1	1	3	0	3	4	2	4	1	1	3	0	3	4	2	4
G3GRM6	G3GRM6	G2/mitotic-specific cyclin-B2	G3GRM6_CRIGR G2/mitotic-specific cyclin-B2 OS=Cricetulus griseus OX=10029 GN=I79_000179 PE=3 SV=1		0	0	8163800	0	0	0	0	0	3	3	3	8.3	8.3	8.3	45.387	0.00044753	2.8532	34294000	2	3	3	3	8.3	8.3	8.3	45.387	1	34294000	2	0	1	2	0	0	0	1	0	0	1	2	0	0	0	1	0
G3GRM7	G3GRM7	Myosin-Ie	G3GRM7_CRIGR Myosin-Ie OS=Cricetulus griseus OX=10029 GN=I79_000180 PE=3 SV=1		938760000	824649984	752670016	840979968	630049984	658510016	787310016	504129984	32	32	32	34.5	34.5	34.5	117.04	0	134.88	8092100000	204	32	32	32	34.5	34.5	34.5	117.04	1	8092100000	204	23	25	25	25	23	23	26	20	23	25	25	25	23	23	26	20
G3GRN2	G3GRN2	BCL2/adenovirus E1B 19 kDa protein-interacting protein 2	G3GRN2_CRIGR BCL2/adenovirus E1B 19 kDa protein-interacting protein 2 OS=Cricetulus griseus OX=10029 GN=I79_000185 PE=4 SV=1		0	0	0	7202700	0	0	0	0	1	1	1	6.2	6.2	6.2	31.568	0.0074537	1.4087	8418100	1	1	1	1	6.2	6.2	6.2	31.568	1	8418100	1	0	0	0	1	0	0	0	0	0	0	0	1	0	0	0	0
G3GRP9	G3GRP9	AFG3-like protein 1	G3GRP9_CRIGR AFG3-like protein 1 OS=Cricetulus griseus OX=10029 GN=H671_3g8729 PE=3 SV=1		222500000	221910000	203400000	164400000	117120000	97317000	127910000	46593000	22	22	22	32.1	32.1	32.1	87.403	0	46.223	1775300000	49	22	22	22	32.1	32.1	32.1	87.403	1	1775300000	49	11	12	9	9	6	7	9	4	11	12	9	9	6	7	9	4
G3GRQ1	G3GRQ1	Tubulin beta-3 chain	G3GRQ1_CRIGR Tubulin beta-3 chain OS=Cricetulus griseus OX=10029 GN=I79_000194 PE=3 SV=1		51717000	75782000	36465000	45451000	83239000	66520000	109560000	59121000	16	3	0	19.3	4.2	0	85.499	0	9.2338	701710000	33	16	3	0	19.3	4.2	0	85.499	1	701710000	33	14	16	15	14	15	14	16	15	2	3	2	2	3	2	3	3
G3GRQ2	G3GRQ2	Transcription factor 25	G3GRQ2_CRIGR Transcription factor 25 OS=Cricetulus griseus OX=10029 GN=I79_000195 PE=4 SV=1		73223000	73411000	68094000	59847000	49250000	50117000	76551000	44875000	12	12	12	19.5	19.5	19.5	128.35	0	36.297	695690000	31	12	12	12	19.5	19.5	19.5	128.35	1	695690000	31	7	7	9	9	5	5	7	5	7	7	9	9	5	5	7	5
G3GRR3	G3GRR3	Charged multivesicular body protein 1a	G3GRR3_CRIGR Charged multivesicular body protein 1a OS=Cricetulus griseus OX=10029 GN=I79_000206 PE=4 SV=1		26608000	20500000	0	0	0	0	0	0	2	2	2	9.2	9.2	9.2	21.607	0	3.8516	164290000	4	2	2	2	9.2	9.2	9.2	21.607	1	164290000	4	2	2	0	1	1	1	1	1	2	2	0	1	1	1	1	1
G3GRR8	G3GRR8	60S ribosomal protein L13	G3GRR8_CRIGR 60S ribosomal protein L13 OS=Cricetulus griseus OX=10029 GN=I79_000212 PE=3 SV=1		7126700032	7443200000	7703900160	8613600256	8548100096	8724700160	9222500352	9537800192	17	17	17	55.2	55.2	55.2	22.425	0	136.36	86441000000	462	17	17	17	55.2	55.2	55.2	22.425	1	86441000000	462	14	16	9	11	9	10	15	11	14	16	9	11	9	10	15	11
G3GRR9	G3GRR9	Paraplegin	G3GRR9_CRIGR Paraplegin OS=Cricetulus griseus OX=10029 GN=I79_000214 PE=3 SV=1		144720000	104660000	65375000	81845000	40218000	48401000	30501000	33201000	9	9	9	16.4	16.4	16.4	86.432	0	27.582	898470000	33	9	9	9	16.4	16.4	16.4	86.432	1	898470000	33	6	7	6	6	3	5	4	4	6	7	6	6	3	5	4	4
G3GRS3	G3GRS3	Acyl-CoA synthetase family member 3, mitochondrial	G3GRS3_CRIGR Acyl-CoA synthetase family member 3, mitochondrial OS=Cricetulus griseus OX=10029 GN=I79_000217 PE=4 SV=1		67160000	44226000	0	55374000	0	0	42886000	16572000	8	8	8	20.9	20.9	20.9	64.66	0	23.823	416110000	16	8	8	8	20.9	20.9	20.9	64.66	1	416110000	16	5	4	1	7	2	2	2	3	5	4	1	7	2	2	2	3
G3GRS8	G3GRS8	Trafficking protein particle complex subunit 2-like protein	G3GRS8_CRIGR Trafficking protein particle complex subunit 2-like protein OS=Cricetulus griseus OX=10029 GN=I79_000222 PE=4 SV=1		0	0	0	5469200	0	0	0	0	1	1	1	12.8	12.8	12.8	12.575	0.00044356	2.7285	8539300	1	1	1	1	12.8	12.8	12.8	12.575	1	8539300	1	1	0	0	1	0	0	0	0	1	0	0	1	0	0	0	0
G3GRS9	G3GRS9	N-acetylgalactosamine-6-sulfatase	G3GRS9_CRIGR N-acetylgalactosamine-6-sulfatase OS=Cricetulus griseus OX=10029 GN=I79_000223 PE=4 SV=1		87987000	42921000	39687000	87739000	26223000	37038000	21925000	52682000	10	10	10	23	23	23	54.029	0	54.686	538660000	29	10	10	10	23	23	23	54.029	1	538660000	29	8	7	2	8	3	2	6	3	8	7	2	8	3	2	6	3
G3GRT0	G3GRT0	Adenine phosphoribosyltransferase	G3GRT0_CRIGR Adenine phosphoribosyltransferase OS=Cricetulus griseus OX=10029 GN=I79_000224 PE=3 SV=1		138960000	211590000	202760000	178710000	142400000	141830000	175740000	161920000	9	9	9	57.3	57.3	57.3	20.767	0	92.111	1718100000	88	9	9	9	57.3	57.3	57.3	20.767	1	1718100000	88	6	6	8	8	6	8	6	7	6	6	8	8	6	8	6	7
G3GRT2	G3GRT2	Protein FAM38A	G3GRT2_CRIGR Protein FAM38A OS=Cricetulus griseus OX=10029 GN=I79_000226 PE=4 SV=1		17015000	13748000	15990000	0	12663000	0	0	17302000	5	5	5	4	4	4	198.09	0	19.364	99729000	15	5	5	5	4	4	4	198.09	1	99729000	15	2	3	4	1	3	2	1	4	2	3	4	1	3	2	1	4
G3GRU2	G3GRU2	Zinc finger CCCH domain-containing protein 18	G3GRU2_CRIGR Zinc finger CCCH domain-containing protein 18 OS=Cricetulus griseus OX=10029 GN=I79_000237 PE=4 SV=1		0	0	33740000	31638000	35337000	32108000	0	34492000	5	5	5	8.1	8.1	8.1	108.6	0	17.609	171840000	11	5	5	5	8.1	8.1	8.1	108.6	1	171840000	11	0	2	3	2	2	3	1	2	0	2	3	2	2	3	1	2
G3GRU9	G3GRU9	Large neutral amino acids transporter small subunit 1	G3GRU9_CRIGR Large neutral amino acids transporter small subunit 1 OS=Cricetulus griseus OX=10029 GN=I79_000243 PE=4 SV=1		615070016	633609984	683689984	915240000	803110016	913569984	810840000	1004499968	6	6	5	8.9	8.9	7.5	55.205	0	138.19	8340000000	80	6	6	5	8.9	8.9	7.5	55.205	1	8340000000	80	4	5	5	6	5	5	5	5	4	5	5	6	5	5	5	5
G3GRV0	G3GRV0	Kelch domain-containing protein 4	G3GRV0_CRIGR Kelch domain-containing protein 4 OS=Cricetulus griseus OX=10029 GN=I79_000244 PE=4 SV=1		0	0	41420000	0	51056000	59152000	0	48967000	4	4	4	10	10	10	65.676	0	5.0981	275180000	7	4	4	4	10	10	10	65.676	1	275180000	7	1	1	3	1	2	3	2	2	1	1	3	1	2	3	2	2
G3GRV4;G3HXH2;G3I736	G3GRV4;G3HXH2	Microtubule-associated proteins 1A/1B light chain 3B;Microtubule-associated proteins 1A/1B light chain 3B;Microtubule-associated proteins 1A/1B light chain 3B	G3GRV4_CRIGR Microtubule-associated proteins 1A/1B light chain 3B OS=Cricetulus griseus OX=10029 GN=I79_000248 PE=3 SV=1;G3HXH2_CRIGR Microtubule-associated proteins 1A/1B light chain 3B OS=Cricetulus griseus OX=10029 GN=I79_015695 PE=3 SV=1		0	0	0	0	0	0	0	29132000	3	1	1	22.4	11.2	11.2	14.599	0.00022487	2.9114	450890000	15	3	1	1	22.4	11.2	11.2	14.599	3	450890000	15	3	1	2	2	2	2	1	2	1	1	1	1	1	1	1	1
G3GRW1	G3GRW1	Cytochrome c oxidase subunit 4 isoform 1, mitochondrial	G3GRW1_CRIGR Cytochrome c oxidase subunit 4 isoform 1, mitochondrial OS=Cricetulus griseus OX=10029 GN=I79_000256 PE=4 SV=1		1815100032	1593100032	1518700032	1339500032	619699968	945859968	845820032	883800000	10	10	10	43.8	43.8	43.8	19.66	0	94.171	13675000000	160	10	10	10	43.8	43.8	43.8	19.66	1	13675000000	160	9	9	10	8	7	9	9	8	9	9	10	8	7	9	9	8
G3GRW2;G3INQ9	G3GRW2	EMC8;Neighbor of COX4	G3GRW2_CRIGR EMC8 OS=Cricetulus griseus OX=10029 GN=CgPICR_015891 PE=4 SV=1		269190016	241110000	342369984	281880000	108910000	195680000	121160000	126140000	8	8	8	46.9	46.9	46.9	23.481	0	77.549	2216400000	55	8	8	8	46.9	46.9	46.9	23.481	2	2216400000	55	7	7	7	6	4	7	5	5	7	7	7	6	4	7	5	5
G3GRX2	G3GRX2	Ubiquitin carboxyl-terminal hydrolase	G3GRX2_CRIGR Ubiquitin carboxyl-terminal hydrolase OS=Cricetulus griseus OX=10029 GN=I79_000267 PE=3 SV=1		536009984	647030016	619169984	421470016	507200000	498740000	702209984	419200000	28	28	28	46.1	46.1	46.1	84.878	0	180.32	5796700000	202	28	28	28	46.1	46.1	46.1	84.878	1	5796700000	202	15	19	22	12	19	22	18	18	15	19	22	12	19	22	18	18
G3GRX4	G3GRX4	Coactosin-like protein	G3GRX4_CRIGR Coactosin-like protein OS=Cricetulus griseus OX=10029 GN=I79_000269 PE=4 SV=1		0	0	0	39502000	0	0	0	0	5	5	5	30.3	30.3	30.3	15.958	0	17.978	154760000	5	5	5	5	30.3	30.3	30.3	15.958	1	154760000	5	1	2	1	3	0	1	2	0	1	2	1	3	0	1	2	0
G3GRX8	G3GRX8	KCNG4	G3GRX8_CRIGR KCNG4 OS=Cricetulus griseus OX=10029 GN=CgPICR_015905 PE=3 SV=1		0	0	0	0	0	0	57017000	0	2	2	2	4.6	4.6	4.6	57.152	0.007825	1.3473	808170000	5	2	2	2	4.6	4.6	4.6	57.152	1	808170000	5	2	2	1	0	1	1	2	0	2	2	1	0	1	1	2	0
G3GRY1	G3GRY1	HSDL1	G3GRY1_CRIGR HSDL1 OS=Cricetulus griseus OX=10029 GN=CgPICR_015909 PE=4 SV=1		0	20682000	25747000	21103000	11444000	0	0	10206000	3	3	3	15.2	15.2	15.2	37.022	0	17.184	139350000	16	3	3	3	15.2	15.2	15.2	37.022	1	139350000	16	2	3	2	3	3	2	1	3	2	3	2	3	3	2	1	3
G3GRY7	G3GRY7	HSBP1	G3GRY7_CRIGR HSBP1 OS=Cricetulus griseus OX=10029 GN=CgPICR_015914 PE=4 SV=1		0	0	0	0	0	0	5515100	0	1	1	1	14.8	14.8	14.8	14.431	0	19.307	29928000	1	1	1	1	14.8	14.8	14.8	14.431	1	29928000	1	0	1	0	0	0	0	1	0	0	1	0	0	0	0	1	0
G3GRZ3;G3IBL2	G3GRZ3	Plexin-A1;Plexin-A3	G3GRZ3_CRIGR Plexin-A1 OS=Cricetulus griseus OX=10029 GN=I79_000300 PE=4 SV=1		132030000	124530000	81506000	143210000	52014000	69732000	69283000	56471000	13	13	7	33.3	33.3	22.3	52.437	0	101.73	981240000	48	13	13	7	33.3	33.3	22.3	52.437	2	981240000	48	9	7	8	8	5	5	7	6	9	7	8	8	5	5	7	6
G3GRZ4;G3IBL1	G3GRZ4	Plexin-A1;Plexin-A3	G3GRZ4_CRIGR Plexin-A1 OS=Cricetulus griseus OX=10029 GN=I79_000301 PE=4 SV=1		204830000	193340000	76168000	142450000	35401000	48599000	94289000	32240000	14	14	13	22.7	22.7	21.4	85.821	0	80.168	1239700000	37	14	14	13	22.7	22.7	21.4	85.821	2	1239700000	37	10	11	5	9	2	7	11	3	10	11	5	9	2	7	11	3
G3GRZ5	G3GRZ5	MICOS complex subunit	G3GRZ5_CRIGR MICOS complex subunit OS=Cricetulus griseus OX=10029 GN=I79_000302 PE=3 SV=1		214370000	141430000	220310000	220640000	219740000	282910016	158610000	307640000	6	6	6	22.4	22.4	22.4	29.364	0	44.582	1993400000	42	6	6	6	22.4	22.4	22.4	29.364	1	1993400000	42	5	4	4	4	5	5	4	5	5	4	4	4	5	5	4	5
G3GS03	G3GS03	Solute carrier family 41 member 3	G3GS03_CRIGR Solute carrier family 41 member 3 OS=Cricetulus griseus OX=10029 GN=I79_000310 PE=4 SV=1		0	0	0	0	0	0	0	25104000	2	1	1	4.7	2.7	2.7	53.363	0	3.9973	152840000	2	2	1	1	4.7	2.7	2.7	53.363	1	152840000	2	2	2	1	1	2	1	2	1	1	1	1	0	1	1	1	1
G3GS04	G3GS04	IQ motif and SEC7 domain-containing protein 1	G3GS04_CRIGR IQ motif and SEC7 domain-containing protein 1 OS=Cricetulus griseus OX=10029 GN=I79_000312 PE=4 SV=1		0	13061000	0	12949000	0	0	12281000	0	3	3	3	3.5	3.5	3.5	113.64	0	5.6695	69727000	8	3	3	3	3.5	3.5	3.5	113.64	1	69727000	8	1	3	0	3	1	0	2	0	1	3	0	3	1	0	2	0
G3GS14	G3GS14	TMEM43	G3GS14_CRIGR TMEM43 OS=Cricetulus griseus OX=10029 GN=CgPICR_011141 PE=4 SV=1		637500032	606969984	564289984	724000000	657580032	627649984	629729984	572440000	18	18	18	54.2	54.2	54.2	44.797	0	207.11	6400700000	154	18	18	18	54.2	54.2	54.2	44.797	1	6400700000	154	14	14	13	13	13	12	15	13	14	14	13	13	13	12	15	13
G3GS17;G3IN43;G3H0S0;G3HQ77	G3GS17	Transporter;Transporter;Transporter;Transporter	G3GS17_CRIGR Transporter OS=Cricetulus griseus OX=10029 GN=I79_000324 PE=3 SV=1		138670000	283649984	150860000	135560000	0	117410000	86782000	28447000	3	3	3	5.1	5.1	5.1	71.083	0	19.444	1420400000	23	3	3	3	5.1	5.1	5.1	71.083	4	1420400000	23	2	2	3	2	0	2	2	3	2	2	3	2	0	2	2	3
G3GS24	G3GS24	28S ribosomal protein S25, mitochondrial	G3GS24_CRIGR 28S ribosomal protein S25, mitochondrial OS=Cricetulus griseus OX=10029 GN=I79_000331 PE=4 SV=1		98922000	131450000	104160000	89804000	92777000	112460000	72890000	109270000	8	8	8	34.7	34.7	34.7	24.073	0	47.389	998100000	34	8	8	8	34.7	34.7	34.7	24.073	1	998100000	34	5	5	5	4	6	6	4	6	5	5	5	4	6	6	4	6
G3GS25	G3GS25	RBSN	G3GS25_CRIGR RBSN OS=Cricetulus griseus OX=10029 GN=CgPICR_011152 PE=4 SV=1		0	0	0	0	0	43310000	0	0	5	5	5	7.2	7.2	7.2	88.045	0.0010898	2.4496	220490000	2	5	5	5	7.2	7.2	7.2	88.045	1	220490000	2	2	2	1	2	1	3	3	1	2	2	1	2	1	3	3	1
G3GS33	G3GS33	Membrane-associated guanylate kinase, WW and PDZ domain-containing protein 1	G3GS33_CRIGR Membrane-associated guanylate kinase, WW and PDZ domain-containing protein 1 OS=Cricetulus griseus OX=10029 GN=I79_000341 PE=4 SV=1		10702000	0	0	0	0	0	0	0	3	3	3	3.1	3.1	3.1	144.85	0	4.8166	69962000	3	3	3	3	3.1	3.1	3.1	144.85	1	69962000	3	2	1	1	1	1	0	2	0	2	1	1	1	1	0	2	0
G3GS40	G3GS40	Succinyl-CoA ligase [GDP-forming] subunit beta, mitochondrial	G3GS40_CRIGR Succinyl-CoA ligase [GDP-forming] subunit beta, mitochondrial OS=Cricetulus griseus OX=10029 GN=I79_000350 PE=4 SV=1		315900000	252750000	180970000	320180000	217400000	290369984	154440000	313249984	12	12	12	46.6	46.6	46.6	38.77	0	121.57	2576400000	74	12	12	12	46.6	46.6	46.6	38.77	1	2576400000	74	10	9	8	9	8	9	8	9	10	9	8	9	8	9	8	9
G3GS44	G3GS44	ATP-binding cassette sub-family F member 2	G3GS44_CRIGR ATP-binding cassette sub-family F member 2 OS=Cricetulus griseus OX=10029 GN=I79_000354 PE=4 SV=1		184070000	215860000	184140000	151820000	175740000	213930000	264790000	140320000	12	2	2	25.6	6.2	6.2	46.805	0	6.0945	2131500000	79	12	2	2	25.6	6.2	6.2	46.805	1	2131500000	79	9	11	8	10	9	8	11	9	2	2	2	2	2	2	2	2
G3GS48	G3GS48	Protein SHQ1-like	G3GS48_CRIGR Protein SHQ1-like OS=Cricetulus griseus OX=10029 GN=I79_000358 PE=4 SV=1		26550000	23677000	31416000	15612000	19871000	13700000	45245000	12647000	4	4	4	10.9	10.9	10.9	63.635	0	41.187	237410000	16	4	4	4	10.9	10.9	10.9	63.635	1	237410000	16	3	3	4	3	2	4	3	3	3	3	4	3	2	4	3	3
G3GS51	G3GS51	Eukaryotic translation initiation factor 4E type 3 (Fragment)	G3GS51_CRIGR Eukaryotic translation initiation factor 4E type 3 (Fragment) OS=Cricetulus griseus OX=10029 GN=I79_000361 PE=3 SV=1		0	0	0	6142200	0	0	0	0	1	1	1	5.8	5.8	5.8	21.042	0.0039468	1.8185	44962000	1	1	1	1	5.8	5.8	5.8	21.042	1	44962000	1	1	0	0	1	0	0	0	0	1	0	0	1	0	0	0	0
G3GS61	G3GS61	PRA1 family protein	G3GS61_CRIGR PRA1 family protein OS=Cricetulus griseus OX=10029 GN=I79_000373 PE=3 SV=1		421020000	309040000	183320000	334400000	116040000	127890000	135370000	105260000	4	4	4	21.3	21.3	21.3	21.504	0	180.3	2460500000	106	4	4	4	21.3	21.3	21.3	21.504	1	2460500000	106	4	4	4	4	4	4	4	4	4	4	4	4	4	4	4	4
G3GS62	G3GS62	NEDD8-activating enzyme E1 catalytic subunit	G3GS62_CRIGR NEDD8-activating enzyme E1 catalytic subunit OS=Cricetulus griseus OX=10029 GN=I79_000374 PE=4 SV=1		13444000	0	0	0	18232000	22653000	0	0	2	2	2	5.9	5.9	5.9	49.213	0.003743	1.8322	122230000	3	2	2	2	5.9	5.9	5.9	49.213	1	122230000	3	2	0	2	0	2	2	1	2	2	0	2	0	2	2	1	2
G3GS63	G3GS63	TATA element modulatory factor	G3GS63_CRIGR TATA element modulatory factor OS=Cricetulus griseus OX=10029 GN=CgPICR_011173 PE=4 SV=1		30976000	51407000	34126000	74486000	51488000	51163000	41321000	53253000	12	12	12	13.2	13.2	13.2	122.45	0	25.174	538120000	20	12	12	12	13.2	13.2	13.2	122.45	1	538120000	20	5	4	5	5	6	5	2	4	5	4	5	5	6	5	2	4
G3GS69	G3GS69	FERM, RhoGEF and pleckstrin domain-containing protein 1	G3GS69_CRIGR FERM, RhoGEF and pleckstrin domain-containing protein 1 OS=Cricetulus griseus OX=10029 GN=I79_000382 PE=4 SV=1		137000000	96971000	94222000	140910000	66906000	71720000	63076000	74234000	18	18	18	26.4	26.4	26.4	118.78	0	58.73	1005800000	58	18	18	18	26.4	26.4	26.4	118.78	1	1005800000	58	7	9	6	13	8	7	6	7	7	9	6	13	8	7	6	7
G3GS70;G3I4V4	G3GS70	Importin-5;Ran-binding protein 6	G3GS70_CRIGR Importin-5 OS=Cricetulus griseus OX=10029 GN=I79_000383 PE=4 SV=1		2597600000	3646099968	3870099968	2546599936	3840800000	3361799936	3900600064	2195699968	35	35	35	55.2	55.2	55.2	89.712	0	323.31	35163000000	850	35	35	35	55.2	55.2	55.2	89.712	2	35163000000	850	30	33	32	29	31	32	30	29	30	33	32	29	31	32	30	29
G3GS73	G3GS73	Heterogeneous nuclear ribonucleoprotein A3-like 1	G3GS73_CRIGR Heterogeneous nuclear ribonucleoprotein A3-like 1 OS=Cricetulus griseus OX=10029 GN=I79_000386 PE=4 SV=1		150910000	123820000	193390000	114770000	193300000	242710000	125800000	160430000	5	3	3	60.3	37.9	37.9	6.5574	0	36.942	1768800000	46	5	3	3	60.3	37.9	37.9	6.5574	1	1768800000	46	5	5	5	5	5	5	5	5	3	3	3	3	3	3	3	3
G3GS77	G3GS77	UDP-glucose:glycoprotein glucosyltransferase 2 (Fragment)	G3GS77_CRIGR UDP-glucose:glycoprotein glucosyltransferase 2 (Fragment) OS=Cricetulus griseus OX=10029 GN=I79_000391 PE=4 SV=1		0	0	0	10391000	0	0	0	0	5	3	3	4.4	2.9	2.9	130.61	0.0053399	1.6552	22403000	3	5	3	3	4.4	2.9	2.9	130.61	1	22403000	3	3	3	2	4	1	1	1	1	1	1	1	3	0	0	0	0
G3GS78	G3GS78	DnaJ-like subfamily C member 3	G3GS78_CRIGR DnaJ-like subfamily C member 3 OS=Cricetulus griseus OX=10029 GN=I79_000392 PE=4 SV=1		288609984	193460000	179670000	337790016	147500000	148900000	130640000	175290000	18	18	18	46	46	46	57.564	0	78.693	2159900000	67	18	18	18	46	46	46	57.564	1	2159900000	67	9	10	5	14	7	6	6	7	9	10	5	14	7	6	6	7
G3GS82	G3GS82	Multidrug resistance-associated protein 4 (Fragment)	G3GS82_CRIGR Multidrug resistance-associated protein 4 (Fragment) OS=Cricetulus griseus OX=10029 GN=I79_000397 PE=4 SV=1		336449984	311400000	281040000	404520000	220910000	226320000	222470000	233070000	35	35	35	35.4	35.4	35.4	146.16	0	229.56	2869100000	147	35	35	35	35.4	35.4	35.4	146.16	1	2869100000	147	24	17	23	27	22	23	16	24	24	17	23	27	22	23	16	24
G3GS85	G3GS85	Integral membrane protein GPR180	G3GS85_CRIGR Integral membrane protein GPR180 OS=Cricetulus griseus OX=10029 GN=I79_000401 PE=4 SV=1		0	0	0	0	0	0	0	6426800	1	1	1	3.4	3.4	3.4	42.479	0.0004415	2.6589	61595000	1	1	1	1	3.4	3.4	3.4	42.479	1	61595000	1	1	1	1	1	1	1	1	1	1	1	1	1	1	1	1	1
G3GSA0	G3GSA0	Ras GTPase-activating protein-binding protein 1	G3GSA0_CRIGR Ras GTPase-activating protein-binding protein 1 OS=Cricetulus griseus OX=10029 GN=I79_000417 PE=4 SV=1		138150000	0	121670000	66817000	132550000	132870000	244810000	100480000	2	1	1	29	16.1	16.1	10.754	0	35.881	1478700000	34	2	1	1	29	16.1	16.1	10.754	1	1478700000	34	2	2	2	2	2	2	2	2	1	1	1	1	1	1	1	1
G3GSB8	G3GSB8	Phosphoinositide phospholipase C	G3GSB8_CRIGR Phosphoinositide phospholipase C OS=Cricetulus griseus OX=10029 GN=I79_000439 PE=4 SV=1		103140000	130520000	0	0	0	0	0	0	3	3	3	5.6	5.6	5.6	108.55	0.00044209	2.6912	569730000	3	3	3	3	5.6	5.6	5.6	108.55	1	569730000	3	2	2	0	2	2	1	2	1	2	2	0	2	2	1	2	1
G3GSC9	G3GSC9	tRNA (adenine(58)-N(1))-methyltransferase non-catalytic subunit TRM6	G3GSC9_CRIGR tRNA (adenine(58)-N(1))-methyltransferase non-catalytic subunit TRM6 OS=Cricetulus griseus OX=10029 GN=I79_000452 PE=3 SV=1		0	0	0	0	0	0	8946800	0	2	2	2	5.4	5.4	5.4	55.705	0.0093756	1.2849	40721000	2	2	2	2	5.4	5.4	5.4	55.705	1	40721000	2	0	1	1	0	0	0	1	0	0	1	1	0	0	0	1	0
G3GSE2	G3GSE2	Gag polyprotein	G3GSE2_CRIGR Gag polyprotein OS=Cricetulus griseus OX=10029 GN=I79_000465 PE=4 SV=1		0	0	0	0	43981000	40769000	61391000	36043000	8	8	8	19.7	19.7	19.7	60.743	0	28.31	334410000	12	8	8	8	19.7	19.7	19.7	60.743	1	334410000	12	1	1	0	0	5	7	3	7	1	1	0	0	5	7	3	7
G3GSG4	G3GSG4	Renin receptor	G3GSG4_CRIGR Renin receptor OS=Cricetulus griseus OX=10029 GN=I79_000575 PE=4 SV=1		146660000	142280000	86965000	106710000	27025000	31642000	56402000	39266000	7	7	7	31.3	31.3	31.3	33.869	0	56.022	966570000	45	7	7	7	31.3	31.3	31.3	33.869	1	966570000	45	7	6	4	6	3	4	5	3	7	6	4	6	3	4	5	3
G3GSG6	G3GSG6	Uncharacterized protein CXorf38-like	G3GSG6_CRIGR Uncharacterized protein CXorf38-like OS=Cricetulus griseus OX=10029 GN=I79_000578 PE=4 SV=1		0	71909000	0	0	0	0	69006000	0	2	2	2	7.2	7.2	7.2	36.921	0	3.8731	250520000	4	2	2	2	7.2	7.2	7.2	36.921	1	250520000	4	0	2	0	0	0	0	2	0	0	2	0	0	0	0	2	0
G3GSG9	G3GSG9	Mediator of RNA polymerase II transcription subunit 14	G3GSG9_CRIGR Mediator of RNA polymerase II transcription subunit 14 OS=Cricetulus griseus OX=10029 GN=I79_000581 PE=4 SV=1		0	0	0	0	0	0	0	1131800	1	1	1	9.3	9.3	9.3	36.203	0	5.2893	5207800	1	1	1	1	9.3	9.3	9.3	36.203	1	5207800	1	0	0	0	0	0	1	1	1	0	0	0	0	0	1	1	1
G3GSH2	G3GSH2	Putative ubiquitin carboxyl-terminal hydrolase FAF-X	G3GSH2_CRIGR Putative ubiquitin carboxyl-terminal hydrolase FAF-X OS=Cricetulus griseus OX=10029 GN=I79_000586 PE=3 SV=1		255090000	332649984	315120000	280390016	332700000	258480000	382580000	269649984	41	41	41	19.4	19.4	19.4	290.7	0	168.16	3287200000	156	41	41	41	19.4	19.4	19.4	290.7	1	3287200000	156	22	30	26	23	24	26	24	19	22	30	26	23	24	26	24	19
G3GSH5	G3GSH5	ATP-dependent RNA helicase DDX3X	G3GSH5_CRIGR ATP-dependent RNA helicase DDX3X OS=Cricetulus griseus OX=10029 GN=I79_000589 PE=3 SV=1		5776200192	5850800128	6964899840	5009500160	7415300096	7805700096	9185500160	6700899840	48	48	47	77.3	77.3	75.7	73.209	0	323.31	70431000000	1050	48	48	47	77.3	77.3	75.7	73.209	1	70431000000	1050	39	35	44	39	42	46	37	43	39	35	44	39	42	46	37	43
G3GSH8	G3GSH8	Peripheral plasma membrane protein CASK	G3GSH8_CRIGR Peripheral plasma membrane protein CASK OS=Cricetulus griseus OX=10029 GN=I79_000592 PE=3 SV=1		40330000	34505000	26987000	27863000	55736000	50404000	81745000	44981000	12	12	12	23.3	23.3	23.3	84.371	0	26.825	490820000	29	12	12	12	23.3	23.3	23.3	84.371	1	490820000	29	2	6	3	3	7	6	6	4	2	6	3	3	7	6	6	4
G3GSI7	G3GSI7	Large subunit GTPase 1-like	G3GSI7_CRIGR Large subunit GTPase 1-like OS=Cricetulus griseus OX=10029 GN=I79_000602 PE=4 SV=1		214230000	200440000	204930000	197100000	230340000	218200000	270030016	208330000	20	20	20	39.8	39.8	39.8	74.204	0	90.143	2342300000	106	20	20	20	39.8	39.8	39.8	74.204	1	2342300000	106	10	11	13	12	13	14	14	12	10	11	13	12	13	14	14	12
G3GSJ5;G3I417	G3GSJ5	Arf-GAP with coiled-coil, ANK repeat and PH domain-containing protein 2;Arf-GAP with coiled-coil, ANK repeat and PH domain-containing protein 3	G3GSJ5_CRIGR Arf-GAP with coiled-coil, ANK repeat and PH domain-containing protein 2 OS=Cricetulus griseus OX=10029 GN=I79_000610 PE=4 SV=1		185240000	171390000	140770000	254050000	118010000	121490000	125340000	123840000	17	17	17	24.8	24.8	24.8	97.11	0	98.274	1639600000	98	17	17	17	24.8	24.8	24.8	97.11	2	1639600000	98	12	12	10	12	11	12	12	11	12	12	10	12	11	12	12	11
G3GSJ7	G3GSJ7	BDH1	G3GSJ7_CRIGR BDH1 OS=Cricetulus griseus OX=10029 GN=CgPICR_002130 PE=3 SV=1		511440000	495100000	450830016	530369984	258310000	234900000	218290000	249900000	14	14	14	53.6	53.6	53.6	38.186	0	130.16	4060800000	148	14	14	14	53.6	53.6	53.6	38.186	1	4060800000	148	13	12	11	11	11	11	12	11	13	12	11	11	11	11	12	11
G3GSJ8;G3GYA3	G3GSJ8	Disks large-like 1;Disks large-like 4	G3GSJ8_CRIGR Disks large-like 1 OS=Cricetulus griseus OX=10029 GN=I79_000613 PE=3 SV=1		83644000	56779000	88384000	75517000	174190000	227220000	240440000	172730000	20	20	18	20.5	20.5	19.3	169.19	0	53.984	1427700000	57	20	20	18	20.5	20.5	19.3	169.19	2	1427700000	57	7	11	8	5	9	10	13	8	7	11	8	5	9	10	13	8
G3GSK1	G3GSK1	Nuclear cap-binding protein subunit 2	G3GSK1_CRIGR Nuclear cap-binding protein subunit 2 OS=Cricetulus griseus OX=10029 GN=H671_4g12149 PE=3 SV=1		66533000	66632000	69499000	46333000	68004000	83962000	84899000	85478000	5	5	5	30.8	30.8	30.8	18.017	0	19.867	685850000	28	5	5	5	30.8	30.8	30.8	18.017	1	685850000	28	3	3	4	3	3	4	3	4	3	3	4	3	3	4	3	4
G3GSK4;G3I7F9	G3GSK4	Non-specific serine/threonine protein kinase;Serine/threonine-protein kinase PAK 1	G3GSK4_CRIGR Non-specific serine/threonine protein kinase OS=Cricetulus griseus OX=10029 GN=I79_000619 PE=4 SV=1		150600000	217380000	216940000	196850000	252800000	217010000	285169984	237860000	15	15	11	47.1	47.1	38.5	57.902	0	176.05	2206300000	90	15	15	11	47.1	47.1	38.5	57.902	2	2206300000	90	10	11	12	10	15	12	11	14	10	11	12	10	15	12	11	14
G3GSL6	G3GSL6	UBX domain-containing protein 7	G3GSL6_CRIGR UBX domain-containing protein 7 OS=Cricetulus griseus OX=10029 GN=I79_000633 PE=4 SV=1		45354000	44165000	50860000	30892000	70267000	53208000	87215000	47460000	10	10	10	33	33	33	50.513	0	29.419	535380000	43	10	10	10	33	33	33	50.513	1	535380000	43	3	5	5	3	8	6	4	5	3	5	5	3	8	6	4	5
G3GSM1;G3HQ56;G3HQ57	G3GSM1	Choline-phosphate cytidylyltransferase A;Choline-phosphate cytidylyltransferase B;Choline-phosphate cytidylyltransferase B	G3GSM1_CRIGR Choline-phosphate cytidylyltransferase A OS=Cricetulus griseus OX=10029 GN=I79_000638 PE=4 SV=1		505680000	665409984	781459968	634160000	550670016	607289984	580249984	548150016	13	13	13	42.8	42.8	42.8	41.731	0	29.795	6341800000	66	13	13	13	42.8	42.8	42.8	41.731	3	6341800000	66	10	7	11	9	8	11	6	10	10	7	11	9	8	11	6	10
G3GSM5	G3GSM5	Transferrin receptor protein 1	G3GSM5_CRIGR Transferrin receptor protein 1 OS=Cricetulus griseus OX=10029 GN=I79_000642 PE=4 SV=1		2276800000	2639899904	3699000064	1704800000	1299800064	1706099968	1870499968	922360000	32	32	32	50.3	50.3	50.3	85.08	0	323.31	22350000000	377	32	32	32	50.3	50.3	50.3	85.08	1	22350000000	377	26	25	29	26	22	27	24	22	26	25	29	26	22	27	24	22
G3GSM9	G3GSM9	Leishmanolysin-like peptidase (Fragment)	G3GSM9_CRIGR Leishmanolysin-like peptidase (Fragment) OS=Cricetulus griseus OX=10029 GN=I79_000646 PE=4 SV=1		20541000	27898000	0	26292000	0	0	32641000	0	5	5	5	6.9	6.9	6.9	111.27	0	21.279	235770000	10	5	5	5	6.9	6.9	6.9	111.27	1	235770000	10	4	2	2	2	3	2	3	0	4	2	2	2	3	2	3	0
G3GSN1;G3GV84	G3GSN1	Oxysterol-binding protein;Oxysterol-binding protein	G3GSN1_CRIGR Oxysterol-binding protein OS=Cricetulus griseus OX=10029 GN=I79_000648 PE=3 SV=1		337000000	265660000	267820000	359769984	279609984	253290000	265480000	249920000	16	16	16	17.1	17.1	17.1	111.94	0	152.91	2986000000	105	16	16	16	17.1	17.1	17.1	111.94	2	2986000000	105	13	14	13	14	13	14	13	11	13	14	13	14	13	14	13	11
G3GSN6	G3GSN6	Protein HEG-like 1	G3GSN6_CRIGR Protein HEG-like 1 OS=Cricetulus griseus OX=10029 GN=I79_000653 PE=4 SV=1		0	0	0	2611200	0	0	0	0	1	1	1	13.3	13.3	13.3	10.524	0.0010848	2.4104	21053000	1	1	1	1	13.3	13.3	13.3	10.524	1	21053000	1	1	1	0	1	0	0	0	0	1	1	0	1	0	0	0	0
G3GSN8	G3GSN8	Integrin beta	G3GSN8_CRIGR Integrin beta OS=Cricetulus griseus OX=10029 GN=I79_000655 PE=3 SV=1		388969984	284420000	222480000	422200000	291089984	269470016	256290000	288620000	20	20	20	40.5	40.5	40.5	85.391	0	267.88	3146100000	130	20	20	20	40.5	40.5	40.5	85.391	1	3146100000	130	14	12	13	13	16	13	11	13	14	12	13	13	16	13	11	13
G3GSP0	G3GSP0	UMPS	G3GSP0_CRIGR UMPS OS=Cricetulus griseus OX=10029 GN=CgPICR_002087 PE=3 SV=1		447440000	709529984	760310016	409849984	616360000	546920000	909289984	448129984	24	24	24	72.7	72.7	72.7	52.191	0	195.97	6608900000	187	24	24	24	72.7	72.7	72.7	52.191	1	6608900000	187	16	17	19	13	19	17	16	14	16	17	19	13	19	17	16	14
G3GSP4	G3GSP4	Myosin light chain kinase, smooth muscle	G3GSP4_CRIGR Myosin light chain kinase, smooth muscle OS=Cricetulus griseus OX=10029 GN=I79_000661 PE=4 SV=1		0	0	0	0	0	0	7113000	0	1	1	1	0.5	0.5	0.5	194.79	0.0021191	2.0701	46410000	3	1	1	1	0.5	0.5	0.5	194.79	1	46410000	3	1	1	0	1	0	0	1	0	1	1	0	1	0	0	1	0
G3GSP8	G3GSP8	Vesicle-trafficking protein SEC22a	G3GSP8_CRIGR Vesicle-trafficking protein SEC22a OS=Cricetulus griseus OX=10029 GN=I79_000665 PE=3 SV=1		21933000	16421000	14358000	20187000	15877000	20209000	0	12847000	2	2	2	6.8	6.8	6.8	34.907	0	8.3118	161830000	13	2	2	2	6.8	6.8	6.8	34.907	1	161830000	13	2	2	2	2	2	2	1	2	2	2	2	2	2	2	1	2
G3GSP9	G3GSP9	Protein disulfide-isomerase A5	G3GSP9_CRIGR Protein disulfide-isomerase A5 OS=Cricetulus griseus OX=10029 GN=I79_000667 PE=4 SV=1		503800000	350809984	335470016	682600000	435660000	469790016	268590016	671160000	21	21	21	46	46	46	57.835	0	167.55	4617300000	138	21	21	21	46	46	46	57.835	1	4617300000	138	14	12	14	17	16	18	10	18	14	12	14	17	16	18	10	18
G3GSQ5;G3ICA9;G3ICA7;G3HAK7	G3GSQ5	Poly [ADP-ribose] polymerase;Poly [ADP-ribose] polymerase;Poly [ADP-ribose] polymerase;Poly [ADP-ribose] polymerase	G3GSQ5_CRIGR Poly [ADP-ribose] polymerase OS=Cricetulus griseus OX=10029 GN=I79_000673 PE=4 SV=1		88753000	96030000	63799000	114950000	19231000	38917000	75419000	36177000	25	25	19	16.5	16.5	13.3	199.98	0	58.344	784540000	54	25	25	19	16.5	16.5	13.3	199.98	4	784540000	54	13	15	10	14	4	6	14	8	13	15	10	14	4	6	14	8
G3GSQ6	G3GSQ6	Protein deltex-3-like	G3GSQ6_CRIGR Protein deltex-3-like OS=Cricetulus griseus OX=10029 GN=I79_000674 PE=4 SV=1		15798000	16497000	18949000	16950000	0	13716000	15059000	0	5	5	3	9.8	9.8	5.6	84.811	0	11.547	152480000	12	5	5	3	9.8	9.8	5.6	84.811	1	152480000	12	2	4	2	3	1	2	3	2	2	4	2	3	1	2	3	2
G3GSQ7;G3ICA8	G3GSQ7	Poly [ADP-ribose] polymerase 9;Poly [ADP-ribose] polymerase 9	G3GSQ7_CRIGR Poly [ADP-ribose] polymerase 9 OS=Cricetulus griseus OX=10029 GN=I79_000675 PE=4 SV=1		0	0	0	0	0	0	12351000	0	5	5	5	21.7	21.7	21.7	37.37	0	4.3218	91075000	6	5	5	5	21.7	21.7	21.7	37.37	2	91075000	6	2	3	1	2	0	2	2	0	2	3	1	2	0	2	2	0
G3GSR8	G3GSR8	Ubiquitin-conjugating enzyme E2 J1	G3GSR8_CRIGR Ubiquitin-conjugating enzyme E2 J1 OS=Cricetulus griseus OX=10029 GN=I79_000686 PE=4 SV=1		32676000	33520000	32934000	33908000	40359000	28314000	0	33145000	4	4	4	12.2	12.2	12.2	33.148	0	12.734	280320000	15	4	4	4	12.2	12.2	12.2	33.148	1	280320000	15	3	2	3	2	2	3	1	2	3	2	3	2	2	3	1	2
G3GSR9	G3GSR9	Ras-related GTP-binding protein D	G3GSR9_CRIGR Ras-related GTP-binding protein D OS=Cricetulus griseus OX=10029 GN=I79_000687 PE=4 SV=1		0	506030016	0	0	0	0	0	0	4	3	3	14.9	11.8	11.8	33.659	0	3.9419	2245100000	5	4	3	3	14.9	11.8	11.8	33.659	1	2245100000	5	0	3	2	3	1	1	2	2	0	2	1	2	0	0	1	1
G3GSS3	G3GSS3	Midasin	G3GSS3_CRIGR Midasin OS=Cricetulus griseus OX=10029 GN=I79_000691 PE=4 SV=1		0	0	19257000	0	18736000	18668000	0	24374000	3	3	3	10.1	10.1	10.1	34.958	0	4.0581	133260000	9	3	3	3	10.1	10.1	10.1	34.958	1	133260000	9	1	1	2	1	3	3	1	3	1	1	2	1	3	3	1	3
G3GSS4	G3GSS4	Midasin	G3GSS4_CRIGR Midasin OS=Cricetulus griseus OX=10029 GN=I79_000692 PE=4 SV=1		0	0	10209000	0	0	0	0	0	1	1	1	23.7	23.7	23.7	7.0246	0.0099384	1.2515	10197000	2	1	1	1	23.7	23.7	23.7	7.0246	1	10197000	2	0	0	1	0	0	0	0	0	0	0	1	0	0	0	0	0
G3GST3	G3GST3	Protein WWC2	G3GST3_CRIGR Protein WWC2 OS=Cricetulus griseus OX=10029 GN=I79_000704 PE=4 SV=1		0	6862900	0	0	0	0	15139000	0	3	3	3	3.9	3.9	3.9	121.24	0	6.0819	72078000	6	3	3	3	3.9	3.9	3.9	121.24	1	72078000	6	2	2	2	1	1	1	1	1	2	2	2	1	1	1	1	1
G3GST5	G3GST5	CDKN2A-interacting protein	G3GST5_CRIGR CDKN2A-interacting protein OS=Cricetulus griseus OX=10029 GN=I79_000706 PE=4 SV=1		0	0	38789000	0	49803000	49966000	0	41588000	7	7	7	25.5	25.5	25.5	34.619	0	11.904	263080000	14	7	7	7	25.5	25.5	25.5	34.619	1	263080000	14	1	1	3	0	6	5	2	5	1	1	3	0	6	5	2	5
G3GSU1	G3GSU1	UPF0636 protein C4orf41-like	G3GSU1_CRIGR UPF0636 protein C4orf41-like OS=Cricetulus griseus OX=10029 GN=I79_000712 PE=4 SV=1		0	0	0	0	0	0	6171200	0	3	3	3	3	3	3	116.36	0.0008747	2.5215	45928000	2	3	3	3	3	3	3	116.36	1	45928000	2	1	1	1	1	1	1	1	1	1	1	1	1	1	1	1	1
G3GSU2	G3GSU2	UPF0636 protein C4orf41	G3GSU2_CRIGR UPF0636 protein C4orf41 OS=Cricetulus griseus OX=10029 GN=I79_000713 PE=4 SV=1		0	3416000	0	0	0	0	0	0	2	2	2	16.2	16.2	16.2	16.13	0.00023781	3.7312	17404000	2	2	2	2	16.2	16.2	16.2	16.13	1	17404000	2	0	1	0	0	0	0	1	0	0	1	0	0	0	0	1	0
G3GSU4	G3GSU4	Glyceraldehyde-3-phosphate dehydrogenase	G3GSU4_CRIGR Glyceraldehyde-3-phosphate dehydrogenase OS=Cricetulus griseus OX=10029 GN=I79_000715 PE=4 SV=1		1666000000	896249984	3273700096	2929900032	1539299968	2586500096	899260032	2739500032	7	2	1	47.8	13.7	4.3	17.208	0.00023105	3.2982	20638000000	69	7	2	1	47.8	13.7	4.3	17.208	1	20638000000	69	5	6	6	6	6	6	6	6	1	1	1	1	1	1	2	1
G3GSW2	G3GSW2	28S ribosomal protein S22, mitochondrial	G3GSW2_CRIGR 28S ribosomal protein S22, mitochondrial OS=Cricetulus griseus OX=10029 GN=CgPICR_005053 PE=4 SV=1		218090000	243200000	174810000	147610000	164190000	196630000	206350000	175880000	17	17	17	51.8	51.8	51.8	41.22	0	44.825	1869300000	85	17	17	17	51.8	51.8	51.8	41.22	1	1869300000	85	9	10	11	5	10	13	8	12	9	10	11	5	10	13	8	12
G3GSW3	G3GSW3	Coatomer subunit beta	G3GSW3_CRIGR Coatomer subunit beta OS=Cricetulus griseus OX=10029 GN=I79_000735 PE=4 SV=1		642440000	578449984	545160000	710750016	910230016	740499968	721800000	810380032	32	32	32	51.6	51.6	51.6	89.506	0	187.56	7216700000	191	32	32	32	51.6	51.6	51.6	89.506	1	7216700000	191	22	22	20	19	23	26	20	23	22	22	20	19	23	26	20	23
G3GSW5	G3GSW5	Nicotinamide-nucleotide adenylyltransferase	G3GSW5_CRIGR Nicotinamide-nucleotide adenylyltransferase OS=Cricetulus griseus OX=10029 GN=I79_000737 PE=3 SV=1		53470000	46597000	44057000	55972000	54941000	50571000	62761000	56089000	12	12	12	69.4	69.4	69.4	27.701	0	46.192	566530000	30	12	12	12	69.4	69.4	69.4	27.701	1	566530000	30	8	6	6	7	5	5	6	4	8	6	6	7	5	5	6	4
G3GSX6	G3GSX6	Acid phosphatase-like protein 2	G3GSX6_CRIGR Acid phosphatase-like protein 2 OS=Cricetulus griseus OX=10029 GN=I79_000748 PE=3 SV=1		87693000	53805000	101830000	105710000	36776000	26934000	0	16201000	7	7	7	17.7	17.7	17.7	54.989	0	27.081	605490000	21	7	7	7	17.7	17.7	17.7	54.989	1	605490000	21	5	4	4	4	2	3	0	3	5	4	4	4	2	3	0	3
G3GSX9	G3GSX9	Ras GTPase-activating protein 2	G3GSX9_CRIGR Ras GTPase-activating protein 2 OS=Cricetulus griseus OX=10029 GN=I79_000751 PE=4 SV=1		23083000	21247000	19971000	17695000	0	14687000	16761000	13738000	6	6	6	8.1	8.1	8.1	90.965	0	7.5164	194660000	14	6	6	6	8.1	8.1	8.1	90.965	1	194660000	14	4	4	2	2	2	3	3	3	4	4	2	2	2	3	3	3
G3GSY1	G3GSY1	Sodium/potassium-transporting ATPase subunit beta	G3GSY1_CRIGR Sodium/potassium-transporting ATPase subunit beta OS=Cricetulus griseus OX=10029 GN=I79_000753 PE=3 SV=1		1154499968	1132600064	831619968	1005800000	987139968	901640000	1074800000	946230016	12	12	12	47.2	47.2	47.2	31.963	0	71.865	11124000000	123	12	12	12	47.2	47.2	47.2	31.963	1	11124000000	123	10	9	9	10	7	9	8	7	10	9	9	10	7	9	8	7
G3GSY8	G3GSY8	5'-3' exoribonuclease 1	G3GSY8_CRIGR 5-3 exoribonuclease 1 OS=Cricetulus griseus OX=10029 GN=I79_000760 PE=4 SV=1		279640000	263880000	280769984	324880000	368580000	383750016	528060000	406040000	35	35	35	24.9	24.9	24.9	195.42	0	112.28	3651800000	125	35	35	35	24.9	24.9	24.9	195.42	1	3651800000	125	16	18	15	13	20	27	22	23	16	18	15	13	20	27	22	23
G3GSZ3	G3GSZ3	U2-associated protein SR140	G3GSZ3_CRIGR U2-associated protein SR140 OS=Cricetulus griseus OX=10029 GN=I79_000765 PE=4 SV=1		46435000	54950000	53759000	42515000	65281000	58345000	79306000	46651000	9	9	9	15.6	15.6	15.6	73.937	0	19.979	614610000	34	9	9	9	15.6	15.6	15.6	73.937	1	614610000	34	7	5	6	3	4	6	5	3	7	5	6	3	4	6	5	3
G3GSZ6	G3GSZ6	Sodium/hydrogen exchanger	G3GSZ6_CRIGR Sodium/hydrogen exchanger OS=Cricetulus griseus OX=10029 GN=I79_000768 PE=3 SV=1		0	0	0	0	16612000	14923000	0	23886000	2	2	2	5.6	5.6	5.6	72.007	0	11.996	50153000	5	2	2	2	5.6	5.6	5.6	72.007	1	50153000	5	0	0	0	0	2	2	0	2	0	0	0	0	2	2	0	2
G3GT01	G3GT01	RING finger protein 160	G3GT01_CRIGR RING finger protein 160 OS=Cricetulus griseus OX=10029 GN=I79_000774 PE=4 SV=1		206970000	194490000	226140000	170850000	235640000	234220000	223930000	187930000	30	30	30	23.5	23.5	23.5	199.89	0	104.71	2261100000	99	30	30	30	23.5	23.5	23.5	199.89	1	2261100000	99	17	18	16	12	18	18	16	16	17	18	16	12	18	18	16	16
G3GT04	G3GT04	Ubiquitin carboxyl-terminal hydrolase 16	G3GT04_CRIGR Ubiquitin carboxyl-terminal hydrolase 16 OS=Cricetulus griseus OX=10029 GN=USP16 PE=3 SV=1		34673000	51090000	36147000	32483000	21462000	25965000	34706000	21168000	9	9	9	22.4	22.4	22.4	92.961	0	43.402	361580000	25	9	9	9	22.4	22.4	22.4	92.961	1	361580000	25	8	5	6	3	4	7	5	3	8	5	6	3	4	7	5	3
G3GT05	G3GT05	T-complex protein 1 subunit theta	G3GT05_CRIGR T-complex protein 1 subunit theta OS=Cricetulus griseus OX=10029 GN=I79_000778 PE=3 SV=1		2767500032	2862899968	2561100032	2585900032	4394899968	3600199936	4318300160	3651699968	19	19	19	76.6	76.6	76.6	22.223	0	146.43	34644000000	322	19	19	19	76.6	76.6	76.6	22.223	1	34644000000	322	16	16	16	14	18	16	17	18	16	16	16	14	18	16	17	18
G3GT06	G3GT06	T-complex protein 1 subunit theta	G3GT06_CRIGR T-complex protein 1 subunit theta OS=Cricetulus griseus OX=10029 GN=I79_000779 PE=4 SV=1		2474099968	2466500096	2325100032	2688199936	4370899968	3462700032	3271500032	3168000000	22	22	22	77.8	77.8	77.8	24.8	0	251.31	30586000000	397	22	22	22	77.8	77.8	77.8	24.8	1	30586000000	397	17	17	17	18	17	18	19	17	17	17	17	18	17	18	19	17
G3GT31	G3GT31	Splicing factor, arginine/serine-rich 15	G3GT31_CRIGR Splicing factor, arginine/serine-rich 15 OS=Cricetulus griseus OX=10029 GN=I79_000805 PE=4 SV=1		0	0	13265000	0	11884000	6059400	0	0	4	4	4	8	8	8	107.81	0	5.4843	52933000	4	4	4	4	8	8	8	107.81	1	52933000	4	0	1	3	1	3	3	1	2	0	1	3	1	3	3	1	2
G3GT36	G3GT36	Nucleolar pre-ribosomal-associated protein 1	G3GT36_CRIGR Nucleolar pre-ribosomal-associated protein 1 OS=Cricetulus griseus OX=10029 GN=I79_000810 PE=4 SV=1		0	0	7890700	0	9432000	8845100	0	14618000	4	4	4	4.4	4.4	4.4	131.23	0	6.7261	47105000	5	4	4	4	4.4	4.4	4.4	131.23	1	47105000	5	1	1	2	0	2	3	2	3	1	1	2	0	2	3	2	3
G3GT56	G3GT56	Trifunctional purine biosynthetic protein adenosine-3	G3GT56_CRIGR Trifunctional purine biosynthetic protein adenosine-3 OS=Cricetulus griseus OX=10029 GN=I79_000830 PE=3 SV=1		575059968	764160000	850560000	598350016	1224800000	958860032	1794599936	797180032	41	41	41	54.1	54.1	54.1	107.53	0	302.5	9913300000	303	41	41	41	54.1	54.1	54.1	107.53	1	9913300000	303	25	29	33	24	34	36	34	29	25	29	33	24	34	36	34	29
G3GT57	G3GT57	Protein SON	G3GT57_CRIGR Protein SON OS=Cricetulus griseus OX=10029 GN=I79_000831 PE=4 SV=1		47294000	0	37667000	38019000	62811000	46111000	0	46929000	6	6	6	5.7	5.7	5.7	250.35	0	20.497	344700000	16	6	6	6	5.7	5.7	5.7	250.35	1	344700000	16	3	1	4	2	5	4	1	5	3	1	4	2	5	4	1	5
G3GT64;CON__ENSEMBL:ENSBTAP00000001528	G3GT64;CON__ENSEMBL:ENSBTAP00000001528	Intersectin-1	G3GT64_CRIGR Intersectin-1 OS=Cricetulus griseus OX=10029 GN=I79_000838 PE=4 SV=1	+	34025000	31605000	33308000	46394000	22840000	24981000	0	33911000	10	10	10	10.3	10.3	10.3	136.74	0	44.505	314380000	17	10	10	10	10.3	10.3	10.3	136.74	2	314380000	17	7	3	3	5	4	2	2	3	7	3	3	5	4	2	2	3
G3GT65	G3GT65	ATP synthase subunit O, mitochondrial	G3GT65_CRIGR ATP synthase subunit O, mitochondrial OS=Cricetulus griseus OX=10029 GN=I79_000839 PE=3 SV=1		357569984	298209984	342070016	311150016	218820000	241580000	123780000	126210000	6	6	6	33	33	33	24.183	0	41.849	2422000000	94	6	6	6	33	33	33	24.183	1	2422000000	94	4	4	6	5	5	6	4	5	4	4	6	5	5	6	4	5
G3GT68	G3GT68	28S ribosomal protein S6, mitochondrial	G3GT68_CRIGR 28S ribosomal protein S6, mitochondrial OS=Cricetulus griseus OX=10029 GN=I79_000842 PE=4 SV=1		107150000	0	93213000	94187000	75876000	98207000	0	111780000	4	4	4	41.7	41.7	41.7	10.926	0	5.849	726660000	16	4	4	4	41.7	41.7	41.7	10.926	1	726660000	16	2	2	3	2	3	3	2	3	2	2	3	2	3	3	2	3
G3GT75	G3GT75	Coiled-coil domain-containing protein 50	G3GT75_CRIGR Coiled-coil domain-containing protein 50 OS=Cricetulus griseus OX=10029 GN=I79_000849 PE=4 SV=1		0	0	0	0	0	0	0	27741000	1	1	1	2.4	2.4	2.4	58.228	0.00022836	3.1264	62956000	6	1	1	1	2.4	2.4	2.4	58.228	1	62956000	6	0	0	1	0	1	1	0	1	0	0	1	0	1	1	0	1
G3GT82	G3GT82	Prolyl 3-hydroxylase 2	G3GT82_CRIGR Prolyl 3-hydroxylase 2 OS=Cricetulus griseus OX=10029 GN=I79_000857 PE=4 SV=1		0	0	22077000	0	0	0	0	9287900	3	3	3	7.4	7.4	7.4	43.874	0.0010846	2.4069	54653000	3	3	3	3	7.4	7.4	7.4	43.874	1	54653000	3	1	1	3	0	0	1	1	2	1	1	3	0	0	1	1	2
G3GTA3	G3GTA3	TBC1 domain family member 2B	G3GTA3_CRIGR TBC1 domain family member 2B OS=Cricetulus griseus OX=10029 GN=CgPICR_005093 PE=4 SV=1		185120000	103360000	0	0	70402000	81291000	0	86295000	5	5	5	6.8	6.8	6.8	96.683	0	16.261	821040000	8	5	5	5	6.8	6.8	6.8	96.683	1	821040000	8	4	3	2	0	2	2	1	2	4	3	2	0	2	2	1	2
G3GTA7	G3GTA7	Ras-specific guanine nucleotide-releasing factor 1	G3GTA7_CRIGR Ras-specific guanine nucleotide-releasing factor 1 OS=Cricetulus griseus OX=10029 GN=I79_000883 PE=3 SV=1		0	0	0	8787500	0	0	0	0	1	1	1	0.7	0.7	0.7	180.87	0.0043442	1.7441	18631000	1	1	1	1	0.7	0.7	0.7	180.87	1	18631000	1	1	0	0	1	0	0	0	0	1	0	0	1	0	0	0	0
G3GTA9	G3GTA9	TMED3	G3GTA9_CRIGR TMED3 OS=Cricetulus griseus OX=10029 GN=CgPICR_005101 PE=3 SV=1		63079000	31853000	66410000	75071000	38419000	53254000	0	59187000	4	4	4	23.6	23.6	23.6	25.223	0	20.743	466070000	12	4	4	4	23.6	23.6	23.6	25.223	1	466070000	12	1	2	2	2	2	3	2	3	1	2	2	2	2	3	2	3
G3GTB7	G3GTB7	Heterogeneous nuclear ribonucleoprotein Q	G3GTB7_CRIGR Heterogeneous nuclear ribonucleoprotein Q OS=Cricetulus griseus OX=10029 GN=I79_000895 PE=4 SV=1		3016699904	3452199936	2758700032	3120499968	6811200000	5856900096	5627200000	6528799744	31	31	26	58.7	58.7	50.2	62.688	0	323.31	45724000000	605	31	31	26	58.7	58.7	50.2	62.688	1	45724000000	605	26	25	28	22	30	29	27	29	26	25	28	22	30	29	27	29
G3GTC3	G3GTC3	Protein QN1-like	G3GTC3_CRIGR Protein QN1-like OS=Cricetulus griseus OX=10029 GN=I79_000901 PE=4 SV=1		0	32275000	0	0	0	0	0	0	4	4	4	4.2	4.2	4.2	132.19	0.00023574	3.5635	177120000	4	4	4	4	4.2	4.2	4.2	132.19	1	177120000	4	1	2	0	0	0	3	1	1	1	2	0	0	0	3	1	1
G3GTC7	G3GTC7	NADP-dependent malic enzyme (Fragment)	G3GTC7_CRIGR NADP-dependent malic enzyme (Fragment) OS=Cricetulus griseus OX=10029 GN=I79_000906 PE=4 SV=1		0	0	0	0	0	0	4557400	0	3	3	3	14.1	14.1	14.1	32.762	0.00044267	2.7064	32164000	2	3	3	3	14.1	14.1	14.1	32.762	1	32164000	2	1	1	1	0	1	0	2	0	1	1	1	0	1	0	2	0
G3GTC9	G3GTC9	Phosphoacetylglucosamine mutase	G3GTC9_CRIGR Phosphoacetylglucosamine mutase OS=Cricetulus griseus OX=10029 GN=I79_000908 PE=3 SV=1		14024000	11345000	14979000	0	20287000	20715000	22801000	0	6	6	6	17	17	17	59.484	0	23.758	163500000	22	6	6	6	17	17	17	59.484	1	163500000	22	2	3	2	2	4	2	4	1	2	3	2	2	4	2	4	1
G3GTD6	G3GTD6	Glyceraldehyde-3-phosphate dehydrogenase	G3GTD6_CRIGR Glyceraldehyde-3-phosphate dehydrogenase OS=Cricetulus griseus OX=10029 GN=I79_000915 PE=4 SV=1		166930000	81581000	162570000	116820000	890979968	227740000	43740000	87513000	1	1	1	22.1	22.1	22.1	18.636	0	59.327	3121400000	468	1	1	1	22.1	22.1	22.1	18.636	1	3121400000	468	1	1	1	1	1	1	1	1	1	1	1	1	1	1	1	1
G3GTD7	G3GTD7	Trophoblast glycoprotein	G3GTD7_CRIGR Trophoblast glycoprotein OS=Cricetulus griseus OX=10029 GN=I79_000916 PE=4 SV=1		61137000	67250000	47665000	0	65628000	55781000	56868000	99889000	5	5	5	18.2	18.2	18.2	36.102	0	9.254	576820000	19	5	5	5	18.2	18.2	18.2	36.102	1	576820000	19	3	3	3	2	4	3	3	4	3	3	3	2	4	3	3	4
G3GTE2	G3GTE2	Caskin-2	G3GTE2_CRIGR Caskin-2 OS=Cricetulus griseus OX=10029 GN=I79_000921 PE=4 SV=1		12873000	13353000	19368000	0	0	9871900	0	0	4	4	4	5.5	5.5	5.5	124.85	0	9.9575	98546000	8	4	4	4	5.5	5.5	5.5	124.85	1	98546000	8	2	2	4	1	1	2	1	1	2	2	4	1	1	2	1	1
G3GTE4	G3GTE4	GRB2	G3GTE4_CRIGR GRB2 OS=Cricetulus griseus OX=10029 GN=CgPICR_012052 PE=4 SV=1		196130000	124260000	123850000	100630000	96374000	101720000	93681000	111870000	7	7	7	34.1	34.1	34.1	25.206	0	17.142	1244100000	24	7	7	7	34.1	34.1	34.1	25.206	1	1244100000	24	4	5	5	5	3	5	4	4	4	5	5	5	3	5	4	4
G3GTE5	G3GTE5	Mitochondrial thiamine pyrophosphate carrier	G3GTE5_CRIGR Mitochondrial thiamine pyrophosphate carrier OS=Cricetulus griseus OX=10029 GN=CgPICR_012053 PE=3 SV=1		0	0	0	0	0	0	3749700	0	1	1	1	3.1	3.1	3.1	35.302	0.0074522	1.4008	36607000	3	1	1	1	3.1	3.1	3.1	35.302	1	36607000	3	1	1	0	1	0	0	1	0	1	1	0	1	0	0	1	0
G3GTE8	G3GTE8	28S ribosomal protein S7, mitochondrial	G3GTE8_CRIGR 28S ribosomal protein S7, mitochondrial OS=Cricetulus griseus OX=10029 GN=I79_000928 PE=4 SV=1		284790016	328620000	251190000	231380000	195080000	273940000	242780000	317720000	9	9	9	58.2	58.2	58.2	17.257	0	57.859	2965200000	63	9	9	9	58.2	58.2	58.2	17.257	1	2965200000	63	6	8	6	5	5	6	7	6	6	8	6	5	5	6	7	6
G3GTE9	G3GTE9	ADP-ribosylation factor-binding protein GGA3 (Fragment)	G3GTE9_CRIGR ADP-ribosylation factor-binding protein GGA3 (Fragment) OS=Cricetulus griseus OX=10029 GN=I79_000929 PE=4 SV=1		10365000	18293000	43737000	0	19213000	16633000	18321000	0	6	6	6	13.9	13.9	13.9	73.996	0	30.444	193240000	20	6	6	6	13.9	13.9	13.9	73.996	1	193240000	20	4	4	3	3	4	4	2	2	4	4	3	3	4	4	2	2
G3GTF0	G3GTF0	Nuclear pore complex protein Nup85	G3GTF0_CRIGR Nuclear pore complex protein Nup85 OS=Cricetulus griseus OX=10029 GN=I79_000930 PE=3 SV=1		28707000	29710000	26556000	22384000	12312000	17554000	22083000	15866000	5	5	5	13.8	13.8	13.8	58.05	0	23.984	234540000	39	5	5	5	13.8	13.8	13.8	58.05	1	234540000	39	4	4	4	3	2	2	4	2	4	4	4	3	2	2	4	2
G3GTF9	G3GTF9	ATP synthase subunit d, mitochondrial	G3GTF9_CRIGR ATP synthase subunit d, mitochondrial OS=Cricetulus griseus OX=10029 GN=I79_000940 PE=3 SV=1		1673500032	1632899968	1339900032	1734200064	960259968	1123299968	817350016	1031400000	13	13	13	73.3	73.3	73.3	18.896	0	166.37	13918000000	244	13	13	13	73.3	73.3	73.3	18.896	1	13918000000	244	12	12	13	12	13	11	12	13	12	12	13	12	13	11	12	13
G3GTG0	G3GTG0	Immature colon carcinoma transcript 1 protein	G3GTG0_CRIGR Immature colon carcinoma transcript 1 protein OS=Cricetulus griseus OX=10029 GN=I79_000944 PE=4 SV=1		0	0	52911000	39598000	69292000	84407000	0	76764000	4	4	4	20.2	20.2	20.2	23.967	0	9.5846	416390000	14	4	4	4	20.2	20.2	20.2	23.967	1	416390000	14	1	1	3	2	4	4	1	4	1	1	3	2	4	4	1	4
G3GTG7	G3GTG7	NADPH:adrenodoxin oxidoreductase, mitochondrial	G3GTG7_CRIGR NADPH:adrenodoxin oxidoreductase, mitochondrial OS=Cricetulus griseus OX=10029 GN=I79_000951 PE=4 SV=1		466220000	480340000	317240000	440129984	211380000	273310016	281780000	363870016	15	15	15	71.4	71.4	71.4	27.039	0	79.651	3828700000	129	15	15	15	71.4	71.4	71.4	27.039	1	3828700000	129	14	13	11	14	11	11	12	10	14	13	11	14	11	11	12	10
G3GTH2	G3GTH2	Na(+)/H(+) exchange regulatory cofactor NHE-RF	G3GTH2_CRIGR Na(+)/H(+) exchange regulatory cofactor NHE-RF OS=Cricetulus griseus OX=10029 GN=I79_000956 PE=1 SV=1		127590000	200670000	165590000	227060000	193030000	218060000	245970000	263520000	16	16	16	48	48	48	38.592	0	113.09	2043100000	65	16	16	16	48	48	48	38.592	1	2043100000	65	7	10	9	7	9	11	8	10	7	10	9	7	9	11	8	10
G3GTI1	G3GTI1	Protein sidekick-2	G3GTI1_CRIGR Protein sidekick-2 OS=Cricetulus griseus OX=10029 GN=I79_000965 PE=4 SV=1		0	0	0	0	0	0	0	6112100	1	1	1	0.7	0.7	0.7	231.28	0.0099285	1.2465	9205300	1	1	1	1	0.7	0.7	0.7	231.28	1	9205300	1	0	0	0	0	0	1	0	1	0	0	0	0	0	1	0	1
G3GTI2	G3GTI2	CDC42EP4	G3GTI2_CRIGR CDC42EP4 OS=Cricetulus griseus OX=10029 GN=CgPICR_012096 PE=4 SV=1		0	0	0	0	0	0	0	6946000	4	4	4	14.8	14.8	14.8	38.594	0	30.897	256080000	6	4	4	4	14.8	14.8	14.8	38.594	1	256080000	6	2	1	3	2	1	2	1	2	2	1	3	2	1	2	1	2
G3GTI5	G3GTI5	Conserved oligomeric Golgi complex subunit 1	G3GTI5_CRIGR Conserved oligomeric Golgi complex subunit 1 OS=Cricetulus griseus OX=10029 GN=I79_000969 PE=4 SV=1		30950000	34550000	0	24615000	0	0	24666000	0	8	8	8	12.1	12.1	12.1	97.307	0	14.698	208110000	18	8	8	8	12.1	12.1	12.1	97.307	1	208110000	18	6	4	2	5	1	1	3	1	6	4	2	5	1	1	3	1
G3GTI7	G3GTI7	Zinc transporter ZIP11	G3GTI7_CRIGR Zinc transporter ZIP11 OS=Cricetulus griseus OX=10029 GN=I79_000971 PE=4 SV=1		31271000	21292000	18889000	29854000	11322000	8079800	0	9622600	2	2	2	9.3	9.3	9.3	35.531	0	26.102	206400000	13	2	2	2	9.3	9.3	9.3	35.531	1	206400000	13	2	2	2	2	2	2	1	2	2	2	2	2	2	2	1	2
G3GTJ2	G3GTJ2	Metalloendopeptidase OMA1, mitochondrial	G3GTJ2_CRIGR Metalloendopeptidase OMA1, mitochondrial OS=Cricetulus griseus OX=10029 GN=I79_000977 PE=3 SV=1		26301000	0	0	0	0	0	0	0	3	3	3	15.5	15.5	15.5	27.1	0	6.4568	778910000	5	3	3	3	15.5	15.5	15.5	27.1	1	778910000	5	3	2	1	1	1	1	0	1	3	2	1	1	1	1	0	1
G3GTJ9	G3GTJ9	Lipid phosphate phosphohydrolase 3	G3GTJ9_CRIGR Lipid phosphate phosphohydrolase 3 OS=Cricetulus griseus OX=10029 GN=I79_000984 PE=4 SV=1		64636000	48440000	73178000	68799000	20964000	31902000	20324000	24766000	5	5	5	19.6	19.6	19.6	35.173	0	12.22	495720000	22	5	5	5	19.6	19.6	19.6	35.173	1	495720000	22	3	3	3	4	2	2	4	2	3	3	3	4	2	2	4	2
G3GTK2;G3GVM6;G3HFY2	G3GTK2;G3GVM6	60S ribosomal protein L12;60S ribosomal protein L12;60S ribosomal protein L12	G3GTK2_CRIGR 60S ribosomal protein L12 OS=Cricetulus griseus OX=10029 GN=CgPICR_012647 PE=3 SV=1;G3GVM6_CRIGR 60S ribosomal protein L12 OS=Cricetulus griseus OX=10029 GN=I79_001769 PE=3 SV=1		1127800064	0	0	0	0	0	0	0	3	1	1	29.5	8	8	12.214	0.0037453	1.8427	14024000000	52	3	1	1	29.5	8	8	12.214	3	14024000000	52	2	2	3	3	3	3	2	3	1	1	1	1	1	1	1	1
G3GTK4	G3GTK4	Ubiquitin carboxyl-terminal hydrolase 24	G3GTK4_CRIGR Ubiquitin carboxyl-terminal hydrolase 24 OS=Cricetulus griseus OX=10029 GN=I79_000989 PE=3 SV=1		89551000	100290000	119040000	115340000	93397000	95279000	128440000	74933000	29	29	29	17.4	17.4	17.4	233.86	0	48.442	1086500000	61	29	29	29	17.4	17.4	17.4	233.86	1	1086500000	61	17	18	14	15	16	15	15	12	17	18	14	15	16	15	15	12
G3GTL0	G3GTL0	Putative prolyl-tRNA synthetase, mitochondrial	G3GTL0_CRIGR Putative prolyl-tRNA synthetase, mitochondrial OS=Cricetulus griseus OX=10029 GN=I79_000995 PE=4 SV=1		47389000	41096000	22670000	38156000	28325000	38770000	24323000	39273000	8	8	8	24.4	24.4	24.4	53.264	0	21.24	389770000	14	8	8	8	24.4	24.4	24.4	53.264	1	389770000	14	5	7	5	2	4	6	5	5	5	7	5	2	4	6	5	5
G3GTL1	G3GTL1	Tetratricopeptide repeat protein 4	G3GTL1_CRIGR Tetratricopeptide repeat protein 4 OS=Cricetulus griseus OX=10029 GN=I79_000996 PE=4 SV=1		0	0	21775000	20346000	28828000	15508000	0	16991000	5	5	5	23.6	23.6	23.6	46.102	0	20.612	169470000	9	5	5	5	23.6	23.6	23.6	46.102	1	169470000	9	1	2	4	2	4	4	2	3	1	2	4	2	4	4	2	3
G3GTL7;G3HWA2	G3GTL7	39S ribosomal protein L37, mitochondrial;39S ribosomal protein L37, mitochondrial (Fragment)	G3GTL7_CRIGR 39S ribosomal protein L37, mitochondrial OS=Cricetulus griseus OX=10029 GN=I79_001002 PE=4 SV=1		116030000	128120000	135610000	131560000	159940000	179290000	126200000	198280000	15	15	15	39	39	39	49.763	0	59.923	1474300000	54	15	15	15	39	39	39	49.763	2	1474300000	54	9	7	10	8	9	9	7	10	9	7	10	8	9	9	7	10
G3GTM0	G3GTM0	Uncharacterized protein C1orf83-like	G3GTM0_CRIGR Uncharacterized protein C1orf83-like OS=Cricetulus griseus OX=10029 GN=I79_001005 PE=4 SV=1		0	7087800	0	0	0	0	0	0	3	3	3	14.4	14.4	14.4	24.254	0.0059499	1.6342	44666000	4	3	3	3	14.4	14.4	14.4	24.254	1	44666000	4	2	2	1	0	1	1	1	1	2	2	1	0	1	1	1	1
G3GTM1	G3GTM1	TMEM59	G3GTM1_CRIGR TMEM59 OS=Cricetulus griseus OX=10029 GN=CgPICR_012665 PE=4 SV=1		19303000	13975000	0	12808000	0	0	11577000	0	2	2	2	8	8	8	36.301	0.00023646	3.6247	108450000	6	2	2	2	8	8	8	36.301	1	108450000	6	2	2	1	2	0	1	2	0	2	2	1	2	0	1	2	0
G3GTM5	G3GTM5	Nucleoporin NDC1	G3GTM5_CRIGR Nucleoporin NDC1 OS=Cricetulus griseus OX=10029 GN=I79_001010 PE=4 SV=1		163600000	153160000	140980000	129810000	87135000	92036000	95638000	87636000	12	12	12	26	26	26	75.78	0	164.56	1320000000	52	12	12	12	26	26	26	75.78	1	1320000000	52	9	8	10	10	8	9	8	9	9	8	10	10	8	9	8	9
G3GTN0	G3GTN0	Low-density lipoprotein receptor-related protein 8	G3GTN0_CRIGR Low-density lipoprotein receptor-related protein 8 OS=Cricetulus griseus OX=10029 GN=I79_001015 PE=4 SV=1		26400000	35416000	55761000	27384000	13114000	47005000	60570000	25489000	7	6	6	12.4	11.5	11.5	84.413	0	15.514	411690000	18	7	6	6	12.4	11.5	11.5	84.413	1	411690000	18	4	7	4	4	4	6	7	2	4	6	3	3	4	5	6	2
G3GTN1	G3GTN1	Protein mago nashi-like	G3GTN1_CRIGR Protein mago nashi-like OS=Cricetulus griseus OX=10029 GN=I79_001016 PE=4 SV=1		154110000	130210000	131270000	125890000	153990000	181020000	169260000	168750000	5	5	5	46.6	46.6	46.6	17.163	0	64.537	1629500000	34	5	5	5	46.6	46.6	46.6	17.163	1	1629500000	34	3	3	4	2	2	4	3	3	3	3	4	2	2	4	3	3
G3GTN3	G3GTN3	CPT2	G3GTN3_CRIGR CPT2 OS=Cricetulus griseus OX=10029 GN=CgPICR_012678 PE=3 SV=1		687249984	601299968	455590016	615070016	396040000	512860000	322680000	641840000	24	24	24	46.7	46.7	46.7	74.457	0	166.5	5876100000	180	24	24	24	46.7	46.7	46.7	74.457	1	5876100000	180	21	20	16	17	15	18	18	19	21	20	16	17	15	18	18	19
G3GTP7;G3IP93	G3GTP7	Vitronectin;Vitronectin	G3GTP7_CRIGR Vitronectin OS=Cricetulus griseus OX=10029 GN=I79_001034 PE=4 SV=1		100760000	67448000	61867000	75812000	23880000	39025000	45803000	46555000	14	14	13	23.9	23.9	22.1	100.14	0	56.253	644990000	34	14	14	13	23.9	23.9	22.1	100.14	2	644990000	34	6	9	6	7	2	4	3	4	6	9	6	7	2	4	3	4
G3GTP8	G3GTP8	Transmembrane protein 199	G3GTP8_CRIGR Transmembrane protein 199 OS=Cricetulus griseus OX=10029 GN=I79_001035 PE=4 SV=1		0	0	0	0	0	0	5575600	0	2	2	2	9.6	9.6	9.6	23.264	0.0010839	2.3984	20705000	2	2	2	2	9.6	9.6	9.6	23.264	1	20705000	2	0	1	1	0	0	0	1	0	0	1	1	0	0	0	1	0
G3GTQ2	G3GTQ2	Transmembrane protein 97	G3GTQ2_CRIGR Transmembrane protein 97 OS=Cricetulus griseus OX=10029 GN=I79_001039 PE=4 SV=1		0	0	0	0	0	0	0	3877300	1	1	1	9.9	9.9	9.9	18.099	0.0099483	1.26	64576000	5	1	1	1	9.9	9.9	9.9	18.099	1	64576000	5	1	1	0	0	1	1	1	1	1	1	0	0	1	1	1	1
G3GTQ6	G3GTQ6	Galectin	G3GTQ6_CRIGR Galectin OS=Cricetulus griseus OX=10029 GN=I79_001043 PE=4 SV=1		34182000	0	0	0	0	0	0	0	3	3	3	51.1	51.1	51.1	10.687	0	42.844	105830000	4	3	3	3	51.1	51.1	51.1	10.687	1	105830000	4	2	1	1	2	0	0	1	0	2	1	1	2	0	0	1	0
G3GTQ7	G3GTQ7	Kinase suppressor of Ras 1	G3GTQ7_CRIGR Kinase suppressor of Ras 1 OS=Cricetulus griseus OX=10029 GN=I79_001044 PE=4 SV=1		0	16357000	0	0	0	0	0	0	2	2	2	2.1	2.1	2.1	108.23	0	5.1162	140990000	6	2	2	2	2.1	2.1	2.1	108.23	1	140990000	6	1	2	1	1	1	1	1	1	1	2	1	1	1	1	1	1
G3GTQ9	G3GTQ9	Neurofibromin	G3GTQ9_CRIGR Neurofibromin OS=Cricetulus griseus OX=10029 GN=I79_001046 PE=4 SV=1		0	31769000	0	13941000	0	0	37313000	0	9	9	9	5.7	5.7	5.7	242.75	0	14.751	184340000	22	9	9	9	5.7	5.7	5.7	242.75	1	184340000	22	2	6	2	3	3	2	6	4	2	6	2	3	3	2	6	4
G3GTR4	G3GTR4	U3 small nucleolar RNA-associated protein 6-like	G3GTR4_CRIGR U3 small nucleolar RNA-associated protein 6-like OS=Cricetulus griseus OX=10029 GN=I79_001052 PE=4 SV=1		0	0	0	0	0	0	0	11871000	2	2	2	9.4	9.4	9.4	45.718	0	4.7295	36892000	1	2	2	2	9.4	9.4	9.4	45.718	1	36892000	1	0	0	1	0	2	2	0	2	0	0	1	0	2	2	0	2
G3GTS0	G3GTS0	Ring finger protein 135	G3GTS0_CRIGR Ring finger protein 135 OS=Cricetulus griseus OX=10029 GN=I79_001058 PE=4 SV=1		0	0	21616000	0	0	17742000	0	0	2	2	2	2.4	2.4	2.4	104.82	0.00022671	3.0342	70638000	3	2	2	2	2.4	2.4	2.4	104.82	1	70638000	3	0	0	2	1	0	2	0	0	0	0	2	1	0	2	0	0
G3GTS4	G3GTS4	Zinc finger protein 207	G3GTS4_CRIGR Zinc finger protein 207 OS=Cricetulus griseus OX=10029 GN=I79_001063 PE=4 SV=1		35225000	33849000	48233000	0	58997000	74122000	47781000	71816000	3	3	3	9.3	9.3	9.3	43.171	0	12.926	422290000	18	3	3	3	9.3	9.3	9.3	43.171	1	422290000	18	2	2	3	1	3	3	2	3	2	2	3	1	3	3	2	3
G3GTS6	G3GTS6	26S proteasome non-ATPase regulatory subunit 11	G3GTS6_CRIGR 26S proteasome non-ATPase regulatory subunit 11 OS=Cricetulus griseus OX=10029 GN=I79_001065 PE=4 SV=1		1165100032	1049500032	830670016	1143699968	1553600000	1407699968	2089900032	1272899968	15	15	15	53.2	53.2	53.2	29.618	0	63.641	15145000000	179	15	15	15	53.2	53.2	53.2	29.618	1	15145000000	179	10	12	11	10	14	13	11	14	10	12	11	10	14	13	11	14
G3GTS7	G3GTS7	Myosin-Id	G3GTS7_CRIGR Myosin-Id OS=Cricetulus griseus OX=10029 GN=I79_001066 PE=3 SV=1		0	9200800	0	0	0	0	0	0	2	2	2	2.9	2.9	2.9	92.896	0.0074507	1.3984	34846000	2	2	2	2	2.9	2.9	2.9	92.896	1	34846000	2	1	2	0	1	0	0	0	0	1	2	0	1	0	0	0	0
G3GTU0	G3GTU0	Zinc finger protein 830	G3GTU0_CRIGR Zinc finger protein 830 OS=Cricetulus griseus OX=10029 GN=I79_001079 PE=4 SV=1		0	0	43394000	0	64488000	49288000	52568000	47426000	8	8	8	26.6	26.6	26.6	41.179	0	14.355	349250000	12	8	8	8	26.6	26.6	26.6	41.179	1	349250000	12	0	1	2	1	5	6	3	6	0	1	2	1	5	6	3	6
G3GTU1	G3GTU1	DNA ligase	G3GTU1_CRIGR DNA ligase OS=Cricetulus griseus OX=10029 GN=I79_001080 PE=3 SV=1		0	0	0	0	9346600	0	0	19260000	3	3	3	3.6	3.6	3.6	113.41	0	7.9334	74182000	7	3	3	3	3.6	3.6	3.6	113.41	1	74182000	7	2	0	1	2	2	1	2	2	2	0	1	2	2	1	2	2
G3GTU6	G3GTU6	DNA repair protein RAD51-like 4	G3GTU6_CRIGR DNA repair protein RAD51-like 4 OS=Cricetulus griseus OX=10029 GN=I79_001085 PE=4 SV=1		0	0	3205600	0	0	3217800	0	1456700	2	2	2	10.6	10.6	10.6	35.172	0.0017105	2.1923	13737000	4	2	2	2	10.6	10.6	10.6	35.172	1	13737000	4	0	2	2	0	1	2	2	2	0	2	2	0	1	2	2	2
G3GTU8	G3GTU8	Notchless protein-like 1	G3GTU8_CRIGR Notchless protein-like 1 OS=Cricetulus griseus OX=10029 GN=I79_001087 PE=4 SV=1		0	0	40051000	32038000	121560000	77581000	121020000	114750000	6	6	6	32.7	32.7	32.7	32.926	0	99.651	585760000	17	6	6	6	32.7	32.7	32.7	32.926	1	585760000	17	2	1	4	2	5	5	5	5	2	1	4	2	5	5	5	5
G3GTV7	G3GTV7	Isobutyryl-CoA dehydrogenase, mitochondrial	G3GTV7_CRIGR Isobutyryl-CoA dehydrogenase, mitochondrial OS=Cricetulus griseus OX=10029 GN=I79_001096 PE=3 SV=1		21341000	45539000	37750000	0	19420000	28627000	0	0	7	7	7	26.5	26.5	26.5	44.851	0	36.581	332300000	15	7	7	7	26.5	26.5	26.5	44.851	1	332300000	15	3	5	3	4	2	3	2	1	3	5	3	4	2	3	2	1
G3GTV8	G3GTV8	Thymocyte nuclear protein 1	G3GTV8_CRIGR Thymocyte nuclear protein 1 OS=Cricetulus griseus OX=10029 GN=H671_4g13431 PE=4 SV=1		31277000	20123000	15016000	0	16150000	11822000	20329000	27251000	4	4	4	18.6	18.6	18.6	26.177	0	7.8102	209120000	13	4	4	4	18.6	18.6	18.6	26.177	1	209120000	13	2	2	1	2	3	2	1	2	2	2	1	2	3	2	1	2
G3GTV9	G3GTV9	VPS26B	G3GTV9_CRIGR VPS26B OS=Cricetulus griseus OX=10029 GN=CgPICR_005760 PE=4 SV=1		380340000	292440000	256570000	376860000	215330000	277390016	252480000	224880000	14	14	13	50.9	50.9	50.9	39.093	0	147.25	3260000000	109	14	14	13	50.9	50.9	50.9	39.093	1	3260000000	109	10	10	9	9	9	11	10	10	10	10	9	9	9	11	10	10
G3GTW0	G3GTW0	Condensin-2 complex subunit D3	G3GTW0_CRIGR Condensin-2 complex subunit D3 OS=Cricetulus griseus OX=10029 GN=I79_001099 PE=4 SV=1		0	4211100	5014400	0	0	5033700	5279800	3549200	2	2	2	2.2	2.2	2.2	123.54	0.00022563	2.9546	31077000	6	2	2	2	2.2	2.2	2.2	123.54	1	31077000	6	1	2	2	1	1	2	2	2	1	2	2	1	1	2	2	2
G3GTX5	G3GTX5	Amyloid-like protein 2	G3GTX5_CRIGR Amyloid-like protein 2 OS=Cricetulus griseus OX=10029 GN=I79_001115 PE=4 SV=1		25709000	25914000	25264000	0	27756000	34794000	47260000	50571000	10	10	10	19.5	19.5	19.5	78.329	0	31.603	292650000	18	10	10	10	19.5	19.5	19.5	78.329	1	292650000	18	4	4	4	1	5	5	5	7	4	4	4	1	5	5	5	7
G3GTY6	G3GTY6	Structural maintenance of chromosomes protein 2	G3GTY6_CRIGR Structural maintenance of chromosomes protein 2 OS=Cricetulus griseus OX=10029 GN=I79_001128 PE=4 SV=1		194610000	191290000	205760000	127420000	192060000	211910000	276740000	139300000	9	9	9	47.4	47.4	47.4	20.941	0	44.681	2038800000	73	9	9	9	47.4	47.4	47.4	20.941	1	2038800000	73	6	8	8	7	8	7	8	8	6	8	8	7	8	7	8	8
G3GTZ4	G3GTZ4	Protein NipSnap-like 3A	G3GTZ4_CRIGR Protein NipSnap-like 3A OS=Cricetulus griseus OX=10029 GN=I79_001138 PE=4 SV=1		50315000	58485000	22573000	32757000	43359000	40024000	39529000	40237000	3	3	3	24.5	24.5	24.5	27.321	0	28.432	411110000	20	3	3	3	24.5	24.5	24.5	27.321	1	411110000	20	2	1	2	2	3	3	1	3	2	1	2	2	3	3	1	3
G3GTZ6;G3HF57	G3GTZ6	ATP-binding cassette sub-family A member 1;ATP-binding cassette sub-family A member 7	G3GTZ6_CRIGR ATP-binding cassette sub-family A member 1 OS=Cricetulus griseus OX=10029 GN=I79_001140 PE=4 SV=1		70354000	98123000	71626000	48268000	48691000	62704000	38309000	67393000	21	21	21	13.6	13.6	13.6	254.23	0	118.93	623330000	49	21	21	21	13.6	13.6	13.6	254.23	2	623330000	49	14	9	11	9	7	12	3	12	14	9	11	9	7	12	3	12
G3GTZ7	G3GTZ7	Choline transporter-like protein 1	G3GTZ7_CRIGR Choline transporter-like protein 1 OS=Cricetulus griseus OX=10029 GN=I79_001141 PE=3 SV=1		0	0	0	0	0	0	0	46195000	1	1	1	2.8	2.8	2.8	48.761	0.0017204	2.2526	88233000	4	1	1	1	2.8	2.8	2.8	48.761	1	88233000	4	1	0	1	1	1	1	0	1	1	0	1	1	1	1	0	1
G3GU10	G3GU10	Monofunctional C1-tetrahydrofolate synthase, mitochondrial	G3GU10_CRIGR Monofunctional C1-tetrahydrofolate synthase, mitochondrial OS=Cricetulus griseus OX=10029 GN=I79_001156 PE=3 SV=1		5138299904	4564100096	4003099904	4955599872	3537799936	4069400064	3089499904	4618699776	58	58	58	78.3	78.3	78.3	105.41	0	323.31	44934000000	967	58	58	58	78.3	78.3	78.3	105.41	1	44934000000	967	48	50	46	49	47	46	45	45	48	50	46	49	47	46	45	45
G3GU12	G3GU12	A-kinase anchor protein 12	G3GU12_CRIGR A-kinase anchor protein 12 OS=Cricetulus griseus OX=10029 GN=I79_001159 PE=4 SV=1		56807000	42816000	36717000	55780000	58340000	57007000	100090000	41033000	9	9	9	18.8	18.8	18.8	91.045	0	97.99	613830000	37	9	9	9	18.8	18.8	18.8	91.045	1	613830000	37	5	4	2	5	6	6	6	3	5	4	2	5	6	6	6	3
G3GU15	G3GU15	Required for meiotic nuclear division protein 1-like	G3GU15_CRIGR Required for meiotic nuclear division protein 1-like OS=Cricetulus griseus OX=10029 GN=I79_001162 PE=4 SV=1		0	14860000	9909800	17788000	7856900	12964000	8378500	9814500	4	4	4	12.5	12.5	12.5	40.632	0	7.6868	111520000	6	4	4	4	12.5	12.5	12.5	40.632	1	111520000	6	1	3	2	2	3	3	2	3	1	3	2	2	3	3	2	3
G3GU30;G3I8T9;G3ICC1;G3HAD3;G3HK69;G3IEF7	G3GU30	60S ribosomal protein L6;60S ribosomal protein L6;60S ribosomal protein L6;60S ribosomal protein L6;60S ribosomal protein L6;60S ribosomal protein L6	G3GU30_CRIGR 60S ribosomal protein L6 OS=Cricetulus griseus OX=10029 GN=I79_001178 PE=3 SV=1		556369984	548769984	325769984	389520000	475620000	536899968	0	444180000	26	1	1	55.3	4.5	4.5	32.777	0	27.145	4448300000	46	26	1	1	55.3	4.5	4.5	32.777	6	4448300000	46	24	21	22	22	20	24	21	23	1	1	1	1	1	1	0	1
G3GU35	G3GU35	Putative RNA-binding protein 16	G3GU35_CRIGR Putative RNA-binding protein 16 OS=Cricetulus griseus OX=10029 GN=I79_001184 PE=4 SV=1		0	11902000	0	0	0	0	30087000	0	2	2	2	2.1	2.1	2.1	136.73	0	4.8142	129790000	11	2	2	2	2.1	2.1	2.1	136.73	1	129790000	11	1	2	1	1	1	1	2	1	1	2	1	1	1	1	2	1
G3GU39	G3GU39	NADPH oxidase 3	G3GU39_CRIGR NADPH oxidase 3 OS=Cricetulus griseus OX=10029 GN=I79_001189 PE=4 SV=1		17253000	34158000	0	0	0	0	0	0	4	4	4	10	10	10	57.276	0	5.0243	191520000	6	4	4	4	10	10	10	57.276	1	191520000	6	3	3	1	0	1	2	1	1	3	3	1	0	1	2	1	1
G3GU41	G3GU41	Putative RNA-binding protein 19	G3GU41_CRIGR Putative RNA-binding protein 19 OS=Cricetulus griseus OX=10029 GN=I79_001190 PE=4 SV=1		104460000	92788000	97247000	46248000	92027000	112130000	174170000	126920000	19	19	19	28.1	28.1	28.1	106.18	0	70.087	1132200000	70	19	19	19	28.1	28.1	28.1	106.18	1	1132200000	70	13	16	12	6	13	14	16	12	13	16	12	6	13	14	16	12
G3GU54	G3GU54	F-box only protein 21	G3GU54_CRIGR F-box only protein 21 OS=Cricetulus griseus OX=10029 GN=I79_001203 PE=4 SV=1		0	0	40974000	16288000	0	19744000	0	0	4	4	4	9.9	9.9	9.9	72.18	0	3.9994	212770000	8	4	4	4	9.9	9.9	9.9	72.18	1	212770000	8	1	1	4	2	1	2	1	0	1	1	4	2	1	2	1	0
G3GU57	G3GU57	Replication factor C subunit 5	G3GU57_CRIGR Replication factor C subunit 5 OS=Cricetulus griseus OX=10029 GN=I79_001208 PE=4 SV=1		39699000	50684000	48756000	40261000	63065000	50976000	70275000	37815000	9	9	9	26.8	26.8	26.8	45.3	0	55.846	538380000	30	9	9	9	26.8	26.8	26.8	45.3	1	538380000	30	6	5	4	2	3	4	5	5	6	5	4	2	3	4	5	5
G3GU60	G3GU60	Phosphatidylethanolamine-binding protein 1	G3GU60_CRIGR Phosphatidylethanolamine-binding protein 1 OS=Cricetulus griseus OX=10029 GN=I79_001211 PE=4 SV=1		432300000	499510016	348089984	598449984	387329984	308320000	296510016	260140000	7	7	7	65.8	65.8	65.8	20.922	0	111.72	4138800000	79	7	7	7	65.8	65.8	65.8	20.922	1	4138800000	79	6	6	6	5	6	6	5	6	6	6	6	5	6	6	5	6
G3GU61	G3GU61	Serine/threonine-protein kinase TAO3	G3GU61_CRIGR Serine/threonine-protein kinase TAO3 OS=Cricetulus griseus OX=10029 GN=I79_001212 PE=4 SV=1		255690000	226850000	146760000	197740000	36000000	65660000	82237000	65239000	20	20	18	26.4	26.4	24.5	105.48	0	157.56	1642000000	68	20	20	18	26.4	26.4	24.5	105.48	1	1642000000	68	14	13	10	14	4	11	8	6	14	13	10	14	4	11	8	6
G3GU64	G3GU64	Heat shock protein beta-8	G3GU64_CRIGR Heat shock protein beta-8 OS=Cricetulus griseus OX=10029 GN=I79_001216 PE=3 SV=1		33889000	33281000	32941000	27099000	45249000	42639000	53918000	39312000	5	5	5	38.8	38.8	38.8	21.574	0	5.9415	447510000	16	5	5	5	38.8	38.8	38.8	21.574	1	447510000	16	3	4	3	4	2	2	4	3	3	4	3	4	2	2	4	3
G3GU67	G3GU67	5'-AMP-activated protein kinase subunit beta-1	G3GU67_CRIGR 5-AMP-activated protein kinase subunit beta-1 OS=Cricetulus griseus OX=10029 GN=CgPICR_012301 PE=4 SV=1		0	0	0	0	0	0	0	7957500	1	1	1	6.6	6.6	6.6	30.377	0.0010867	2.4236	78900000	3	1	1	1	6.6	6.6	6.6	30.377	1	78900000	3	1	1	1	0	1	1	1	1	1	1	1	0	1	1	1	1
G3GU69	G3GU69	Citron Rho-interacting kinase	G3GU69_CRIGR Citron Rho-interacting kinase OS=Cricetulus griseus OX=10029 GN=I79_001222 PE=3 SV=1		74818000	44445000	110710000	0	0	43474000	61325000	0	13	13	13	7.4	7.4	7.4	235.38	0	28.205	547880000	21	13	13	13	7.4	7.4	7.4	235.38	1	547880000	21	6	9	5	1	0	4	10	1	6	9	5	1	0	4	10	1
G3GU73;G3HUI2	G3GU73	RAB35;Ras-related protein Rab-30	G3GU73_CRIGR RAB35 OS=Cricetulus griseus OX=10029 GN=CgPICR_012305 PE=4 SV=1		545809984	444289984	457040000	491710016	256540000	510950016	526329984	388089984	9	9	9	49.1	49.1	49.1	19.903	0	64.022	4747000000	88	9	9	9	49.1	49.1	49.1	19.903	2	4747000000	88	8	7	7	7	8	8	6	8	8	7	7	7	8	8	6	8
G3GU75	G3GU75	Translational activator GCN1	G3GU75_CRIGR Translational activator GCN1 OS=Cricetulus griseus OX=10029 GN=I79_001227 PE=4 SV=1		3217299968	3332499968	3042500096	3080300032	2781799936	3022599936	3017700096	2776699904	132	132	132	53.2	53.2	53.2	300.77	0	323.31	32264000000	1080	132	132	132	53.2	53.2	53.2	300.77	1	32264000000	1080	97	101	99	95	91	96	91	95	97	101	99	95	91	96	91	95
G3GU76;G3HDY7;G3HSW6	G3GU76;G3HDY7	60S acidic ribosomal protein P0;60S acidic ribosomal protein P0;60S acidic ribosomal protein P0	G3GU76_CRIGR 60S acidic ribosomal protein P0 OS=Cricetulus griseus OX=10029 GN=I79_001228 PE=4 SV=1;G3HDY7_CRIGR 60S acidic ribosomal protein P0 OS=Cricetulus griseus OX=10029 GN=I79_008756 PE=4 SV=1		6565300224	5823000064	7435100160	6744500224	8780999680	9077399552	8104200192	7500199936	17	17	6	56.2	56.2	28.7	29.886	0	197.99	77822000000	595	17	17	6	56.2	56.2	28.7	29.886	3	77822000000	595	12	13	16	14	17	17	14	17	12	13	16	14	17	17	14	17
G3GU78	G3GU78	Paxillin	G3GU78_CRIGR Paxillin OS=Cricetulus griseus OX=10029 GN=I79_001232 PE=3 SV=1		0	19887000	14092000	0	0	10167000	32152000	0	3	3	3	10.4	10.4	10.4	68.603	0	23.029	167880000	15	3	3	3	10.4	10.4	10.4	68.603	1	167880000	15	2	3	2	1	1	2	2	1	2	3	2	1	1	2	2	1
G3GU80	G3GU80	LAG1 longevity assurance-like 6 protein	G3GU80_CRIGR LAG1 longevity assurance-like 6 protein OS=Cricetulus griseus OX=10029 GN=I79_001233 PE=4 SV=1		51070000	0	26810000	44708000	0	0	0	62518000	5	5	5	9.4	9.4	9.4	44.912	0.00087413	2.5131	359230000	11	5	5	5	9.4	9.4	9.4	44.912	1	359230000	11	3	1	2	4	1	1	2	2	3	1	2	4	1	1	2	2
G3GU82	G3GU82	Kinetochore protein Spc25	G3GU82_CRIGR Kinetochore protein Spc25 OS=Cricetulus griseus OX=10029 GN=CgPICR_004651 PE=4 SV=1		27324000	33049000	59309000	19018000	31664000	24869000	76465000	15395000	8	8	8	48.7	48.7	48.7	26.297	0	25.44	413990000	16	8	8	8	48.7	48.7	48.7	26.297	1	413990000	16	5	6	6	2	5	4	7	2	5	6	6	2	5	4	7	2
G3GU83	G3GU83	Bile salt export pump	G3GU83_CRIGR Bile salt export pump OS=Cricetulus griseus OX=10029 GN=I79_001236 PE=4 SV=1		0	0	0	0	4426600	0	0	0	2	1	1	2.3	1.6	1.6	121.17	0	11.164	73934000	5	2	1	1	2.3	1.6	1.6	121.17	1	73934000	5	1	2	1	1	1	0	1	0	1	1	1	1	1	0	0	0
G3GU87	G3GU87	Peptidyl-prolyl cis-trans isomerase G	G3GU87_CRIGR Peptidyl-prolyl cis-trans isomerase G OS=Cricetulus griseus OX=10029 GN=I79_001240 PE=4 SV=1		82918000	59877000	80550000	70882000	131890000	136500000	121490000	132490000	13	13	13	17.1	17.1	17.1	88.065	0	68.59	983000000	53	13	13	13	17.1	17.1	17.1	88.065	1	983000000	53	7	4	6	5	9	8	7	7	7	4	6	5	9	8	7	7
G3GU92	G3GU92	Lupus La protein-like	G3GU92_CRIGR Lupus La protein-like OS=Cricetulus griseus OX=10029 GN=I79_001246 PE=4 SV=1		735289984	587660032	674769984	663480000	728739968	643820032	801640000	740720000	26	26	26	57.7	57.7	57.7	46.867	0	104.39	7164700000	214	26	26	26	57.7	57.7	57.7	46.867	1	7164700000	214	18	17	19	18	17	21	18	21	18	17	19	18	17	21	18	21
G3GUA5	G3GUA5	Golgi reassembly-stacking protein 2	G3GUA5_CRIGR Golgi reassembly-stacking protein 2 OS=Cricetulus griseus OX=10029 GN=I79_001259 PE=4 SV=1		82928000	58507000	51924000	98748000	58485000	51921000	30116000	55306000	3	3	3	44.1	44.1	44.1	11.05	0	45.618	555450000	22	3	3	3	44.1	44.1	44.1	11.05	1	555450000	22	2	2	2	2	2	2	2	2	2	2	2	2	2	2	2	2
G3GUA6	G3GUA6	Serine/threonine-protein kinase tousled-like 1	G3GUA6_CRIGR Serine/threonine-protein kinase tousled-like 1 OS=Cricetulus griseus OX=10029 GN=I79_001260 PE=4 SV=1		0	0	0	0	0	0	8344400	0	1	1	1	2.6	2.6	2.6	81.838	0.00023386	3.4621	25946000	4	1	1	1	2.6	2.6	2.6	81.838	1	25946000	4	1	1	0	0	0	0	1	0	1	1	0	0	0	0	1	0
G3GUB2	G3GUB2	Cytoplasmic dynein 1 intermediate chain 2 (Fragment)	G3GUB2_CRIGR Cytoplasmic dynein 1 intermediate chain 2 (Fragment) OS=Cricetulus griseus OX=10029 GN=I79_001266 PE=4 SV=1		313790016	252100000	284780000	322200000	312750016	306649984	277710016	326180000	8	8	8	31.9	31.9	31.9	48.754	0	147.06	3067600000	86	8	8	8	31.9	31.9	31.9	48.754	1	3067600000	86	6	7	7	6	5	8	7	6	6	7	7	6	5	8	7	6
G3GUB3	G3GUB3	Calcium-binding mitochondrial carrier protein Aralar1	G3GUB3_CRIGR Calcium-binding mitochondrial carrier protein Aralar1 OS=Cricetulus griseus OX=10029 GN=I79_001267 PE=3 SV=1		227550000	294430016	290929984	224120000	572140032	694769984	571329984	645480000	28	23	23	53.6	47.8	47.8	70.941	0	130.62	4277000000	189	28	23	23	53.6	47.8	47.8	70.941	1	4277000000	189	16	17	23	16	25	26	19	24	13	14	19	15	22	21	16	20
G3GUB4	G3GUB4	Histone acetyltransferase type B catalytic subunit	G3GUB4_CRIGR Histone acetyltransferase type B catalytic subunit OS=Cricetulus griseus OX=10029 GN=I79_001268 PE=4 SV=1		31351000	58367000	111940000	32186000	66636000	48839000	98438000	40245000	5	5	5	37.4	37.4	37.4	21.39	0	24.105	652160000	24	5	5	5	37.4	37.4	37.4	21.39	1	652160000	24	3	3	5	2	4	4	4	3	3	3	5	2	4	4	4	3
G3GUB8	G3GUB8	Integrin alpha-6	G3GUB8_CRIGR Integrin alpha-6 OS=Cricetulus griseus OX=10029 GN=I79_001272 PE=3 SV=1		21934000	45073000	46914000	24005000	0	0	0	0	9	9	9	14.2	14.2	14.2	98.983	0	22.915	209920000	14	9	9	9	14.2	14.2	14.2	98.983	1	209920000	14	5	5	6	4	1	0	0	1	5	5	6	4	1	0	0	1
G3GUB9	G3GUB9	Protein-serine/threonine kinase	G3GUB9_CRIGR Protein-serine/threonine kinase OS=Cricetulus griseus OX=10029 GN=I79_001273 PE=3 SV=1		0	11921000	0	0	0	0	17761000	0	5	5	5	17.7	17.7	17.7	39.51	0.00023089	3.2931	119070000	6	5	5	5	17.7	17.7	17.7	39.51	1	119070000	6	4	3	2	3	2	2	3	2	4	3	2	3	2	2	3	2
G3GUC8	G3GUC8	Obg-like ATPase 1	G3GUC8_CRIGR Obg-like ATPase 1 OS=Cricetulus griseus OX=10029 GN=I79_001282 PE=4 SV=1		130050000	174410000	173660000	139250000	168530000	141470000	284100000	144140000	6	6	6	29	29	29	31.939	0	17.701	1821800000	62	6	6	6	29	29	29	31.939	1	1821800000	62	5	5	4	4	4	5	5	4	5	5	4	4	4	5	5	4
G3GUD8	G3GUD8	ANP32B	G3GUD8_CRIGR ANP32B OS=Cricetulus griseus OX=10029 GN=CgPICR_012940 PE=4 SV=1		276769984	365760000	255160000	248290000	225320000	151290000	338169984	264490000	3	2	2	24.8	17.4	17.4	12.38	0	6.8077	3004000000	31	3	2	2	24.8	17.4	17.4	12.38	1	3004000000	31	2	3	3	3	3	3	3	3	2	2	2	2	2	2	2	2
G3GUD9	G3GUD9	Putative lysosomal cobalamin transporter	G3GUD9_CRIGR Putative lysosomal cobalamin transporter OS=Cricetulus griseus OX=10029 GN=I79_001295 PE=4 SV=1		52231000	65913000	58564000	60863000	0	0	48707000	0	2	2	2	9.8	9.8	9.8	38.796	0	38.823	460430000	14	2	2	2	9.8	9.8	9.8	38.796	1	460430000	14	2	2	2	2	1	1	2	1	2	2	2	2	1	1	2	1
G3GUF0;G3IPQ2	G3GUF0;G3IPQ2	Ribosomal protein L19;60S ribosomal protein L19	G3GUF0_CRIGR Ribosomal protein L19 OS=Cricetulus griseus OX=10029 GN=I79_001309 PE=3 SV=1;G3IPQ2_CRIGR 60S ribosomal protein L19 OS=Cricetulus griseus OX=10029 GN=CgPICR_011571 PE=4 SV=1		0	0	0	0	0	0	0	423849984	1	1	1	12.3	12.3	12.3	7.4768	0.0059329	1.5927	3393800000	9	1	1	1	12.3	12.3	12.3	7.4768	2	3393800000	9	1	1	1	1	1	1	1	1	1	1	1	1	1	1	1	1
G3GUG0	G3GUG0	Protein FAM8A1	G3GUG0_CRIGR Protein FAM8A1 OS=Cricetulus griseus OX=10029 GN=I79_001319 PE=4 SV=1		0	1615200	0	0	0	0	0	0	1	1	1	10.6	10.6	10.6	17.904	0.0074552	1.4091	5806600	0	1	1	1	10.6	10.6	10.6	17.904	1	5806600	0	1	1	0	0	0	0	0	0	1	1	0	0	0	0	0	0
G3GUG1	G3GUG1	Nuclear pore complex protein Nup153	G3GUG1_CRIGR Nuclear pore complex protein Nup153 OS=Cricetulus griseus OX=10029 GN=I79_001320 PE=4 SV=1		22991000	30286000	29840000	0	38988000	26684000	42428000	38588000	9	9	9	9.4	9.4	9.4	137.3	0	20.171	313030000	20	9	9	9	9.4	9.4	9.4	137.3	1	313030000	20	3	3	4	1	5	5	6	5	3	3	4	1	5	5	6	5
G3GUG5	G3GUG5	NHL repeat-containing protein 1	G3GUG5_CRIGR NHL repeat-containing protein 1 OS=Cricetulus griseus OX=10029 GN=I79_001324 PE=4 SV=1		0	26137000	23775000	27801000	0	25443000	51506000	0	3	3	3	11.1	11.1	11.1	40.288	0	10.875	252750000	11	3	3	3	11.1	11.1	11.1	40.288	1	252750000	11	1	2	2	2	1	2	3	0	1	2	2	2	1	2	3	0
G3GUG7	G3GUG7	Protein DEK	G3GUG7_CRIGR Protein DEK OS=Cricetulus griseus OX=10029 GN=I79_001326 PE=4 SV=1		0	0	38508000	0	0	0	0	0	4	4	4	11.3	11.3	11.3	35.176	0	3.8543	84682000	5	4	4	4	11.3	11.3	11.3	35.176	1	84682000	5	0	1	2	2	1	0	1	1	0	1	2	2	1	0	1	1
G3GUH8	G3GUH8	Serine/threonine-protein kinase WNK2	G3GUH8_CRIGR Serine/threonine-protein kinase WNK2 OS=Cricetulus griseus OX=10029 GN=I79_001340 PE=4 SV=1		1440899968	1400000000	1113799936	1436300032	1775100032	1892099968	1982000000	1841100032	37	37	35	27.4	27.4	26.6	201.18	0	323.31	16925000000	420	37	37	35	27.4	27.4	26.6	201.18	1	16925000000	420	27	29	27	27	35	30	30	32	27	29	27	27	35	30	30	32
G3GUI3	G3GUI3	Peptidylprolyl isomerase	G3GUI3_CRIGR Peptidylprolyl isomerase OS=Cricetulus griseus OX=10029 GN=I79_001345 PE=4 SV=1		509360000	618129984	501390016	473270016	647040000	476860000	680899968	466680000	23	23	23	60.3	60.3	60.3	46.625	0	189.63	5832400000	158	23	23	23	60.3	60.3	60.3	46.625	1	5832400000	158	13	18	15	17	18	16	18	15	13	18	15	17	18	16	18	15
G3GUJ2	G3GUJ2	Tetraspanin	G3GUJ2_CRIGR Tetraspanin OS=Cricetulus griseus OX=10029 GN=I79_001354 PE=3 SV=1		38657000	38215000	0	0	0	0	0	0	2	2	2	12.1	12.1	12.1	26.739	0	22.082	174980000	6	2	2	2	12.1	12.1	12.1	26.739	1	174980000	6	2	2	0	1	0	0	1	0	2	2	0	1	0	0	1	0
G3GUK0	G3GUK0	Putative fructose-2,6-bisphosphatase TIGAR	G3GUK0_CRIGR Putative fructose-2,6-bisphosphatase TIGAR OS=Cricetulus griseus OX=10029 GN=I79_001362 PE=4 SV=1		50136000	65423000	96886000	57312000	105900000	70700000	117370000	60218000	11	11	11	63.2	63.2	63.2	29.21	0	65.731	809240000	39	11	11	11	63.2	63.2	63.2	29.21	1	809240000	39	7	7	4	4	6	4	8	5	7	7	4	4	6	4	8	5
G3GUK6	G3GUK6	NmrA domain-containing protein	G3GUK6_CRIGR NmrA domain-containing protein OS=Cricetulus griseus OX=10029 GN=I79_001369 PE=4 SV=1		480980000	500700000	430769984	403560000	265060000	304480000	304320000	265320000	16	16	16	56.8	56.8	56.8	42.701	0	72.097	4132200000	136	16	16	16	56.8	56.8	56.8	42.701	1	4132200000	136	15	16	12	16	14	12	15	14	15	16	12	16	14	12	15	14
G3GUL4	G3GUL4	Tetraspanin	G3GUL4_CRIGR Tetraspanin OS=Cricetulus griseus OX=10029 GN=I79_001377 PE=3 SV=1		0	0	0	0	31168000	31204000	38483000	21599000	2	2	2	22	22	22	17.731	0	13.682	160930000	7	2	2	2	22	22	22	17.731	1	160930000	7	0	0	0	0	2	2	2	2	0	0	0	0	2	2	2	2
G3GUL5	G3GUL5	Pleckstrin-likey domain-containing family G member 6	G3GUL5_CRIGR Pleckstrin-likey domain-containing family G member 6 OS=Cricetulus griseus OX=10029 GN=I79_001378 PE=4 SV=1		0	0	0	0	0	0	40465000	0	1	1	1	1.4	1.4	1.4	88.524	0.00022857	3.1467	137460000	2	1	1	1	1.4	1.4	1.4	88.524	1	137460000	2	0	1	0	0	1	0	1	0	0	1	0	0	1	0	1	0
G3GUL9	G3GUL9	Tumor necrosis factor receptor superfamily member 3	G3GUL9_CRIGR Tumor necrosis factor receptor superfamily member 3 OS=Cricetulus griseus OX=10029 GN=I79_001382 PE=4 SV=1		56748000	50119000	34300000	51198000	29265000	51958000	41327000	61550000	5	5	5	27.2	27.2	27.2	44.285	0	55.775	474900000	26	5	5	5	27.2	27.2	27.2	44.285	1	474900000	26	2	2	2	4	2	3	1	3	2	2	2	4	2	3	1	3
G3GUM0	G3GUM0	Tapasin-related protein	G3GUM0_CRIGR Tapasin-related protein OS=Cricetulus griseus OX=10029 GN=I79_001384 PE=4 SV=1		26819000	41794000	0	42447000	0	0	14920000	0	5	5	5	20.6	20.6	20.6	48.183	0	26.751	262760000	13	5	5	5	20.6	20.6	20.6	48.183	1	262760000	13	3	3	2	4	2	1	2	2	3	3	2	4	2	1	2	2
G3GUM4	G3GUM4	39S ribosomal protein L51, mitochondrial	G3GUM4_CRIGR 39S ribosomal protein L51, mitochondrial OS=Cricetulus griseus OX=10029 GN=I79_001388 PE=4 SV=1		47615000	0	0	0	0	0	30684000	0	3	3	3	29.5	29.5	29.5	15.204	0	8.1081	240620000	7	3	3	3	29.5	29.5	29.5	15.204	1	240620000	7	2	3	1	1	1	2	2	2	2	3	1	1	1	2	2	2
G3GUM5	G3GUM5	Condensin complex subunit 1	G3GUM5_CRIGR Condensin complex subunit 1 OS=Cricetulus griseus OX=10029 GN=I79_001389 PE=3 SV=1		1044600000	1263800064	1356199936	737160000	1153500032	1224899968	1503000064	907750016	63	63	63	56	56	56	156.07	0	323.31	12087000000	513	63	63	63	56	56	56	156.07	1	12087000000	513	45	43	50	41	48	49	43	44	45	43	50	41	48	49	43	44
G3GUM6;G3I044;G3HKK5;G3HJV9;G3GTJ4;G3HYZ5;G3GT89;G3HJW0;G3GTD5;G3HYZ4;G3HNV7	G3GUM6	Glyceraldehyde-3-phosphate dehydrogenase;GAPDH;Glyceraldehyde-3-phosphate dehydrogenase;GAPDH;Glyceraldehyde-3-phosphate dehydrogenase;Glyceraldehyde-3-phosphate dehydrogenase;Glyceraldehyde-3-phosphate dehydrogenase;Glyceraldehyde-3-phosphate dehydrogenase;Glyceraldehyde-3-phosphate dehydrogenase;GAPDH;Glyceraldehyde-3-phosphate dehydrogenase	G3GUM6_CRIGR Glyceraldehyde-3-phosphate dehydrogenase OS=Cricetulus griseus OX=10029 GN=I79_001391 PE=3 SV=1		174500000	153610000	0	0	65588000	0	70934000	72908000	16	1	0	70	4.2	0	27.567	0.00023245	3.3828	918360000	9	16	1	0	70	4.2	0	27.567	11	918360000	9	15	15	13	14	14	15	15	14	1	1	0	0	1	1	1	1
G3GUM9	G3GUM9	Putative ribosomal RNA methyltransferase NOP2	G3GUM9_CRIGR Putative ribosomal RNA methyltransferase NOP2 OS=Cricetulus griseus OX=10029 GN=I79_001394 PE=3 SV=1		823449984	677320000	954329984	681630016	1189900032	1014200000	1143699968	1279500032	26	26	26	37.5	37.5	37.5	86.248	0	164.3	9565600000	244	26	26	26	37.5	37.5	37.5	86.248	1	9565600000	244	21	15	20	19	20	19	21	22	21	15	20	19	20	19	21	22
G3GUN0;G3ICL9	G3GUN0	Chromodomain-helicase-DNA-binding protein 4;Chromodomain-helicase-DNA-binding protein 5	G3GUN0_CRIGR Chromodomain-helicase-DNA-binding protein 4 OS=Cricetulus griseus OX=10029 GN=I79_001396 PE=4 SV=1		46259000	55178000	72022000	56665000	52616000	51933000	172990000	87707000	24	24	24	18	18	18	219.35	0	63.74	764480000	46	24	24	24	18	18	18	219.35	2	764480000	46	5	10	11	7	9	11	10	12	5	10	11	7	9	11	10	12
G3GUN6	G3GUN6	COP9 signalosome complex subunit 7a	G3GUN6_CRIGR COP9 signalosome complex subunit 7a OS=Cricetulus griseus OX=10029 GN=CgPICR_018418 PE=4 SV=1		52747000	67742000	62481000	0	58815000	45226000	89722000	43945000	5	5	5	27.6	27.6	27.6	30.29	0	47.136	617730000	26	5	5	5	27.6	27.6	27.6	30.29	1	617730000	26	3	4	4	1	4	4	4	4	3	4	4	1	4	4	4	4
G3GUN7	G3GUN7	Myeloid leukemia factor 2	G3GUN7_CRIGR Myeloid leukemia factor 2 OS=Cricetulus griseus OX=10029 GN=I79_001404 PE=4 SV=1		53508000	47755000	55565000	83754000	0	35786000	38975000	0	5	5	5	38	38	38	24.793	0	37.553	468980000	16	5	5	5	38	38	38	24.793	1	468980000	16	4	2	2	3	1	2	2	1	4	2	2	3	1	2	2	1
G3GUP2	G3GUP2	Prolyl 3-hydroxylase 3	G3GUP2_CRIGR Prolyl 3-hydroxylase 3 OS=Cricetulus griseus OX=10029 GN=I79_001409 PE=4 SV=1		151740000	140680000	85845000	130140000	80933000	81134000	113850000	87768000	13	13	13	32.7	32.7	32.7	61.143	0	55.259	1141200000	46	13	13	13	32.7	32.7	32.7	61.143	1	1141200000	46	8	6	9	5	8	9	4	8	8	6	9	5	8	9	4	8
G3GUP6	G3GUP6	Cell division cycle-associated protein 3	G3GUP6_CRIGR Cell division cycle-associated protein 3 OS=Cricetulus griseus OX=10029 GN=I79_001413 PE=4 SV=1		0	0	2432800	0	0	0	0	0	3	3	3	12.6	12.6	12.6	29.093	0	5.4972	26606000	3	3	3	3	12.6	12.6	12.6	29.093	1	26606000	3	1	2	1	0	0	0	1	0	1	2	1	0	0	0	1	0
G3GUP7;G3I007	G3GUP7	Ubiquitin carboxyl-terminal hydrolase;Ubiquitin carboxyl-terminal hydrolase 5	G3GUP7_CRIGR Ubiquitin carboxyl-terminal hydrolase OS=Cricetulus griseus OX=10029 GN=I79_001414 PE=3 SV=1		273310016	347140000	372000000	289760000	407409984	287520000	540470016	268420000	29	29	29	53.5	53.5	53.5	93.374	0	165.27	3798700000	143	29	29	29	53.5	53.5	53.5	93.374	2	3798700000	143	22	20	22	17	20	17	25	18	22	20	22	17	20	17	25	18
G3GUQ0	G3GUQ0	Gamma-enolase	G3GUQ0_CRIGR Gamma-enolase OS=Cricetulus griseus OX=10029 GN=I79_001417 PE=3 SV=1		0	0	0	0	0	8037000	0	0	4	1	1	15	2.3	2.3	47.227	0.0047423	1.6962	58842000	2	4	1	1	15	2.3	2.3	47.227	1	58842000	2	4	3	4	4	3	4	3	3	1	0	1	1	0	1	0	0
G3GUQ4	G3GUQ4	GRCC10	G3GUQ4_CRIGR GRCC10 OS=Cricetulus griseus OX=10029 GN=CgPICR_018403 PE=4 SV=1		17341000	27299000	17154000	16368000	13991000	11189000	27795000	11289000	4	4	4	58.7	58.7	58.7	13.194	0	11.925	217390000	15	4	4	4	58.7	58.7	58.7	13.194	1	217390000	15	4	3	3	3	2	2	3	2	4	3	3	3	2	2	3	2
G3GUQ6	G3GUQ6	Prohibitin-2	G3GUQ6_CRIGR Prohibitin-2 OS=Cricetulus griseus OX=10029 GN=I79_001428 PE=4 SV=1		4516299776	3640399872	4610699776	4683800064	2516000000	2975899904	2583800064	2554099968	12	12	12	29.5	29.5	29.5	43.314	0	292.74	37651000000	453	12	12	12	29.5	29.5	29.5	43.314	1	37651000000	453	12	11	12	11	12	12	11	12	12	11	12	11	12	12	11	12
G3GUQ7	G3GUQ7	EMG1	G3GUQ7_CRIGR EMG1 OS=Cricetulus griseus OX=10029 GN=CgPICR_018400 PE=4 SV=1		50209000	55778000	71778000	46100000	111290000	95044000	125620000	113180000	8	8	8	48.8	48.8	48.8	26.845	0	20.692	864350000	46	8	8	8	48.8	48.8	48.8	26.845	1	864350000	46	6	7	5	5	6	6	8	5	6	7	5	5	6	6	8	5
G3GUQ8	G3GUQ8	Lysophospholipid acyltransferase 5	G3GUQ8_CRIGR Lysophospholipid acyltransferase 5 OS=Cricetulus griseus OX=10029 GN=I79_001429 PE=3 SV=1		274020000	243760000	213420000	288990016	96138000	137380000	67562000	103060000	5	5	5	11.6	11.6	11.6	56.352	0	81.724	1851700000	46	5	5	5	11.6	11.6	11.6	56.352	1	1851700000	46	4	4	5	5	5	5	4	5	4	4	5	5	5	5	4	5
G3GUR8	G3GUR8	Sarcolemmal membrane-associated protein	G3GUR8_CRIGR Sarcolemmal membrane-associated protein OS=Cricetulus griseus OX=10029 GN=I79_001441 PE=4 SV=1		81773000	0	97797000	119070000	69187000	88891000	0	115670000	15	15	15	21.9	21.9	21.9	94.205	0	38.083	563830000	21	15	15	15	21.9	21.9	21.9	94.205	1	563830000	21	4	4	8	4	6	7	1	6	4	4	8	4	6	7	1	6
G3GUS2	G3GUS2	ADP-ribosylation factor 4	G3GUS2_CRIGR ADP-ribosylation factor 4 OS=Cricetulus griseus OX=10029 GN=I79_001445 PE=3 SV=1		292920000	259970000	337110016	307180000	211320000	191110000	227930000	182810000	8	6	5	68.9	51.1	43.3	20.396	0	33.154	2671600000	65	8	6	5	68.9	51.1	43.3	20.396	1	2671600000	65	7	7	8	8	8	8	7	8	5	5	6	6	6	6	5	6
G3GUS6	G3GUS6	2',5'-phosphodiesterase 12	G3GUS6_CRIGR 2,5-phosphodiesterase 12 OS=Cricetulus griseus OX=10029 GN=I79_001449 PE=4 SV=1		23166000	0	0	18443000	0	17520000	0	0	6	6	6	13.2	13.2	13.2	67.054	0	6.4061	103320000	7	6	6	6	13.2	13.2	13.2	67.054	1	103320000	7	3	1	1	3	2	4	1	3	3	1	1	3	2	4	1	3
G3GUS8	G3GUS8	DCC-interacting protein 13-alpha	G3GUS8_CRIGR DCC-interacting protein 13-alpha OS=Cricetulus griseus OX=10029 GN=I79_001451 PE=4 SV=1		0	11086000	0	0	15071000	12981000	21342000	12705000	7	7	7	16	16	16	74.475	0	15.023	117870000	10	7	7	7	16	16	16	74.475	1	117870000	10	0	3	1	2	3	4	5	2	0	3	1	2	3	4	5	2
G3GUT3	G3GUT3	Ras GTPase-activating protein-binding protein 1	G3GUT3_CRIGR Ras GTPase-activating protein-binding protein 1 OS=Cricetulus griseus OX=10029 GN=I79_001457 PE=4 SV=1		130980000	167300000	276100000	122080000	150500000	189680000	288060000	185220000	3	3	3	43.8	43.8	43.8	10.256	0	23.514	1922900000	51	3	3	3	43.8	43.8	43.8	10.256	1	1922900000	51	2	2	3	1	1	2	2	2	2	2	3	1	1	2	2	2
G3GUT9;G3I2B1	G3GUT9;G3I2B1	Selenoprotein K;Selenoprotein K	G3GUT9_CRIGR Selenoprotein K OS=Cricetulus griseus OX=10029 GN=I79_001463 PE=4 SV=1;G3I2B1_CRIGR Selenoprotein K OS=Cricetulus griseus OX=10029 GN=I79_017540 PE=4 SV=1		5575700	0	0	0	0	0	0	0	1	1	1	13.2	13.2	13.2	10.294	0	5.718	9655400	1	1	1	1	13.2	13.2	13.2	10.294	2	9655400	1	1	0	0	0	1	0	0	0	1	0	0	0	1	0	0	0
G3GUU4	G3GUU4	mRNA-decapping enzyme 1A	G3GUU4_CRIGR mRNA-decapping enzyme 1A OS=Cricetulus griseus OX=10029 GN=I79_001468 PE=4 SV=1		75189000	116840000	120640000	54934000	103230000	114890000	176090000	106040000	12	12	12	39.7	39.7	39.7	63.077	0	82.352	1180600000	59	12	12	12	39.7	39.7	39.7	63.077	1	1180600000	59	9	9	8	5	7	7	10	9	9	9	8	5	7	7	10	9
G3GUU5	G3GUU5	Transketolase	G3GUU5_CRIGR Transketolase OS=Cricetulus griseus OX=10029 GN=I79_001469 PE=4 SV=1		3680399872	3574400000	2497400064	3629700096	2148300032	1938300032	2698500096	1990499968	32	32	32	62.4	62.4	62.4	67.716	0	323.31	30684000000	428	32	32	32	62.4	62.4	62.4	67.716	1	30684000000	428	31	29	25	26	26	25	26	27	31	29	25	26	26	25	26	27
G3GUU6	G3GUU6	Non-specific serine/threonine protein kinase	G3GUU6_CRIGR Non-specific serine/threonine protein kinase OS=Cricetulus griseus OX=10029 GN=I79_001470 PE=3 SV=1		10009000	11236000	0	12876000	0	0	31590000	0	3	3	3	11.4	11.4	11.4	50.211	0	8.654	147160000	4	3	3	3	11.4	11.4	11.4	50.211	1	147160000	4	3	3	1	2	1	1	3	1	3	3	1	2	1	1	3	1
G3GUX2	G3GUX2	Exportin-7 (Fragment)	G3GUX2_CRIGR Exportin-7 (Fragment) OS=Cricetulus griseus OX=10029 GN=I79_001497 PE=4 SV=1		65087000	63705000	69094000	67075000	82492000	69063000	85352000	71522000	13	13	13	22.1	22.1	22.1	96.857	0	43.537	721410000	32	13	13	13	22.1	22.1	22.1	96.857	1	721410000	32	5	7	8	4	9	10	4	8	5	7	8	4	9	10	4	8
G3GUX4	G3GUX4	UPF0518 protein FAM160B2	G3GUX4_CRIGR UPF0518 protein FAM160B2 OS=Cricetulus griseus OX=10029 GN=I79_001499 PE=4 SV=1		0	0	0	0	0	0	1328200	0	2	1	1	4.1	2.8	2.8	75.75	0.00087681	2.5565	22245000	6	2	1	1	4.1	2.8	2.8	75.75	1	22245000	6	1	2	2	0	2	1	2	1	1	1	1	0	1	0	1	0
G3GUY1	G3GUY1	DNA-directed RNA polymerase III subunit RPC4	G3GUY1_CRIGR DNA-directed RNA polymerase III subunit RPC4 OS=Cricetulus griseus OX=10029 GN=I79_001507 PE=4 SV=1		0	0	0	7548100	0	0	0	0	2	2	2	3.8	3.8	3.8	44.328	0.0017039	2.1322	37298000	4	2	2	2	3.8	3.8	3.8	44.328	1	37298000	4	1	0	0	1	1	1	0	1	1	0	0	1	1	1	0	1
G3GUY2	G3GUY2	Zinc transporter ZIP14	G3GUY2_CRIGR Zinc transporter ZIP14 OS=Cricetulus griseus OX=10029 GN=I79_001508 PE=4 SV=1		0	0	0	0	0	0	0	7161400	1	1	1	2.7	2.7	2.7	54.013	0	15.518	128430000	6	1	1	1	2.7	2.7	2.7	54.013	1	128430000	6	1	1	1	0	1	1	1	1	1	1	1	0	1	1	1	1
G3GUY3	G3GUY3	Vinexin (Fragment)	G3GUY3_CRIGR Vinexin (Fragment) OS=Cricetulus griseus OX=10029 GN=I79_001509 PE=4 SV=1		0	0	0	12751000	0	0	0	0	4	3	3	3.9	3.2	3.2	155.04	0	5.0656	105580000	3	4	3	3	3.9	3.2	3.2	155.04	1	105580000	3	2	1	1	2	1	1	1	1	2	1	1	2	1	1	0	1
G3GUY5	G3GUY5	Protein KIAA1967-like	G3GUY5_CRIGR Protein KIAA1967-like OS=Cricetulus griseus OX=10029 GN=I79_001511 PE=4 SV=1		70599000	88487000	95390000	90760000	145220000	93384000	180320000	101800000	18	18	18	31.1	31.1	31.1	102.39	0	59.348	1263200000	50	18	18	18	31.1	31.1	31.1	102.39	1	1263200000	50	10	13	10	8	11	9	13	10	10	13	10	8	11	9	13	10
G3GUY9	G3GUY9	Tumor necrosis factor receptor superfamily member 10B	G3GUY9_CRIGR Tumor necrosis factor receptor superfamily member 10B OS=Cricetulus griseus OX=10029 GN=I79_001515 PE=4 SV=1		52072000	40950000	50828000	44604000	109430000	129410000	79215000	169000000	6	6	6	22.2	22.2	22.2	35.359	0	33.976	723370000	33	6	6	6	22.2	22.2	22.2	35.359	1	723370000	33	3	2	3	2	6	6	2	6	3	2	3	2	6	6	2	6
G3GUZ0	G3GUZ0	Charged multivesicular body protein 7	G3GUZ0_CRIGR Charged multivesicular body protein 7 OS=Cricetulus griseus OX=10029 GN=I79_001516 PE=4 SV=1		38073000	33078000	34223000	29358000	26695000	22726000	33357000	27343000	5	5	5	11.4	11.4	11.4	50.394	0	17.833	341520000	21	5	5	5	11.4	11.4	11.4	50.394	1	341520000	21	5	5	4	3	3	4	4	3	5	5	4	3	3	4	4	3
G3GUZ4	G3GUZ4	Mitoferrin-1	G3GUZ4_CRIGR Mitoferrin-1 OS=Cricetulus griseus OX=10029 GN=I79_001520 PE=3 SV=1		0	0	42071000	0	0	0	0	21799000	3	3	3	17.7	17.7	17.7	29.876	0	11.918	207240000	11	3	3	3	17.7	17.7	17.7	29.876	1	207240000	11	2	1	3	2	1	1	1	3	2	1	3	2	1	1	1	3
G3GV02	G3GV02	Dedicator of cytokinesis protein 5	G3GV02_CRIGR Dedicator of cytokinesis protein 5 OS=Cricetulus griseus OX=10029 GN=I79_001528 PE=3 SV=1		152620000	145400000	143540000	159660000	102230000	119910000	109810000	125850000	25	25	25	23.4	23.4	23.4	167.11	0	127	1487300000	79	25	25	25	23.4	23.4	23.4	167.11	1	1487300000	79	20	17	11	18	12	12	17	12	20	17	11	18	12	12	17	12
G3GV17	G3GV17	Mimitin, mitochondrial	G3GV17_CRIGR Mimitin, mitochondrial OS=Cricetulus griseus OX=10029 GN=I79_001543 PE=4 SV=1		60860000	41910000	58818000	35379000	80832000	52494000	36104000	62270000	4	4	4	37.5	37.5	37.5	19.738	0	9.4179	499310000	16	4	4	4	37.5	37.5	37.5	19.738	1	499310000	16	3	2	4	4	2	4	2	3	3	2	4	4	2	4	2	3
G3GV24;G3HX21	G3GV24	Kinesin-like protein;Kinesin-like protein	G3GV24_CRIGR Kinesin-like protein OS=Cricetulus griseus OX=10029 GN=I79_001551 PE=3 SV=1		155990000	164300000	110030000	147450000	143860000	140460000	210060000	127890000	19	19	18	28.6	28.6	27.3	76.85	0	84.935	1514400000	54	19	19	18	28.6	28.6	27.3	76.85	2	1514400000	54	9	12	5	8	8	10	12	9	9	12	5	8	8	10	12	9
G3GV26	G3GV26	rRNA adenine N(6)-methyltransferase	G3GV26_CRIGR rRNA adenine N(6)-methyltransferase OS=Cricetulus griseus OX=10029 GN=H671_2g6280 PE=3 SV=1		36732000	28601000	35566000	0	52472000	54689000	59433000	54663000	9	9	9	39.3	39.3	39.3	35.267	0	12.835	391900000	28	9	9	9	39.3	39.3	39.3	35.267	1	391900000	28	5	5	7	0	7	7	6	7	5	5	7	0	7	7	6	7
G3GV27	G3GV27	Importin-11 (Fragment)	G3GV27_CRIGR Importin-11 (Fragment) OS=Cricetulus griseus OX=10029 GN=I79_001555 PE=4 SV=1		106830000	172350000	157520000	89412000	93120000	83499000	218740000	70561000	13	13	13	23.2	23.2	23.2	78.805	0	52.486	1424900000	74	13	13	13	23.2	23.2	23.2	78.805	1	1424900000	74	7	11	9	8	8	7	10	7	7	11	9	8	8	7	10	7
G3GV30	G3GV30	Echinoderm microtubule-associated protein-like 4 (Fragment)	G3GV30_CRIGR Echinoderm microtubule-associated protein-like 4 (Fragment) OS=Cricetulus griseus OX=10029 GN=I79_001560 PE=4 SV=1		351080000	251600000	266080000	349129984	305609984	371580000	255120000	349040000	28	28	28	34.6	34.6	34.6	109.36	0	99.408	3235900000	128	28	28	28	34.6	34.6	34.6	109.36	1	3235900000	128	19	15	15	12	12	19	17	16	19	15	15	12	12	19	17	16
G3GV32	G3GV32	COX7A2L	G3GV32_CRIGR COX7A2L OS=Cricetulus griseus OX=10029 GN=CgPICR_001081 PE=4 SV=1		0	0	35419000	0	0	31796000	0	0	2	2	2	18.4	18.4	18.4	12.559	0.00022931	3.1876	130060000	6	2	2	2	18.4	18.4	18.4	12.559	1	130060000	6	0	1	2	0	1	2	1	1	0	1	2	0	1	2	1	1
G3GV34	G3GV34	Metastasis-associated protein MTA3	G3GV34_CRIGR Metastasis-associated protein MTA3 OS=Cricetulus griseus OX=10029 GN=I79_001564 PE=4 SV=1		0	0	0	0	0	6289800	0	0	2	2	2	4.3	4.3	4.3	60.812	0.0043424	1.7397	31240000	4	2	2	2	4.3	4.3	4.3	60.812	1	31240000	4	1	1	2	1	0	2	1	1	1	1	2	1	0	2	1	1
G3GV38	G3GV38	Thyroid adenoma-associated protein-like	G3GV38_CRIGR Thyroid adenoma-associated protein-like OS=Cricetulus griseus OX=10029 GN=I79_001569 PE=4 SV=1		21457000	24151000	29998000	24936000	24423000	27592000	32250000	24299000	7	7	7	26.8	26.8	26.8	51.045	0	22.927	300020000	20	7	7	7	26.8	26.8	26.8	51.045	1	300020000	20	3	6	4	4	4	3	4	3	3	6	4	4	4	3	4	3
G3GV40	G3GV40	Thyroid adenoma-associated protein	G3GV40_CRIGR Thyroid adenoma-associated protein OS=Cricetulus griseus OX=10029 GN=I79_001571 PE=4 SV=1		9974300	0	0	0	0	0	19353000	0	3	3	3	5.5	5.5	5.5	56.667	0	4.1913	141190000	5	3	3	3	5.5	5.5	5.5	56.667	1	141190000	5	2	3	1	1	1	1	2	1	2	3	1	1	1	1	2	1
G3GV47	G3GV47	Leucine-rich PPR motif-containing protein, mitochondrial	G3GV47_CRIGR Leucine-rich PPR motif-containing protein, mitochondrial OS=Cricetulus griseus OX=10029 GN=I79_001578 PE=4 SV=1		4748899840	4370899968	3735800064	3872699904	3554099968	4426100224	3640000000	3785200128	85	85	85	66.5	66.5	66.5	158.42	0	323.31	42682000000	939	85	85	85	66.5	66.5	66.5	158.42	1	42682000000	939	68	66	70	68	70	74	56	74	68	66	70	68	70	74	56	74
G3GV64	G3GV64	Mammalian ependymin-related protein 1	G3GV64_CRIGR Mammalian ependymin-related protein 1 OS=Cricetulus griseus OX=10029 GN=I79_001595 PE=4 SV=1		0	0	0	0	0	0	0	52826000	3	3	3	12.9	12.9	12.9	27.487	0	9.0148	127810000	7	3	3	3	12.9	12.9	12.9	27.487	1	127810000	7	0	1	0	0	1	3	2	3	0	1	0	0	1	3	2	3
G3GV65	G3GV65	Putative MLN64 domain like protein	G3GV65_CRIGR Putative MLN64 domain like protein OS=Cricetulus griseus OX=10029 GN=H671_3g8581 PE=4 SV=1		0	0	0	0	0	0	0	6045400	2	2	2	8.5	8.5	8.5	28.031	0	4.3904	101750000	5	2	2	2	8.5	8.5	8.5	28.031	1	101750000	5	1	1	1	1	1	1	1	1	1	1	1	1	1	1	1	1
G3GV75	G3GV75	RALA	G3GV75_CRIGR RALA OS=Cricetulus griseus OX=10029 GN=CgPICR_009926 PE=4 SV=1		154310000	147800000	138270000	179030000	213190000	217180000	208200000	177610000	9	6	6	35	23.8	23.8	23.553	0	142.47	1930900000	51	9	6	6	35	23.8	23.8	23.553	1	1930900000	51	7	6	7	7	6	8	6	6	4	3	4	4	3	5	3	3
G3GV77	G3GV77	Cell division cycle 2-like protein kinase 5	G3GV77_CRIGR Cell division cycle 2-like protein kinase 5 OS=Cricetulus griseus OX=10029 GN=I79_001608 PE=4 SV=1		0	0	0	0	0	0	1279300	0	1	1	1	5.7	5.7	5.7	43.315	0.00044514	2.7803	11269000	3	1	1	1	5.7	5.7	5.7	43.315	1	11269000	3	1	1	1	0	1	1	1	0	1	1	1	0	1	1	1	0
G3GV81;G3HX67	G3GV81	Glycerol-3-phosphate dehydrogenase [NAD(+)];Glycerol-3-phosphate dehydrogenase [NAD(+)]	G3GV81_CRIGR Glycerol-3-phosphate dehydrogenase [NAD(+)] OS=Cricetulus griseus OX=10029 GN=I79_001612 PE=3 SV=1		0	7109900	0	0	0	0	10876000	0	5	5	5	17.3	17.3	17.3	34.315	0	4.2926	55314000	7	5	5	5	17.3	17.3	17.3	34.315	2	55314000	7	1	2	0	3	0	1	2	1	1	2	0	3	0	1	2	1
G3GV85	G3GV85	Dolichyl-diphosphooligosaccharide--protein glycosyltransferase subunit STT3B	G3GV85_CRIGR Dolichyl-diphosphooligosaccharide--protein glycosyltransferase subunit STT3B OS=Cricetulus griseus OX=10029 GN=I79_001616 PE=4 SV=1		226170000	203900000	171790000	277710016	145650000	170980000	99421000	186920000	11	11	11	16.8	16.8	16.8	77.762	0	58.079	1923900000	63	11	11	11	16.8	16.8	16.8	77.762	1	1923900000	63	9	9	8	10	8	11	8	8	9	9	8	10	8	11	8	8
G3GV87	G3GV87	TGF-beta receptor type-2	G3GV87_CRIGR TGF-beta receptor type-2 OS=Cricetulus griseus OX=10029 GN=I79_001618 PE=3 SV=1		12895000	42969000	0	0	0	0	0	0	2	2	2	3.2	3.2	3.2	67.331	0.0043514	1.7712	132870000	3	2	2	2	3.2	3.2	3.2	67.331	1	132870000	3	2	2	1	1	0	0	0	0	2	2	1	1	0	0	0	0
G3GVA0	G3GVA0	Golgin subfamily A member 4	G3GVA0_CRIGR Golgin subfamily A member 4 OS=Cricetulus griseus OX=10029 GN=I79_001634 PE=4 SV=1		256130000	123950000	177800000	210690000	280790016	177450000	103710000	308080000	30	30	30	17.1	17.1	17.1	226.3	0	65.887	1856100000	74	30	30	30	17.1	17.1	17.1	226.3	1	1856100000	74	16	11	18	12	12	17	10	15	16	11	18	12	12	17	10	15
G3GVA5	G3GVA5	Phosphoinositide phospholipase C	G3GVA5_CRIGR Phosphoinositide phospholipase C OS=Cricetulus griseus OX=10029 GN=I79_001640 PE=4 SV=1		18979000	18886000	19762000	0	23744000	26124000	0	19339000	6	6	6	13.4	13.4	13.4	88.908	0	25.667	211440000	12	6	6	6	13.4	13.4	13.4	88.908	1	211440000	12	3	3	3	1	4	4	3	3	3	3	3	1	4	4	3	3
G3GVA8	G3GVA8	Aminoacyl tRNA synthase complex-interacting multifunctional protein 2	G3GVA8_CRIGR Aminoacyl tRNA synthase complex-interacting multifunctional protein 2 OS=Cricetulus griseus OX=10029 GN=H671_4g11910 PE=4 SV=1		709619968	790880000	558000000	589809984	992720000	967649984	933009984	972089984	17	17	17	73.1	73.1	73.1	35.432	0	246.29	8282800000	235	17	17	17	73.1	73.1	73.1	35.432	1	8282800000	235	14	12	13	12	13	14	11	12	14	12	13	12	13	14	11	12
G3GVB3;G3H3E8	G3GVB3	Cytohesin-3;Cytohesin-1	G3GVB3_CRIGR Cytohesin-3 OS=Cricetulus griseus OX=10029 GN=I79_001648 PE=4 SV=1		0	0	15694000	12225000	0	0	0	0	3	3	3	12.8	12.8	12.8	40.809	0.00023436	3.4958	101770000	7	3	3	3	12.8	12.8	12.8	40.809	2	101770000	7	2	1	2	3	1	1	1	1	2	1	2	3	1	1	1	1
G3GVB5;G3GXC8;G3IEW6	G3GVB5	Ras-related C3 botulinum toxin substrate 1;Ras-related C3 botulinum toxin substrate 3;Ras-related C3 botulinum toxin substrate 2	G3GVB5_CRIGR Ras-related C3 botulinum toxin substrate 1 OS=Cricetulus griseus OX=10029 GN=I79_001650 PE=4 SV=1		2026899968	1475500032	1466800000	1982899968	967969984	1217299968	1340000000	1372999936	7	7	7	45.9	45.9	45.9	16.797	0	45.387	16190000000	172	7	7	7	45.9	45.9	45.9	16.797	3	16190000000	172	7	7	7	7	6	6	7	6	7	7	7	7	6	6	7	6
G3GVB6	G3GVB6	Sn1-specific diacylglycerol lipase beta	G3GVB6_CRIGR Sn1-specific diacylglycerol lipase beta OS=Cricetulus griseus OX=10029 GN=I79_001651 PE=4 SV=1		26151000	23376000	19411000	28543000	0	0	24007000	0	4	4	4	35.9	35.9	35.9	18.25	0	7.4763	209020000	11	4	4	4	35.9	35.9	35.9	18.25	1	209020000	11	3	3	2	2	1	1	4	1	3	3	2	2	1	1	4	1
G3GVD0;G3GX66;G3HPM7	G3GVD0;G3GX66	ACTB;ACTG1;Actin, cytoplasmic 3	G3GVD0_CRIGR ACTB OS=Cricetulus griseus OX=10029 GN=CgPICR_011696 PE=3 SV=1;G3GX66_CRIGR ACTG1 OS=Cricetulus griseus OX=10029 GN=CgPICR_011954 PE=3 SV=1		31477999616	38128001024	34382000128	32568999936	47877001216	52010000384	52935000064	40557998080	31	31	7	87.7	87.7	22.1	41.736	0	323.31	445260000000	3405	31	31	7	87.7	87.7	22.1	41.736	3	445260000000	3405	29	27	27	28	28	28	27	27	29	27	27	28	28	28	27	27
G3GVD1	G3GVD1	F-box/LRR-repeat protein 18	G3GVD1_CRIGR F-box/LRR-repeat protein 18 OS=Cricetulus griseus OX=10029 GN=I79_001667 PE=4 SV=1		14873000	17166000	0	0	0	0	18505000	0	5	5	5	11.2	11.2	11.2	78.512	0	7.121	119470000	8	5	5	5	11.2	11.2	11.2	78.512	1	119470000	8	3	3	1	1	2	2	3	2	3	3	1	1	2	2	3	2
G3GVD7	G3GVD7	WD repeat domain phosphoinositide-interacting protein 2	G3GVD7_CRIGR WD repeat domain phosphoinositide-interacting protein 2 OS=Cricetulus griseus OX=10029 GN=I79_001673 PE=4 SV=1		0	0	0	10272000	28422000	0	19127000	67010000	3	3	3	11.9	11.9	11.9	48.533	0	14.837	171610000	6	3	3	3	11.9	11.9	11.9	48.533	1	171610000	6	1	1	0	2	2	2	2	3	1	1	0	2	2	2	2	3
G3GVE0	G3GVE0	Uncharacterized protein KIAA0415	G3GVE0_CRIGR Uncharacterized protein KIAA0415 OS=Cricetulus griseus OX=10029 GN=I79_001676 PE=4 SV=1		8165700	8403400	0	0	0	0	8868200	0	3	3	3	6.2	6.2	6.2	85.629	0.00023685	3.6623	67888000	2	3	3	3	6.2	6.2	6.2	85.629	1	67888000	2	2	2	1	0	1	1	2	1	2	2	1	0	1	1	2	1
G3GVE4	G3GVE4	Guanine nucleotide-binding protein subunit alpha-12	G3GVE4_CRIGR Guanine nucleotide-binding protein subunit alpha-12 OS=Cricetulus griseus OX=10029 GN=I79_001681 PE=4 SV=1		42279000	54749000	30697000	34877000	33419000	36948000	59263000	0	4	3	3	16.1	13.4	13.4	35.897	0	4.3087	490670000	14	4	3	3	16.1	13.4	13.4	35.897	1	490670000	14	4	3	3	3	2	2	3	2	3	3	2	2	2	1	3	1
G3GVE7	G3GVE7	HEAT repeat-containing protein C7orf27	G3GVE7_CRIGR HEAT repeat-containing protein C7orf27 OS=Cricetulus griseus OX=10029 GN=I79_001684 PE=4 SV=1		15040000	14702000	19927000	12309000	28228000	32836000	68278000	22640000	6	6	6	9.6	9.6	9.6	89.217	0	29.377	279390000	19	6	6	6	9.6	9.6	9.6	89.217	1	279390000	19	3	1	4	1	6	5	6	3	3	1	4	1	6	5	6	3
G3GVE8	G3GVE8	IQ domain-containing protein E	G3GVE8_CRIGR IQ domain-containing protein E OS=Cricetulus griseus OX=10029 GN=I79_001685 PE=4 SV=1		6058600	5749000	0	0	0	0	12890000	0	2	2	2	4.8	4.8	4.8	83.194	0.00044092	2.6401	48492000	3	2	2	2	4.8	4.8	4.8	83.194	1	48492000	3	2	2	1	1	1	1	2	0	2	2	1	1	1	1	2	0
G3GVE9	G3GVE9	Protein tweety homolog	G3GVE9_CRIGR Protein tweety homolog OS=Cricetulus griseus OX=10029 GN=I79_001686 PE=3 SV=1		12128000	0	15113000	14540000	0	0	0	12519000	4	4	4	9.3	9.3	9.3	48.348	0	43.539	119060000	6	4	4	4	9.3	9.3	9.3	48.348	1	119060000	6	3	3	3	2	1	1	2	2	3	3	3	2	1	1	2	2
G3GVF2;G3GRZ8;G3HQL4	G3GVF2	Carbohydrate sulfotransferase;Carbohydrate sulfotransferase;Carbohydrate sulfotransferase	G3GVF2_CRIGR Carbohydrate sulfotransferase OS=Cricetulus griseus OX=10029 GN=CgPICR_011681 PE=3 SV=1		25234000	0	0	0	0	0	0	0	4	4	4	7.9	7.9	7.9	49.191	0.00023095	3.2938	67166000	7	4	4	4	7.9	7.9	7.9	49.191	3	67166000	7	3	1	1	1	0	0	1	0	3	1	1	1	0	0	1	0
G3GVF4	G3GVF4	Eukaryotic translation initiation factor 3 subunit B	G3GVF4_CRIGR Eukaryotic translation initiation factor 3 subunit B OS=Cricetulus griseus OX=10029 GN=I79_001691 PE=4 SV=1		128870000	99296000	90547000	102750000	113870000	143020000	0	116340000	2	2	2	14.5	14.5	14.5	7.5062	0.0017182	2.2291	1115700000	19	2	2	2	14.5	14.5	14.5	7.5062	1	1115700000	19	2	2	2	2	2	2	1	2	2	2	2	2	2	2	1	2
G3GVF5	G3GVF5	Sorting nexin-8	G3GVF5_CRIGR Sorting nexin-8 OS=Cricetulus griseus OX=10029 GN=I79_001692 PE=4 SV=1		156090000	154720000	121220000	113930000	122630000	140750000	162570000	107720000	9	9	9	28.7	28.7	28.7	47.349	0	47.211	1267100000	38	9	9	9	28.7	28.7	28.7	47.349	1	1267100000	38	5	7	5	5	8	6	5	7	5	7	5	5	8	6	5	7
G3GVF8	G3GVF8	Mitotic spindle assembly checkpoint protein MAD1	G3GVF8_CRIGR Mitotic spindle assembly checkpoint protein MAD1 OS=Cricetulus griseus OX=10029 GN=I79_001695 PE=4 SV=1		2511700	0	0	0	0	0	0	0	3	3	3	4	4	4	83.151	0.00023912	3.8296	22458000	3	3	3	3	4	4	4	83.151	1	22458000	3	1	0	0	0	0	0	1	1	1	0	0	0	0	0	1	1
G3GVG0	G3GVG0	Proteasome assembly chaperone 3	G3GVG0_CRIGR Proteasome assembly chaperone 3 OS=Cricetulus griseus OX=10029 GN=I79_001697 PE=4 SV=1		15757000	0	10980000	0	22943000	14259000	0	11868000	3	3	3	42.6	42.6	42.6	13.243	0	9.6585	126700000	9	3	3	3	42.6	42.6	42.6	13.243	1	126700000	9	2	1	2	1	3	2	1	3	2	1	2	1	3	2	1	3
G3GVG3	G3GVG3	Integrator complex subunit 1	G3GVG3_CRIGR Integrator complex subunit 1 OS=Cricetulus griseus OX=10029 GN=I79_001700 PE=4 SV=1		0	0	3591300	0	0	0	0	0	1	1	1	0.9	0.9	0.9	169.7	0.0017061	2.153	3587000	1	1	1	1	0.9	0.9	0.9	169.7	1	3587000	1	0	0	1	0	0	0	0	0	0	0	1	0	0	0	0	0
G3GVG4	G3GVG4	MICAL-like protein 2 (Fragment)	G3GVG4_CRIGR MICAL-like protein 2 (Fragment) OS=Cricetulus griseus OX=10029 GN=I79_001701 PE=4 SV=1		165620000	148550000	144530000	152220000	71143000	145130000	121730000	106340000	18	18	18	28.2	28.2	28.2	98.034	0	78.172	1699600000	38	18	18	18	28.2	28.2	28.2	98.034	1	1699600000	38	8	11	8	7	6	8	11	3	8	11	8	7	6	8	11	3
G3GVG7	G3GVG7	TOM1-like protein 2	G3GVG7_CRIGR TOM1-like protein 2 OS=Cricetulus griseus OX=10029 GN=I79_001706 PE=3 SV=1		0	0	0	0	0	0	6511800	0	2	2	2	10.7	10.7	10.7	45.61	0.0043451	1.7456	33760000	1	2	2	2	10.7	10.7	10.7	45.61	1	33760000	1	1	1	1	1	0	1	1	1	1	1	1	1	0	1	1	1
G3GVH1	G3GVH1	ATP synthase mitochondrial F1 complex assembly factor 2	G3GVH1_CRIGR ATP synthase mitochondrial F1 complex assembly factor 2 OS=Cricetulus griseus OX=10029 GN=I79_001709 PE=4 SV=1		0	0	0	0	7521000	0	0	14564000	2	2	2	27.4	27.4	27.4	8.5557	0.00044454	2.7623	37385000	2	2	2	2	27.4	27.4	27.4	8.5557	1	37385000	2	1	1	1	1	2	0	0	2	1	1	1	1	2	0	0	2
G3GVH4	G3GVH4	Developmentally-regulated GTP-binding protein 2	G3GVH4_CRIGR Developmentally-regulated GTP-binding protein 2 OS=Cricetulus griseus OX=10029 GN=I79_001712 PE=4 SV=1		189360000	298640000	336070016	232360000	210210000	241080000	373120000	204910000	20	20	20	66.5	66.5	66.5	40.732	0	75.308	2950400000	80	20	20	20	66.5	66.5	66.5	40.732	1	2950400000	80	10	13	11	13	13	13	12	11	10	13	11	13	13	13	12	11
G3GVH7	G3GVH7	Lethal(2) giant larvae protein-like 1	G3GVH7_CRIGR Lethal(2) giant larvae protein-like 1 OS=Cricetulus griseus OX=10029 GN=I79_001716 PE=4 SV=1		0	0	0	0	0	0	0	7723600	3	3	3	4.8	4.8	4.8	82.104	0.0015076	2.2768	51323000	2	3	3	3	4.8	4.8	4.8	82.104	1	51323000	2	0	1	0	1	1	1	1	2	0	1	0	1	1	1	1	2
G3GVH8	G3GVH8	Protein flightless-1-like	G3GVH8_CRIGR Protein flightless-1-like OS=Cricetulus griseus OX=10029 GN=I79_001717 PE=4 SV=1		28673000	47149000	32849000	39386000	36737000	47094000	40706000	38457000	7	7	7	18.2	18.2	18.2	52.24	0	50.913	390300000	28	7	7	7	18.2	18.2	18.2	52.24	1	390300000	28	5	5	6	5	4	3	4	3	5	5	6	5	4	3	4	3
G3GVI3	G3GVI3	Serine hydroxymethyltransferase	G3GVI3_CRIGR Serine hydroxymethyltransferase OS=Cricetulus griseus OX=10029 GN=I79_001722 PE=3 SV=1		88945000	122280000	97722000	98977000	139530000	91763000	174120000	98964000	9	8	8	31.6	28.2	28.2	45.867	0	29.599	1234800000	48	9	8	8	31.6	28.2	28.2	45.867	1	1234800000	48	5	9	7	7	6	7	7	7	4	8	6	6	5	6	6	6
G3GVI4	G3GVI4	Dehydrogenase/reductase SDR family member 7B	G3GVI4_CRIGR Dehydrogenase/reductase SDR family member 7B OS=Cricetulus griseus OX=10029 GN=I79_001723 PE=3 SV=1		28039000	27009000	20792000	27783000	14152000	11921000	0	8866300	4	4	4	15.7	15.7	15.7	35.281	0	24.892	186400000	20	4	4	4	15.7	15.7	15.7	35.281	1	186400000	20	3	2	4	4	3	3	2	3	3	2	4	4	3	3	2	3
G3GVI5	G3GVI5	Transmembrane protein 11	G3GVI5_CRIGR Transmembrane protein 11 OS=Cricetulus griseus OX=10029 GN=I79_001724 PE=4 SV=1		0	0	82469000	0	0	70709000	0	78855000	3	3	3	15.3	15.3	15.3	19.765	0.00023697	3.6713	312600000	8	3	3	3	15.3	15.3	15.3	19.765	1	312600000	8	0	1	3	1	1	3	1	3	0	1	3	1	1	3	1	3
G3GVI7;G3H849	G3GVI7	Dual specificity mitogen-activated protein kinase kinase 3;Dual specificity mitogen-activated protein kinase kinase 6	G3GVI7_CRIGR Dual specificity mitogen-activated protein kinase kinase 3 OS=Cricetulus griseus OX=10029 GN=I79_001726 PE=3 SV=1		22182000	45079000	65792000	29288000	29283000	40208000	45225000	16623000	10	10	10	36.8	36.8	36.8	38.677	0	30.267	388270000	31	10	10	10	36.8	36.8	36.8	38.677	2	388270000	31	4	6	6	5	3	4	6	3	4	6	6	5	3	4	6	3
G3GVJ0	G3GVJ0	Aldehyde dehydrogenase	G3GVJ0_CRIGR Aldehyde dehydrogenase OS=Cricetulus griseus OX=10029 GN=I79_001729 PE=3 SV=1		201300000	129960000	122620000	169980000	151610000	96926000	103430000	91529000	10	10	10	35.6	35.6	35.6	47.956	0	23.769	1479800000	39	10	10	10	35.6	35.6	35.6	47.956	1	1479800000	39	9	8	6	8	6	5	7	5	9	8	6	8	6	5	7	5
G3GVJ3	G3GVJ3	Mitogen-activated protein kinase	G3GVJ3_CRIGR Mitogen-activated protein kinase OS=Cricetulus griseus OX=10029 GN=I79_001733 PE=4 SV=1		24349000	0	0	0	0	0	0	0	4	4	4	4.6	4.6	4.6	128.69	0	15.054	72702000	4	4	4	4	4.6	4.6	4.6	128.69	1	72702000	4	4	1	0	1	0	0	1	0	4	1	0	1	0	0	1	0
G3GVJ7	G3GVJ7	Phosphoribosyl pyrophosphate synthetase-associated protein 2	G3GVJ7_CRIGR Phosphoribosyl pyrophosphate synthetase-associated protein 2 OS=Cricetulus griseus OX=10029 GN=I79_001736 PE=4 SV=1		0	0	0	0	0	0	0	7177200	3	2	2	39.2	28	28	13.771	0.0002359	3.5913	42036000	1	3	2	2	39.2	28	28	13.771	1	42036000	1	2	1	1	1	2	3	1	3	1	0	0	0	2	2	0	2
G3GVJ8	G3GVJ8	Phosphoribosyl pyrophosphate synthetase-associated protein 2	G3GVJ8_CRIGR Phosphoribosyl pyrophosphate synthetase-associated protein 2 OS=Cricetulus griseus OX=10029 GN=I79_001737 PE=4 SV=1		35227000	24681000	62860000	0	114830000	58489000	38134000	46430000	3	3	3	16.9	16.9	16.9	20.554	0	5.4444	407100000	12	3	3	3	16.9	16.9	16.9	20.554	1	407100000	12	1	2	1	1	3	2	2	3	1	2	1	1	3	2	2	3
G3GVK1	G3GVK1	A kinase anchor protein 10, mitochondrial	G3GVK1_CRIGR A kinase anchor protein 10, mitochondrial OS=Cricetulus griseus OX=10029 GN=I79_001740 PE=4 SV=1		0	0	0	0	0	0	9077600	0	2	2	2	7.9	7.9	7.9	46.672	0.0057483	1.6447	42427000	0	2	2	2	7.9	7.9	7.9	46.672	1	42427000	0	2	1	0	0	0	0	2	0	2	1	0	0	0	0	2	0
G3GVK7	G3GVK7	Uncharacterized protein	G3GVK7_CRIGR Uncharacterized protein OS=Cricetulus griseus OX=10029 GN=I79_001746 PE=4 SV=1		0	0	0	0	0	0	0	28886000	1	1	1	11.4	11.4	11.4	9.9836	0.0067087	1.5279	159500000	7	1	1	1	11.4	11.4	11.4	9.9836	1	159500000	7	1	0	1	1	1	1	0	1	1	0	1	1	1	1	0	1
G3GVL0;G3I129	G3GVL0;G3I129	Ubiquitin;Ubiquitin	G3GVL0_CRIGR Ubiquitin OS=Cricetulus griseus OX=10029 GN=I79_001749 PE=4 SV=1;G3I129_CRIGR Ubiquitin OS=Cricetulus griseus OX=10029 GN=I79_017072 PE=4 SV=1		939030016	765190016	874680000	887190016	833800000	712329984	924990016	936990016	5	5	5	61.4	61.4	61.4	17.275	0	41.418	8727800000	192	5	5	5	61.4	61.4	61.4	17.275	2	8727800000	192	5	4	4	5	4	4	4	4	5	4	4	5	4	4	4	4
G3GVL1	G3GVL1	Transient receptor potential cation channel subfamily V member 2	G3GVL1_CRIGR Transient receptor potential cation channel subfamily V member 2 OS=Cricetulus griseus OX=10029 GN=I79_001750 PE=3 SV=1		251350000	225760000	191190000	261560000	143520000	146870000	113580000	187910000	17	17	17	27.1	27.1	27.1	86.011	0	109.17	1994100000	71	17	17	17	27.1	27.1	27.1	86.011	1	1994100000	71	10	9	11	10	12	7	10	12	10	9	11	10	12	7	10	12
G3GVL6	G3GVL6	F-box/WD repeat-containing protein 10	G3GVL6_CRIGR F-box/WD repeat-containing protein 10 OS=Cricetulus griseus OX=10029 GN=I79_001758 PE=4 SV=1		0	0	0	10011000	0	0	0	0	1	1	1	1.6	1.6	1.6	83.945	0.0074642	1.4188	29337000	2	1	1	1	1.6	1.6	1.6	83.945	1	29337000	2	1	0	0	1	0	0	0	0	1	0	0	1	0	0	0	0
G3GVM0	G3GVM0	Protoheme IX farnesyltransferase, mitochondrial	G3GVM0_CRIGR Protoheme IX farnesyltransferase, mitochondrial OS=Cricetulus griseus OX=10029 GN=I79_001763 PE=3 SV=1		0	0	0	0	0	0	0	2757200	1	1	1	4.6	4.6	4.6	43.509	0.00023529	3.5407	41614000	3	1	1	1	4.6	4.6	4.6	43.509	1	41614000	3	1	1	0	1	0	0	1	1	1	1	0	1	0	0	1	1
G3GVM9	G3GVM9	Calcium-regulated heat stable protein 1	G3GVM9_CRIGR Calcium-regulated heat stable protein 1 OS=Cricetulus griseus OX=10029 GN=I79_001773 PE=4 SV=1		0	0	0	0	0	0	0	3275200	1	1	1	10.8	10.8	10.8	15.975	0.0076382	1.3753	25325000	2	1	1	1	10.8	10.8	10.8	15.975	1	25325000	2	0	1	0	0	1	1	1	1	0	1	0	0	1	1	1	1
G3GVN0;G3IJJ7	G3GVN0	Phosphomannomutase;Phosphomannomutase	G3GVN0_CRIGR Phosphomannomutase OS=Cricetulus griseus OX=10029 GN=H671_7g18769 PE=3 SV=1		28960000	28381000	0	28103000	28599000	19703000	21309000	24237000	7	7	7	27.3	27.3	27.3	27.677	0	28.177	278930000	14	7	7	7	27.3	27.3	27.3	27.677	2	278930000	14	3	4	3	4	2	2	3	2	3	4	3	4	2	2	3	2
G3GVP1	G3GVP1	Regulator of nonsense transcripts 2	G3GVP1_CRIGR Regulator of nonsense transcripts 2 OS=Cricetulus griseus OX=10029 GN=I79_001788 PE=4 SV=1		21326000	24407000	0	0	0	0	43552000	0	8	8	8	20.7	20.7	20.7	62.695	0	23.152	248960000	12	8	8	8	20.7	20.7	20.7	62.695	1	248960000	12	4	5	2	0	3	3	3	4	4	5	2	0	3	3	3	4
G3GVP2	G3GVP2	Regulator of nonsense transcripts 2	G3GVP2_CRIGR Regulator of nonsense transcripts 2 OS=Cricetulus griseus OX=10029 GN=I79_001789 PE=4 SV=1		0	0	23368000	0	0	29457000	0	20099000	6	6	6	17.8	17.8	17.8	44.731	0	11.989	157010000	11	6	6	6	17.8	17.8	17.8	44.731	1	157010000	11	2	2	2	2	1	3	1	3	2	2	2	2	1	3	1	3
G3GVP4	G3GVP4	Protein transport protein Sec61 subunit alpha isoform 2	G3GVP4_CRIGR Protein transport protein Sec61 subunit alpha isoform 2 OS=Cricetulus griseus OX=10029 GN=I79_001791 PE=3 SV=1		23052000	26523000	0	30275000	0	0	16580000	0	8	3	3	19	11	11	43.456	0	12.415	184980000	8	8	3	3	19	11	11	43.456	1	184980000	8	7	8	4	7	2	3	8	2	2	3	2	3	0	1	3	1
G3GVP7	G3GVP7	ADP-sugar pyrophosphatase	G3GVP7_CRIGR ADP-sugar pyrophosphatase OS=Cricetulus griseus OX=10029 GN=I79_001795 PE=3 SV=1		35215000	40384000	0	40955000	57341000	36415000	68477000	35159000	6	6	6	35.2	35.2	35.2	24.227	0	20.523	445200000	19	6	6	6	35.2	35.2	35.2	24.227	1	445200000	19	2	3	1	1	5	4	4	3	2	3	1	1	5	4	4	3
G3GVP9	G3GVP9	Cell division cycle protein 123-like	G3GVP9_CRIGR Cell division cycle protein 123-like OS=Cricetulus griseus OX=10029 GN=I79_001796 PE=4 SV=1		0	0	11450000	0	0	0	0	0	2	2	2	7.6	7.6	7.6	39.889	0	24.625	36840000	6	2	2	2	7.6	7.6	7.6	39.889	1	36840000	6	1	1	2	2	1	0	1	0	1	1	2	2	1	0	1	0
G3GVQ7	G3GVQ7	Phytanoyl-CoA dioxygenase, peroxisomal	G3GVQ7_CRIGR Phytanoyl-CoA dioxygenase, peroxisomal OS=Cricetulus griseus OX=10029 GN=I79_001804 PE=4 SV=1		285310016	260230000	233130000	309380000	283720000	352880000	278910016	392640000	15	15	15	48.5	48.5	48.5	38.922	0	48.216	2786600000	97	15	15	15	48.5	48.5	48.5	38.922	1	2786600000	97	10	8	9	9	12	11	6	14	10	8	9	9	12	11	6	14
G3GVQ8	G3GVQ8	Selenide, water dikinase 1	G3GVQ8_CRIGR Selenide, water dikinase 1 OS=Cricetulus griseus OX=10029 GN=H671_3g9458 PE=4 SV=1		0	0	0	0	0	0	12198000	0	2	2	2	7.1	7.1	7.1	42.892	0.00022753	3.0865	44670000	3	2	2	2	7.1	7.1	7.1	42.892	1	44670000	3	1	1	1	0	1	1	2	1	1	1	1	0	1	1	2	1
G3GVR1	G3GVR1	FERM domain-containing protein 4A	G3GVR1_CRIGR FERM domain-containing protein 4A OS=Cricetulus griseus OX=10029 GN=I79_001808 PE=4 SV=1		35043000	53083000	36493000	27315000	18668000	17083000	18149000	21128000	13	13	13	26.4	26.4	26.4	80.834	0	54.865	345920000	20	13	13	13	26.4	26.4	26.4	80.834	1	345920000	20	6	7	8	4	2	4	6	2	6	7	8	4	2	4	6	2
G3GVR7	G3GVR7	Histone-lysine N-methyltransferase	G3GVR7_CRIGR Histone-lysine N-methyltransferase OS=Cricetulus griseus OX=10029 GN=I79_001814 PE=3 SV=1		44579000	61028000	66456000	54820000	56807000	47698000	47564000	43569000	4	4	4	13.1	13.1	13.1	60.354	0	13.547	524280000	26	4	4	4	13.1	13.1	13.1	60.354	1	524280000	26	2	2	3	2	4	4	2	3	2	2	3	2	4	4	2	3
G3GVS1	G3GVS1	Ribonuclease P protein subunit p38	G3GVS1_CRIGR Ribonuclease P protein subunit p38 OS=Cricetulus griseus OX=10029 GN=I79_001818 PE=4 SV=1		12145000	14513000	14785000	0	23515000	17860000	29997000	33082000	4	4	4	16.5	16.5	16.5	31.376	0	8.6998	181880000	13	4	4	4	16.5	16.5	16.5	31.376	1	181880000	13	2	2	2	1	4	4	2	4	2	2	2	1	4	4	2	4
G3GVS3	G3GVS3	Glycylpeptide N-tetradecanoyltransferase	G3GVS3_CRIGR Glycylpeptide N-tetradecanoyltransferase OS=Cricetulus griseus OX=10029 GN=I79_001820 PE=3 SV=1		0	0	0	0	0	19528000	0	0	3	2	2	18.8	18.8	18.8	18.966	0	4.3417	67228000	5	3	2	2	18.8	18.8	18.8	18.966	1	67228000	5	2	2	2	2	2	3	2	2	1	1	1	1	1	2	1	1
G3GVS4	G3GVS4	Glycylpeptide N-tetradecanoyltransferase 2	G3GVS4_CRIGR Glycylpeptide N-tetradecanoyltransferase 2 OS=Cricetulus griseus OX=10029 GN=I79_001821 PE=4 SV=1		0	0	0	0	0	0	6733200	0	2	1	1	22.2	9	9	16.985	0.00044643	2.8144	23805000	1	2	1	1	22.2	9	9	16.985	1	23805000	1	1	1	1	1	1	2	2	1	0	0	0	0	0	1	1	0
G3GVS5	G3GVS5	Protein FAM171A1	G3GVS5_CRIGR Protein FAM171A1 OS=Cricetulus griseus OX=10029 GN=I79_001823 PE=4 SV=1		0	4724600	0	0	0	0	6089600	0	3	3	3	5.8	5.8	5.8	59.043	0.00023213	3.3701	24454000	4	3	3	3	5.8	5.8	5.8	59.043	1	24454000	4	1	3	0	1	0	0	2	0	1	3	0	1	0	0	2	0
G3GVT1	G3GVT1	DnaJ-like subfamily B member 4	G3GVT1_CRIGR DnaJ-like subfamily B member 4 OS=Cricetulus griseus OX=10029 GN=I79_001830 PE=4 SV=1		0	0	5557700	0	3871800	0	0	0	3	3	3	10.3	10.3	10.3	44.709	0	4.6646	81420000	7	3	3	3	10.3	10.3	10.3	44.709	1	81420000	7	1	1	2	2	2	1	1	2	1	1	2	2	2	1	1	2
G3GVT2	G3GVT2	Far upstream element-binding protein 1	G3GVT2_CRIGR Far upstream element-binding protein 1 OS=Cricetulus griseus OX=10029 GN=I79_001831 PE=4 SV=1		94630000	127930000	107500000	87857000	325009984	342140000	368070016	268370000	16	14	14	41.4	37.4	37.4	47.731	0	71.488	2298200000	66	16	14	14	41.4	37.4	37.4	47.731	1	2298200000	66	6	11	9	7	11	11	11	9	5	10	7	6	9	9	10	7
G3GVT5	G3GVT5	Ubiquitin carboxyl-terminal hydrolase	G3GVT5_CRIGR Ubiquitin carboxyl-terminal hydrolase OS=Cricetulus griseus OX=10029 GN=H671_1g1609 PE=3 SV=1		0	0	3494600	0	0	0	0	0	2	2	2	3.5	3.5	3.5	102.82	0.00044326	2.7206	419990000	2	2	2	2	3.5	3.5	3.5	102.82	1	419990000	2	1	0	1	0	0	0	0	0	1	0	1	0	0	0	0	0
G3GVT9	G3GVT9	GPI-anchor transamidase	G3GVT9_CRIGR GPI-anchor transamidase OS=Cricetulus griseus OX=10029 GN=PIGK PE=3 SV=1		0	63054000	0	0	0	0	25534000	0	4	4	4	16.4	16.4	16.4	35.486	0	6.8515	219690000	5	4	4	4	16.4	16.4	16.4	35.486	1	219690000	5	1	2	2	1	1	0	2	0	1	2	2	1	1	0	2	0
G3GVU5	G3GVU5	Medium-chain specific acyl-CoA dehydrogenase, mitochondrial	G3GVU5_CRIGR Medium-chain specific acyl-CoA dehydrogenase, mitochondrial OS=Cricetulus griseus OX=10029 GN=I79_001847 PE=4 SV=1		15305000	25527000	9511000	0	14500000	23385000	0	15439000	3	3	3	55.2	55.2	55.2	10.91	0	28.551	120670000	13	3	3	3	55.2	55.2	55.2	10.91	1	120670000	13	2	1	2	0	2	3	0	3	2	1	2	0	2	3	0	3
G3GVV0	G3GVV0	250 kDa substrate of Akt	G3GVV0_CRIGR 250 kDa substrate of Akt OS=Cricetulus griseus OX=10029 GN=I79_001853 PE=4 SV=1		17299000	0	16008000	0	9739700	14640000	0	14003000	8	7	7	6.3	5.9	5.9	199.74	0	14.631	121270000	12	8	7	7	6.3	5.9	5.9	199.74	1	121270000	12	4	3	6	3	4	3	1	2	3	3	5	3	4	3	1	2
G3GVV2	G3GVV2	Crooked neck-like protein 1	G3GVV2_CRIGR Crooked neck-like protein 1 OS=Cricetulus griseus OX=10029 GN=I79_001855 PE=4 SV=1		34574000	42259000	38642000	0	47134000	53956000	75698000	54143000	13	13	13	21.4	21.4	21.4	83.312	0	32.728	479590000	33	13	13	13	21.4	21.4	21.4	83.312	1	479590000	33	4	5	7	2	7	6	7	8	4	5	7	2	7	6	7	8
G3GVV3	G3GVV3	N-acetyltransferase domain-containing protein	G3GVV3_CRIGR N-acetyltransferase domain-containing protein OS=Cricetulus griseus OX=10029 GN=I79_001856 PE=4 SV=1		81868000	80727000	55449000	78357000	91200000	77450000	127710000	75763000	4	4	4	40.8	40.8	40.8	14.197	0	10.388	953690000	27	4	4	4	40.8	40.8	40.8	14.197	1	953690000	27	3	3	2	2	3	2	4	2	3	3	2	2	3	2	4	2
G3GVV6	G3GVV6	Ras and Rab interactor 2	G3GVV6_CRIGR Ras and Rab interactor 2 OS=Cricetulus griseus OX=10029 GN=I79_001859 PE=4 SV=1		70060000	79802000	104170000	81237000	42052000	50732000	62768000	42556000	14	14	14	20.3	20.3	20.3	100.42	0	44.562	722160000	38	14	14	14	20.3	20.3	20.3	100.42	1	722160000	38	7	5	9	7	6	6	8	4	7	5	9	7	6	6	8	4
G3GVV9	G3GVV9	D-aminoacyl-tRNA deacylase	G3GVV9_CRIGR D-aminoacyl-tRNA deacylase OS=Cricetulus griseus OX=10029 GN=I79_001862 PE=3 SV=1		0	0	0	0	0	0	0	7523500	1	1	1	7.7	7.7	7.7	23.324	0	3.9444	46491000	4	1	1	1	7.7	7.7	7.7	23.324	1	46491000	4	0	1	0	0	1	1	1	1	0	1	0	0	1	1	1	1
G3GVW0	G3GVW0	Uncharacterized protein	G3GVW0_CRIGR Uncharacterized protein OS=Cricetulus griseus OX=10029 GN=CgPICR_001349 PE=4 SV=1		22786000	0	0	33870000	19077000	19731000	0	19273000	2	2	2	23.1	23.1	23.1	13.085	0	13.419	177550000	8	2	2	2	23.1	23.1	23.1	13.085	1	177550000	8	2	1	1	2	2	2	1	2	2	1	1	2	2	2	1	2
G3GVW1	G3GVW1	Protein transport protein SEC23	G3GVW1_CRIGR Protein transport protein SEC23 OS=Cricetulus griseus OX=10029 GN=I79_001865 PE=3 SV=1		483510016	467470016	473390016	476830016	546659968	459980000	525860000	412600000	23	20	20	45.6	42.5	42.5	70.971	0	173.04	5182200000	160	23	20	20	45.6	42.5	42.5	70.971	1	5182200000	160	19	19	14	17	14	16	19	15	17	17	13	16	12	15	17	13
G3GVW2	G3GVW2	Putative hydrolase RBBP9	G3GVW2_CRIGR Putative hydrolase RBBP9 OS=Cricetulus griseus OX=10029 GN=CgPICR_001351 PE=4 SV=1		0	0	0	26080000	0	0	24011000	20093000	3	3	3	28	28	28	21.058	0	6.8447	134630000	7	3	3	3	28	28	28	21.058	1	134630000	7	2	1	1	2	1	1	2	2	2	1	1	2	1	1	2	2
G3GVW8	G3GVW8	Mitochondrial genome maintenance exonuclease 1	G3GVW8_CRIGR Mitochondrial genome maintenance exonuclease 1 OS=Cricetulus griseus OX=10029 GN=MGME1 PE=3 SV=1		0	0	0	0	0	0	6873100	0	1	1	1	4.1	4.1	4.1	38.606	0.00022821	3.1224	76822000	2	1	1	1	4.1	4.1	4.1	38.606	1	76822000	2	1	1	0	0	0	0	1	0	1	1	0	0	0	0	1	0
G3GVW9	G3GVW9	Sorting nexin-5	G3GVW9_CRIGR Sorting nexin-5 OS=Cricetulus griseus OX=10029 GN=I79_001874 PE=4 SV=1		136340000	114160000	126670000	163660000	103000000	88226000	73520000	63367000	11	10	10	36.3	36.3	36.3	33.697	0	30.681	1065500000	48	11	10	10	36.3	36.3	36.3	33.697	1	1065500000	48	4	5	8	8	7	8	5	8	3	5	7	7	7	7	5	7
G3GVX1	G3GVX1	Ribosome-binding protein 1	G3GVX1_CRIGR Ribosome-binding protein 1 OS=Cricetulus griseus OX=10029 GN=I79_001876 PE=4 SV=1		5379899904	4915299840	4454199808	5298400256	2880199936	3433600000	2829199872	3425299968	63	63	63	31	31	31	216.7	0	323.31	43788000000	785	63	63	63	31	31	31	216.7	1	43788000000	785	54	51	57	54	49	54	46	52	54	51	57	54	49	54	46	52
G3GVX2;G3I8L3;G3HDA5	G3GVX2	Destrin;Cofilin-2;Cofilin-1	G3GVX2_CRIGR Destrin OS=Cricetulus griseus OX=10029 GN=I79_001877 PE=3 SV=1		202040000	263900000	220810000	315409984	156060000	119670000	77594000	109490000	14	13	13	64.2	60	60	18.566	0	102.4	1921200000	50	14	13	13	64.2	60	60	18.566	3	1921200000	50	6	6	9	5	10	8	4	9	6	6	8	5	9	7	4	8
G3GVX8	G3GVX8	FAS-associated factor 1	G3GVX8_CRIGR FAS-associated factor 1 OS=Cricetulus griseus OX=10029 GN=I79_001884 PE=4 SV=1		189710000	183740000	153710000	125080000	187200000	139280000	216270000	144270000	11	11	11	19.7	19.7	19.7	73.447	0	26.597	1950300000	23	11	11	11	19.7	19.7	19.7	73.447	1	1950300000	23	4	4	6	7	6	7	5	7	4	4	6	7	6	7	5	7
G3GVX9	G3GVX9	CDKN2C	G3GVX9_CRIGR CDKN2C OS=Cricetulus griseus OX=10029 GN=CgPICR_012710 PE=4 SV=1		0	0	0	2676800	0	0	0	0	2	2	2	11.9	11.9	11.9	18.2	0.0031407	1.9277	14271000	2	2	2	2	11.9	11.9	11.9	18.2	1	14271000	2	1	0	0	1	1	0	0	0	1	0	0	1	1	0	0	0
G3GVY6	G3GVY6	Oxysterol-binding protein	G3GVY6_CRIGR Oxysterol-binding protein OS=Cricetulus griseus OX=10029 GN=I79_001892 PE=3 SV=1		50516000	70333000	55188000	35342000	33410000	36653000	46733000	52154000	5	5	5	6	6	6	83.206	0	16.18	473950000	18	5	5	5	6	6	6	83.206	1	473950000	18	3	3	4	3	3	4	3	3	3	3	4	3	3	4	3	3
G3GVY7	G3GVY7	Nardilysin	G3GVY7_CRIGR Nardilysin OS=Cricetulus griseus OX=10029 GN=I79_001893 PE=3 SV=1		0	38438000	0	0	0	0	0	0	4	4	4	5.2	5.2	5.2	98.431	0.0021186	2.0683	168380000	3	4	4	4	5.2	5.2	5.2	98.431	1	168380000	3	1	4	1	1	2	3	2	2	1	4	1	1	2	3	2	2
G3GVZ0	G3GVZ0	Protein KTI12-like	G3GVZ0_CRIGR Protein KTI12-like OS=Cricetulus griseus OX=10029 GN=I79_001896 PE=4 SV=1		42233000	50688000	70232000	49962000	57820000	59112000	42050000	58640000	7	7	7	39.3	39.3	39.3	36.061	0	41.616	532460000	22	7	7	7	39.3	39.3	39.3	36.061	1	532460000	22	4	3	4	4	4	5	4	3	4	3	4	4	4	5	4	3
G3GVZ1	G3GVZ1	Transcription factor BTF3	G3GVZ1_CRIGR Transcription factor BTF3 OS=Cricetulus griseus OX=10029 GN=I79_001897 PE=3 SV=1		0	0	0	0	0	0	0	20972000	4	2	2	41.8	36.7	36.7	17.27	0	14.591	241840000	7	4	2	2	41.8	36.7	36.7	17.27	1	241840000	7	1	2	2	2	2	2	2	2	1	1	1	1	2	2	1	2
G3GVZ4	G3GVZ4	CC2D1B	G3GVZ4_CRIGR CC2D1B OS=Cricetulus griseus OX=10029 GN=CgPICR_012693 PE=4 SV=1		0	0	0	0	0	0	17088000	0	3	3	3	3.1	3.1	3.1	93.896	0.0033403	1.9043	84985000	1	3	3	3	3.1	3.1	3.1	93.896	1	84985000	1	2	2	1	0	0	0	2	0	2	2	1	0	0	0	2	0
G3GW00;G3I797	G3GW00;G3I797	Pre-mRNA-splicing factor 38A;PRPF38A	G3GW00_CRIGR Pre-mRNA-splicing factor 38A OS=Cricetulus griseus OX=10029 GN=I79_001906 PE=4 SV=1;G3I797_CRIGR PRPF38A OS=Cricetulus griseus OX=10029 GN=CgPICR_017596 PE=4 SV=1		0	0	0	0	0	35892000	41368000	38960000	3	3	3	11.5	11.5	11.5	37.446	0	8.5155	177590000	6	3	3	3	11.5	11.5	11.5	37.446	2	177590000	6	0	1	1	0	1	3	2	2	0	1	1	0	1	3	2	2
G3GW01;G3ILT8	G3GW01	Terminal uridylyltransferase 4;Terminal uridylyltransferase 4	G3GW01_CRIGR Terminal uridylyltransferase 4 OS=Cricetulus griseus OX=10029 GN=I79_001907 PE=4 SV=1		6081200	10199000	7730500	5707700	6436700	6429200	7238000	4774300	6	6	6	6.9	6.9	6.9	162.38	0	9.7194	78206000	18	6	6	6	6.9	6.9	6.9	162.38	2	78206000	18	3	3	3	4	4	3	4	3	3	3	3	4	4	3	4	3
G3GW05	G3GW05	COA7	G3GW05_CRIGR COA7 OS=Cricetulus griseus OX=10029 GN=CgPICR_012685 PE=4 SV=1		0	0	34359000	16076000	0	37644000	0	56214000	4	4	4	19	19	19	25.758	0	6.8281	236020000	15	4	4	4	19	19	19	25.758	1	236020000	15	2	2	3	3	1	3	1	4	2	2	3	3	1	3	1	4
G3GW11	G3GW11	Non-specific lipid-transfer protein	G3GW11_CRIGR Non-specific lipid-transfer protein OS=Cricetulus griseus OX=10029 GN=I79_001919 PE=3 SV=1		2084000000	1819500032	915209984	2384000000	1334800000	1530099968	1236199936	1481100032	32	32	32	62.9	62.9	62.9	58.892	0	214.23	17093000000	297	32	32	32	62.9	62.9	62.9	58.892	1	17093000000	297	28	23	22	24	24	24	20	26	28	23	22	24	24	24	20	26
G3GW36	G3GW36	TMEM106B	G3GW36_CRIGR TMEM106B OS=Cricetulus griseus OX=10029 GN=CgPICR_006891 PE=4 SV=1		101560000	93225000	63557000	114020000	27393000	32185000	53731000	38165000	6	6	6	33.8	33.8	33.8	31.203	0	47.981	778790000	36	6	6	6	33.8	33.8	33.8	31.203	1	778790000	36	6	6	3	5	3	3	4	3	6	6	3	5	3	3	4	3
G3GW47	G3GW47	Arginyl-tRNA synthetase, cytoplasmic	G3GW47_CRIGR Arginyl-tRNA synthetase, cytoplasmic OS=Cricetulus griseus OX=10029 GN=I79_001963 PE=3 SV=1		1035000000	1023900032	747710016	969150016	1436199936	1552000000	1582200064	1562499968	37	37	37	58.7	58.7	58.7	62.065	0	137.87	12590000000	336	37	37	37	58.7	58.7	58.7	62.065	1	12590000000	336	26	27	28	26	31	30	25	30	26	27	28	26	31	30	25	30
G3GW52	G3GW52	Headcase protein-like	G3GW52_CRIGR Headcase protein-like OS=Cricetulus griseus OX=10029 GN=I79_001968 PE=4 SV=1		0	0	0	0	0	0	0	2003900	1	1	1	3.6	3.6	3.6	47.274	0.0035402	1.8595	12323000	2	1	1	1	3.6	3.6	3.6	47.274	1	12323000	2	1	0	1	1	0	1	0	1	1	0	1	1	0	1	0	1
G3GW53	G3GW53	Epithelial cell transforming sequence 2 oncogene-like	G3GW53_CRIGR Epithelial cell transforming sequence 2 oncogene-like OS=Cricetulus griseus OX=10029 GN=I79_001970 PE=4 SV=1		0	0	0	0	0	0	0	4226400	3	3	3	4.8	4.8	4.8	106.97	0	7.3999	50481000	4	3	3	3	4.8	4.8	4.8	106.97	1	50481000	4	2	1	0	1	1	1	1	1	2	1	0	1	1	1	1	1
G3GW54	G3GW54	RalBP1-associated Eps domain-containing protein 1	G3GW54_CRIGR RalBP1-associated Eps domain-containing protein 1 OS=Cricetulus griseus OX=10029 GN=I79_001969 PE=4 SV=1		464209984	570979968	150220000	0	0	0	1218099968	0	2	2	2	3.2	3.2	3.2	80.793	0	7.6301	4202300000	6	2	2	2	3.2	3.2	3.2	80.793	1	4202300000	6	2	2	2	1	0	1	2	1	2	2	2	1	0	1	2	1
G3GW63	G3GW63	Interferon-gamma receptor alpha chain	G3GW63_CRIGR Interferon-gamma receptor alpha chain OS=Cricetulus griseus OX=10029 GN=I79_001979 PE=4 SV=1		11321000	0	0	0	0	0	0	0	2	2	2	5.3	5.3	5.3	52.251	0	4.9602	67018000	3	2	2	2	5.3	5.3	5.3	52.251	1	67018000	3	2	1	1	1	0	0	1	0	2	1	1	1	0	0	1	0
G3GW69	G3GW69	Bcl-2-associated transcription factor 1	G3GW69_CRIGR Bcl-2-associated transcription factor 1 OS=Cricetulus griseus OX=10029 GN=I79_001985 PE=4 SV=1		0	0	0	0	0	0	12234000	0	2	1	1	10.1	10.1	10.1	16.18	0.00022717	3.0643	35521000	3	2	1	1	10.1	10.1	10.1	16.18	1	35521000	3	1	1	1	0	2	1	1	1	1	1	0	0	1	0	1	0
G3GW70	G3GW70	Protein FAM54A	G3GW70_CRIGR Protein FAM54A OS=Cricetulus griseus OX=10029 GN=I79_001986 PE=4 SV=1		0	0	0	0	0	0	3463900	0	1	1	1	3.1	3.1	3.1	40.507	0.0059268	1.5834	16811000	1	1	1	1	3.1	3.1	3.1	40.507	1	16811000	1	1	1	0	0	0	0	1	0	1	1	0	0	0	0	1	0
G3GW77	G3GW77	Lysocardiolipin acyltransferase 1	G3GW77_CRIGR Lysocardiolipin acyltransferase 1 OS=Cricetulus griseus OX=10029 GN=I79_001994 PE=4 SV=1		32651000	45755000	45212000	69448000	36748000	41319000	33614000	45622000	4	4	4	10.6	10.6	10.6	44.747	0	11.125	440030000	19	4	4	4	10.6	10.6	10.6	44.747	1	440030000	19	2	3	3	3	2	4	3	3	2	3	3	3	2	4	3	3
G3GW85	G3GW85	WD repeat-containing protein 43	G3GW85_CRIGR WD repeat-containing protein 43 OS=Cricetulus griseus OX=10029 GN=I79_002005 PE=4 SV=1		77127000	51805000	83356000	53943000	134550000	119360000	180990000	180480000	9	9	9	22.9	22.9	22.9	55.889	0	65.071	1131000000	31	9	9	9	22.9	22.9	22.9	55.889	1	1131000000	31	3	5	6	2	6	5	7	6	3	5	6	2	6	5	7	6
G3GW88	G3GW88	Serine/threonine-protein phosphatase	G3GW88_CRIGR Serine/threonine-protein phosphatase OS=Cricetulus griseus OX=10029 GN=I79_002008 PE=3 SV=1		581089984	771190016	717960000	656940032	784129984	798160000	874409984	783910016	16	16	7	62.2	62.2	38.1	34.121	0	235.44	7454400000	201	16	16	7	62.2	62.2	38.1	34.121	1	7454400000	201	11	11	16	12	15	13	11	13	11	11	16	12	15	13	11	13
G3GW93	G3GW93	BRCA1-A complex subunit BRE	G3GW93_CRIGR BRCA1-A complex subunit BRE OS=Cricetulus griseus OX=10029 GN=I79_002013 PE=4 SV=1		7137300	0	0	0	0	0	0	0	1	1	1	4.5	4.5	4.5	33.031	0.0059341	1.5931	12360000	1	1	1	1	4.5	4.5	4.5	33.031	1	12360000	1	1	0	0	0	0	0	0	0	1	0	0	0	0	0	0	0
G3GW95	G3GW95	Kanadaptin	G3GW95_CRIGR Kanadaptin OS=Cricetulus griseus OX=10029 GN=I79_002015 PE=4 SV=1		13614000	15769000	12156000	0	0	14553000	20477000	18123000	7	7	7	11.6	11.6	11.6	82.567	0	15.466	133750000	12	7	7	7	11.6	11.6	11.6	82.567	1	133750000	12	3	2	3	1	2	5	3	4	3	2	3	1	2	5	3	4
G3GW96	G3GW96	STAGA complex 65 subunit gamma	G3GW96_CRIGR STAGA complex 65 subunit gamma OS=Cricetulus griseus OX=10029 GN=CgPICR_006353 PE=4 SV=1		0	0	0	0	3240700	0	0	0	1	1	1	3.4	3.4	3.4	45.988	0	10.104	3240700	1	1	1	1	3.4	3.4	3.4	45.988	1	3240700	1	0	0	0	0	1	0	0	0	0	0	0	0	1	0	0	0
G3GW97	G3GW97	GPN-loop GTPase	G3GW97_CRIGR GPN-loop GTPase OS=Cricetulus griseus OX=10029 GN=I79_002017 PE=3 SV=1		0	18088000	14797000	16515000	13197000	13769000	27427000	17240000	3	3	3	19	19	19	41.791	0	8.946	165370000	17	3	3	3	19	19	19	41.791	1	165370000	17	1	3	3	2	3	3	2	3	1	3	3	2	3	3	2	3
G3GW99	G3GW99	Zinc finger protein 512	G3GW99_CRIGR Zinc finger protein 512 OS=Cricetulus griseus OX=10029 GN=I79_002019 PE=4 SV=1		0	0	0	0	0	0	0	7189200	3	3	3	35.3	35.3	35.3	9.7017	0.00044813	2.8782	26921000	6	3	3	3	35.3	35.3	35.3	9.7017	1	26921000	6	0	0	0	1	1	2	1	1	0	0	0	1	1	2	1	1
G3GWA8	G3GWA8	Huntingtin protein	G3GWA8_CRIGR Huntingtin protein OS=Cricetulus griseus OX=10029 GN=I79_002028 PE=4 SV=1		42142000	41287000	44246000	39522000	0	0	28289000	0	14	14	14	6.4	6.4	6.4	324.31	0	29.294	364800000	19	14	14	14	6.4	6.4	6.4	324.31	1	364800000	19	9	6	6	7	2	1	2	0	9	6	6	7	2	1	2	0
G3GWB3	G3GWB3	Alpha-2-macroglobulin receptor-associated protein	G3GWB3_CRIGR Alpha-2-macroglobulin receptor-associated protein OS=Cricetulus griseus OX=10029 GN=I79_002033 PE=4 SV=1		2873299968	2059299968	1546400000	2820400128	824769984	1056899968	957689984	1300800000	29	29	29	64.4	64.4	64.4	41.173	0	323.31	19073000000	283	29	29	29	64.4	64.4	64.4	41.173	1	19073000000	283	24	21	21	23	18	20	19	19	24	21	21	23	18	20	19	19
G3GWB9	G3GWB9	Acyl-coenzyme A oxidase	G3GWB9_CRIGR Acyl-coenzyme A oxidase OS=Cricetulus griseus OX=10029 GN=I79_002040 PE=3 SV=1		118560000	96736000	43571000	115300000	62981000	62778000	66040000	68527000	12	12	12	30.7	30.7	30.7	78.361	0	102.48	887730000	50	12	12	12	30.7	30.7	30.7	78.361	1	887730000	50	12	7	4	9	8	6	4	8	12	7	4	9	8	6	4	8
G3GWC2;G3HZS9	G3GWC2	Actin filament-associated protein 1;GrpE protein homolog	G3GWC2_CRIGR Actin filament-associated protein 1 OS=Cricetulus griseus OX=10029 GN=I79_002043 PE=4 SV=1		117390000	100510000	111720000	134360000	96578000	116870000	50186000	94164000	14	14	14	19.4	19.4	19.4	80.522	0	37.686	1164400000	60	14	14	14	19.4	19.4	19.4	80.522	2	1164400000	60	10	9	9	11	8	8	7	8	10	9	9	11	8	8	7	8
G3GWC4	G3GWC4	GrpE protein homolog	G3GWC4_CRIGR GrpE protein homolog OS=Cricetulus griseus OX=10029 GN=I79_002045 PE=3 SV=1		509200000	400080000	279520000	466230016	216690000	314920000	189180000	491129984	11	11	11	44.3	44.3	44.3	30.213	0	31.427	3727900000	105	11	11	11	44.3	44.3	44.3	30.213	1	3727900000	105	11	9	6	8	8	7	8	8	11	9	6	8	8	7	8	8
G3GWD0	G3GWD0	Protein cappuccino	G3GWD0_CRIGR Protein cappuccino OS=Cricetulus griseus OX=10029 GN=I79_002051 PE=4 SV=1		0	0	0	0	0	0	0	2750900	1	1	1	5	5	5	26.889	0.0065133	1.5398	16667000	3	1	1	1	5	5	5	26.889	1	16667000	3	0	1	1	0	1	1	1	1	0	1	1	0	1	1	1	1
G3GWD3	G3GWD3	Alpha-mannosidase	G3GWD3_CRIGR Alpha-mannosidase OS=Cricetulus griseus OX=10029 GN=I79_002054 PE=3 SV=1		23125000	11720000	0	25265000	14880000	20981000	20767000	34102000	7	7	7	9.7	9.7	9.7	111.36	0	18.462	198500000	14	7	7	7	9.7	9.7	9.7	111.36	1	198500000	14	3	5	2	2	3	3	4	4	3	5	2	2	3	3	4	4
G3GWD5	G3GWD5	Wolframin	G3GWD5_CRIGR Wolframin OS=Cricetulus griseus OX=10029 GN=I79_002056 PE=4 SV=1		35050000	37918000	27678000	33827000	18622000	24250000	30572000	32046000	8	8	8	13.6	13.6	13.6	100.39	0	25.973	356390000	16	8	8	8	13.6	13.6	13.6	100.39	1	356390000	16	5	7	5	4	4	5	4	3	5	7	5	4	4	5	4	3
G3GWE3	G3GWE3	Syntaxin-18	G3GWE3_CRIGR Syntaxin-18 OS=Cricetulus griseus OX=10029 GN=I79_002064 PE=4 SV=1		14773000	0	0	0	0	0	0	0	4	4	4	10.8	10.8	10.8	38.38	0	4.5479	62004000	5	4	4	4	10.8	10.8	10.8	38.38	1	62004000	5	2	2	0	2	0	0	1	0	2	2	0	2	0	0	1	0
G3GWE6	G3GWE6	Cell growth-regulating nucleolar protein	G3GWE6_CRIGR Cell growth-regulating nucleolar protein OS=Cricetulus griseus OX=10029 GN=CgPICR_004404 PE=4 SV=1		216450000	233730000	241530000	178890000	349540000	233650000	264630000	211150000	12	12	12	42.4	42.4	42.4	43.168	0	137.87	2548700000	107	12	12	12	42.4	42.4	42.4	43.168	1	2548700000	107	9	9	8	6	8	8	6	8	9	9	8	6	8	8	6	8
G3GWE9	G3GWE9	Solute carrier family 2, facilitated glucose transporter member 9	G3GWE9_CRIGR Solute carrier family 2, facilitated glucose transporter member 9 OS=Cricetulus griseus OX=10029 GN=I79_002071 PE=3 SV=1		278510016	335609984	265040000	328729984	440249984	361640000	381280000	355729984	15	15	15	20.1	20.1	20.1	109.02	0	111.11	3703600000	92	15	15	15	20.1	20.1	20.1	109.02	1	3703600000	92	11	11	10	11	13	10	12	14	11	11	10	11	13	10	12	14
G3GWF3	G3GWF3	Beta-1,3-glucosyltransferase	G3GWF3_CRIGR Beta-1,3-glucosyltransferase OS=Cricetulus griseus OX=10029 GN=I79_002074 PE=4 SV=1		29271000	20286000	0	0	0	7281400	0	0	2	2	2	29.1	29.1	29.1	11.865	0	4.4895	132020000	7	2	2	2	29.1	29.1	29.1	11.865	1	132020000	7	2	2	1	1	1	2	1	1	2	2	1	1	1	2	1	1
G3GWF4;G3HMK3	G3GWF4	Heat shock protein 105 kDa (Fragment);Heat shock 70 kDa protein 4L	G3GWF4_CRIGR Heat shock protein 105 kDa (Fragment) OS=Cricetulus griseus OX=10029 GN=I79_002075 PE=3 SV=1		522280000	668080000	440520000	395449984	587089984	376740000	602840000	380710016	35	35	33	62.1	62.1	59.9	87.991	0	169.18	4900400000	182	35	35	33	62.1	62.1	59.9	87.991	2	4900400000	182	19	17	22	20	30	24	15	24	19	17	22	20	30	24	15	24
G3GWF9	G3GWF9	MEDAG	G3GWF9_CRIGR MEDAG OS=Cricetulus griseus OX=10029 GN=CgPICR_011776 PE=4 SV=1		0	7950300	0	0	0	0	0	0	3	3	3	8.3	8.3	8.3	34.362	0.00022624	3.0096	31842000	3	3	3	3	8.3	8.3	8.3	34.362	1	31842000	3	1	1	1	0	0	0	0	0	1	1	1	0	0	0	0	0
G3GWG3;G3GZL5;G3HN43;G3I6M7;G3HI51;G3HUE9;G3HGH1;G3H954;G3H4K0;G3GZA1	G3GWG3;G3GZL5	High mobility group protein B1;High mobility group protein B1;High mobility group protein B1;High mobility group protein B1;HMGB1;High mobility group protein B1;High mobility group protein B1;HMG box domain-containing protein;High mobility group protein B1;HMG box domain-containing protein (Fragment)	G3GWG3_CRIGR High mobility group protein B1 OS=Cricetulus griseus OX=10029 GN=I79_002087 PE=4 SV=1;G3GZL5_CRIGR High mobility group protein B1 OS=Cricetulus griseus OX=10029 GN=I79_003300 PE=4 SV=1		1045500032	1223600000	1370000000	1131900032	1012600000	1195399936	1788000000	1376300032	13	13	8	48.2	48.2	32.3	25.321	0	92.738	13870000000	229	13	13	8	48.2	48.2	32.3	25.321	10	13870000000	229	11	11	8	10	11	11	12	11	11	11	8	10	11	11	12	11
G3GWG6	G3GWG6	Ubiquitin-like protein	G3GWG6_CRIGR Ubiquitin-like protein OS=Cricetulus griseus OX=10029 GN=I79_002090 PE=4 SV=1		0	0	0	0	0	0	5045800	0	1	1	1	10.3	10.3	10.3	13.18	0.00044395	2.7365	56061000	4	1	1	1	10.3	10.3	10.3	13.18	1	56061000	4	1	1	1	0	1	0	1	0	1	1	1	0	1	0	1	0
G3GWG7	G3GWG7	High affinity cationic amino acid transporter 1	G3GWG7_CRIGR High affinity cationic amino acid transporter 1 OS=Cricetulus griseus OX=10029 GN=CgPICR_011771 PE=4 SV=1		135210000	160000000	184310000	119470000	258730000	303380000	244870000	215330000	8	8	8	20.4	20.4	20.4	67.614	0	57.303	1888000000	56	8	8	8	20.4	20.4	20.4	67.614	1	1888000000	56	6	6	8	4	7	8	6	8	6	6	8	4	7	8	6	8
G3GWH3	G3GWH3	POMP	G3GWH3_CRIGR POMP OS=Cricetulus griseus OX=10029 GN=CgPICR_011765 PE=4 SV=1		4539700	0	0	0	0	0	23087000	0	2	2	2	17.7	17.7	17.7	15.828	0	4.3506	72646000	6	2	2	2	17.7	17.7	17.7	15.828	1	72646000	6	2	1	0	1	1	1	2	1	2	1	0	1	1	1	2	1
G3GWI3	G3GWI3	DNA-directed RNA polymerases I and III subunit RPAC2	G3GWI3_CRIGR DNA-directed RNA polymerases I and III subunit RPAC2 OS=Cricetulus griseus OX=10029 GN=H671_4g11745 PE=4 SV=1		0	0	0	0	37865000	19253000	0	0	3	3	3	27.6	27.6	27.6	13.235	0	9.7389	176720000	6	3	3	3	27.6	27.6	27.6	13.235	1	176720000	6	1	2	1	0	2	2	2	2	1	2	1	0	2	2	2	2
G3GWI6	G3GWI6	MTIF3	G3GWI6_CRIGR MTIF3 OS=Cricetulus griseus OX=10029 GN=CgPICR_011757 PE=4 SV=1		0	0	0	0	0	0	0	9855000	1	1	1	5.9	5.9	5.9	30.665	0	16.805	195980000	12	1	1	1	5.9	5.9	5.9	30.665	1	195980000	12	1	1	1	1	1	1	1	1	1	1	1	1	1	1	1	1
G3GWK6	G3GWK6	Protein CLEC16A	G3GWK6_CRIGR Protein CLEC16A OS=Cricetulus griseus OX=10029 GN=I79_002133 PE=4 SV=1		22024000	0	0	0	0	0	0	0	2	2	2	2.2	2.2	2.2	117.62	0	4.0718	45589000	3	2	2	2	2.2	2.2	2.2	117.62	1	45589000	3	2	0	1	0	1	1	0	1	2	0	1	0	1	1	0	1
G3GWL7	G3GWL7	Ribosomal L1 domain-containing protein 1	G3GWL7_CRIGR Ribosomal L1 domain-containing protein 1 OS=Cricetulus griseus OX=10029 GN=I79_002145 PE=4 SV=1		363689984	406230016	473060000	267740000	715080000	580380032	895180032	637859968	21	21	21	53.2	53.2	53.2	49.958	0	284.98	5555300000	168	21	21	21	53.2	53.2	53.2	49.958	1	5555300000	168	14	15	18	11	17	15	16	17	14	15	18	11	17	15	16	17
G3GWM0	G3GWM0	Eukaryotic peptide chain release factor GTP-binding subunit ERF3B	G3GWM0_CRIGR Eukaryotic peptide chain release factor GTP-binding subunit ERF3B OS=Cricetulus griseus OX=10029 GN=I79_002147 PE=4 SV=1		213650000	335710016	338980000	225160000	365700000	250920000	507100000	253510000	23	23	12	43.5	43.5	26	65.336	0	93.561	3212100000	103	23	23	12	43.5	43.5	26	65.336	1	3212100000	103	12	14	20	11	14	17	14	11	12	14	20	11	14	17	14	11
G3GWN4	G3GWN4	Poly(A)-specific ribonuclease PARN	G3GWN4_CRIGR Poly(A)-specific ribonuclease PARN OS=Cricetulus griseus OX=10029 GN=I79_002163 PE=4 SV=1		0	17164000	0	0	0	0	28001000	0	4	4	4	15.3	15.3	15.3	42.283	0	3.9209	122490000	6	4	4	4	15.3	15.3	15.3	42.283	1	122490000	6	1	2	0	1	2	1	2	1	1	2	0	1	2	1	2	1
G3GWP1	G3GWP1	Protein transport protein Sec24C	G3GWP1_CRIGR Protein transport protein Sec24C OS=Cricetulus griseus OX=10029 GN=I79_002170 PE=4 SV=1		712840000	667260032	511369984	622200000	538289984	583379968	632849984	685190016	33	33	31	38.7	38.7	37.9	118.67	0	134.92	6440700000	252	33	33	31	38.7	38.7	37.9	118.67	1	6440700000	252	25	22	16	20	23	27	22	23	25	22	16	20	23	27	22	23
G3GWP4	G3GWP4	Zinc finger SWIM domain-containing protein KIAA0913	G3GWP4_CRIGR Zinc finger SWIM domain-containing protein KIAA0913 OS=Cricetulus griseus OX=10029 GN=I79_002173 PE=4 SV=1		0	0	0	0	0	0	10867000	0	5	5	5	3.5	3.5	3.5	189.77	0	7.3543	60883000	2	5	5	5	3.5	3.5	3.5	189.77	1	60883000	2	2	2	2	3	2	1	3	1	2	2	2	3	2	1	3	1
G3GWP7	G3GWP7	Calcium/calmodulin-dependent protein kinase type II gamma chain	G3GWP7_CRIGR Calcium/calmodulin-dependent protein kinase type II gamma chain OS=Cricetulus griseus OX=10029 GN=I79_002177 PE=4 SV=1		282740000	288390016	293769984	437800000	295660000	291080000	377769984	318000000	13	13	8	33.7	33.7	21.9	57.131	0	73.078	3369200000	96	13	13	8	33.7	33.7	21.9	57.131	1	3369200000	96	12	12	12	10	12	13	12	11	12	12	12	10	12	13	12	11
G3GWQ1	G3GWQ1	Vinculin	G3GWQ1_CRIGR Vinculin OS=Cricetulus griseus OX=10029 GN=I79_002180 PE=4 SV=1		625400000	739550016	958899968	754790016	1363800064	1181699968	1691800064	986990016	48	48	48	52.9	52.9	52.9	124.88	0	323.31	10780000000	406	48	48	48	52.9	52.9	52.9	124.88	1	10780000000	406	24	33	34	26	33	34	39	34	24	33	34	26	33	34	39	34
G3GWQ3	G3GWQ3	Adenosine kinase	G3GWQ3_CRIGR Adenosine kinase OS=Cricetulus griseus OX=10029 GN=I79_002182 PE=4 SV=1		0	0	0	0	33286000	0	0	0	4	4	4	24.4	24.4	24.4	40.245	0	21.001	69870000	6	4	4	4	24.4	24.4	24.4	40.245	1	69870000	6	1	2	2	1	2	3	0	3	1	2	2	1	2	3	0	3
G3GWR2	G3GWR2	Voltage-dependent anion-selective channel protein 2	G3GWR2_CRIGR Voltage-dependent anion-selective channel protein 2 OS=Cricetulus griseus OX=10029 GN=I79_002192 PE=4 SV=1		3641600000	3226800128	3565299968	4286899968	2734400000	3169999872	2304399872	3103800064	17	17	17	67.5	67.5	67.5	31.739	0	323.31	33440000000	441	17	17	17	67.5	67.5	67.5	31.739	1	33440000000	441	15	14	15	14	15	14	13	14	15	14	15	14	15	14	13	14
G3GWR3	G3GWR3	COMTD1	G3GWR3_CRIGR COMTD1 OS=Cricetulus griseus OX=10029 GN=CgPICR_018317 PE=4 SV=1		144810000	140620000	148930000	128910000	64521000	81710000	49903000	64259000	8	8	8	55	55	55	28.904	0	94.556	1333700000	78	8	8	8	55	55	55	28.904	1	1333700000	78	6	5	7	6	7	6	5	5	6	5	7	6	7	6	5	5
G3GWR6	G3GWR6	Disks large-like 5	G3GWR6_CRIGR Disks large-like 5 OS=Cricetulus griseus OX=10029 GN=I79_002197 PE=3 SV=1		42722000	22489000	27056000	0	0	20826000	44023000	0	10	10	10	6.4	6.4	6.4	209.61	0	27.792	269810000	19	10	10	10	6.4	6.4	6.4	209.61	1	269810000	19	5	5	3	2	1	2	5	1	5	5	3	2	1	2	5	1
G3GWR8	G3GWR8	Proteasome endopeptidase complex (Fragment)	G3GWR8_CRIGR Proteasome endopeptidase complex (Fragment) OS=Cricetulus griseus OX=10029 GN=I79_002199 PE=3 SV=1		1496999936	1622899968	1266899968	1646599936	2253900032	1878599936	2052099968	2261400064	14	14	14	64.6	64.6	64.6	23.777	0	283.83	18548000000	216	14	14	14	64.6	64.6	64.6	23.777	1	18548000000	216	13	12	11	11	11	12	12	11	13	12	11	11	11	12	12	11
G3GWS0	G3GWS0	Protein LSM14-like B	G3GWS0_CRIGR Protein LSM14-like B OS=Cricetulus griseus OX=10029 GN=I79_002201 PE=4 SV=1		0	29248000	0	0	0	0	0	0	6	6	2	29.1	29.1	8.7	25.872	0	31.104	178230000	12	6	6	2	29.1	29.1	8.7	25.872	1	178230000	12	2	2	2	1	1	3	1	0	2	2	2	1	1	3	1	0
G3GWT5	G3GWT5	Negative elongation factor D	G3GWT5_CRIGR Negative elongation factor D OS=Cricetulus griseus OX=10029 GN=I79_002217 PE=4 SV=1		42926000	57864000	54932000	45234000	46701000	62573000	63925000	53517000	11	11	11	26.4	26.4	26.4	65.244	0	33.764	558340000	47	11	11	11	26.4	26.4	26.4	65.244	1	558340000	47	7	7	9	5	8	9	5	8	7	7	9	5	8	9	5	8
G3GWT7;G3HMW5	G3GWT7	Guanine nucleotide-binding protein G(S) subunit alpha isoforms XLas;Guanine nucleotide-binding protein G(Olf) subunit alpha	G3GWT7_CRIGR Guanine nucleotide-binding protein G(S) subunit alpha isoforms XLas OS=Cricetulus griseus OX=10029 GN=I79_002218 PE=4 SV=1		712830016	686979968	596790016	871289984	506790016	639180032	522040000	594720000	18	18	18	60.6	60.6	60.6	38.997	0	136.78	6630400000	193	18	18	18	60.6	60.6	60.6	38.997	2	6630400000	193	16	13	12	16	14	17	12	15	16	13	12	16	14	17	12	15
G3GWU0	G3GWU0	Syntaxin-16	G3GWU0_CRIGR Syntaxin-16 OS=Cricetulus griseus OX=10029 GN=I79_002223 PE=3 SV=1		66179000	61814000	67424000	69397000	45006000	64327000	42769000	43527000	9	9	9	36.8	36.8	36.8	36.922	0	41.645	655380000	45	9	9	9	36.8	36.8	36.8	36.922	1	655380000	45	6	8	6	5	6	8	5	5	6	8	6	5	6	8	5	5
G3GWU4	G3GWU4	Vesicle-associated membrane protein-associated protein B	G3GWU4_CRIGR Vesicle-associated membrane protein-associated protein B OS=Cricetulus griseus OX=10029 GN=I79_002227 PE=4 SV=1		712380032	561139968	599169984	823779968	487449984	626950016	500350016	640600000	8	8	8	26.2	26.2	26.2	27.502	0	74.864	6266100000	101	8	8	8	26.2	26.2	26.2	27.502	1	6266100000	101	6	5	6	6	7	6	6	7	6	5	6	6	7	6	6	7
G3GWU6	G3GWU6	Ras-related protein Rab-22A	G3GWU6_CRIGR Ras-related protein Rab-22A OS=Cricetulus griseus OX=10029 GN=I79_002231 PE=4 SV=1		170290000	164830000	103110000	186250000	69948000	86463000	94141000	99286000	8	8	8	42.5	42.5	42.5	28.659	0	53.355	1326100000	43	8	8	8	42.5	42.5	42.5	28.659	1	1326100000	43	6	5	7	6	5	6	5	5	6	5	7	6	5	6	5	5
G3GWU7	G3GWU7	Serine/threonine-protein phosphatase 4 regulatory subunit 1	G3GWU7_CRIGR Serine/threonine-protein phosphatase 4 regulatory subunit 1 OS=Cricetulus griseus OX=10029 GN=I79_002229 PE=4 SV=1		0	0	0	0	1413800	0	0	0	1	1	1	16	16	16	11.851	0.0017021	2.1157	4085800	1	1	1	1	16	16	16	11.851	1	4085800	1	0	0	1	0	1	0	0	0	0	0	1	0	1	0	0	0
G3GWU8	G3GWU8	Serine/threonine-protein phosphatase 4 regulatory subunit 1	G3GWU8_CRIGR Serine/threonine-protein phosphatase 4 regulatory subunit 1 OS=Cricetulus griseus OX=10029 GN=I79_002230 PE=4 SV=1		0	0	0	0	0	0	4053700	0	4	3	3	6	4.3	4.3	93.403	0	6.3761	17308000	3	4	3	3	6	4.3	4.3	93.403	1	17308000	3	1	2	3	0	0	1	2	0	0	1	2	0	0	0	1	0
G3GWV5	G3GWV5	Phospholipase A2	G3GWV5_CRIGR Phospholipase A2 OS=Cricetulus griseus OX=10029 GN=I79_002240 PE=4 SV=1		395390016	176220000	216390000	230340000	532870016	495260000	824259968	401240000	17	17	17	28.8	28.8	28.8	85.269	0	26.06	5631400000	36	17	17	17	28.8	28.8	28.8	85.269	1	5631400000	36	6	10	5	3	10	7	9	6	6	10	5	3	10	7	9	6
G3GWV8	G3GWV8	Protein odr-4-like	G3GWV8_CRIGR Protein odr-4-like OS=Cricetulus griseus OX=10029 GN=I79_002243 PE=4 SV=1		115280000	62563000	82482000	116520000	58013000	76251000	46635000	91042000	11	11	11	30.1	30.1	30.1	50.089	0	79.044	838500000	49	11	11	11	30.1	30.1	30.1	50.089	1	838500000	49	9	6	7	9	5	7	4	7	9	6	7	9	5	7	4	7
G3GWV9	G3GWV9	Nucleoprotein TPR	G3GWV9_CRIGR Nucleoprotein TPR OS=Cricetulus griseus OX=10029 GN=I79_002244 PE=4 SV=1		53991000	55163000	49925000	30959000	263880000	102190000	214100000	153150000	30	30	30	17.8	17.8	17.8	238.75	0	103.52	1040500000	71	30	30	30	17.8	17.8	17.8	238.75	1	1040500000	71	7	5	8	5	22	17	11	18	7	5	8	5	22	17	11	18
G3GWW5	G3GWW5	Lysophospholipid acyltransferase 1	G3GWW5_CRIGR Lysophospholipid acyltransferase 1 OS=Cricetulus griseus OX=10029 GN=I79_002250 PE=3 SV=1		0	0	0	0	0	0	0	17322000	3	3	3	4.1	4.1	4.1	56.113	0	3.899	64467000	7	3	3	3	4.1	4.1	4.1	56.113	1	64467000	7	0	2	0	0	1	2	1	1	0	2	0	0	1	2	1	1
G3GWW7	G3GWW7	Cytochrome b-c1 complex subunit Rieske, mitochondrial	G3GWW7_CRIGR Cytochrome b-c1 complex subunit Rieske, mitochondrial OS=Cricetulus griseus OX=10029 GN=I79_002252 PE=4 SV=1		233470000	198700000	365800000	294769984	167790000	318080000	59150000	163990000	5	5	5	27.4	27.4	27.4	14.933	0	40.704	2425700000	35	5	5	5	27.4	27.4	27.4	14.933	1	2425700000	35	3	4	4	2	3	4	4	2	3	4	4	2	3	4	4	2
G3GWX0	G3GWX0	Exocyst complex component 2	G3GWX0_CRIGR Exocyst complex component 2 OS=Cricetulus griseus OX=10029 GN=I79_002255 PE=3 SV=1		615649984	676120000	645779968	704990016	576489984	710480000	824569984	542729984	18	18	18	27.8	27.8	27.8	103.9	0	71.777	8913900000	56	18	18	18	27.8	27.8	27.8	103.9	1	8913900000	56	8	6	12	7	8	11	9	9	8	6	12	7	8	11	9	9
G3GWX5	G3GWX5	ATPase WRNIP1	G3GWX5_CRIGR ATPase WRNIP1 OS=Cricetulus griseus OX=10029 GN=I79_002260 PE=4 SV=1		0	0	0	0	0	0	166230000	0	4	4	4	7.9	7.9	7.9	71.956	0	10.981	778550000	3	4	4	4	7.9	7.9	7.9	71.956	1	778550000	3	1	2	1	0	0	1	3	1	1	2	1	0	0	1	3	1
G3GWX6	G3GWX6	Leukocyte elastase inhibitor A	G3GWX6_CRIGR Leukocyte elastase inhibitor A OS=Cricetulus griseus OX=10029 GN=CgPICR_009798 PE=3 SV=1		142100000	181830000	131390000	193760000	196380000	182910000	188870000	166730000	16	16	16	51.5	51.5	51.5	42.881	0	63.99	1893000000	50	16	16	16	51.5	51.5	51.5	42.881	1	1893000000	50	8	15	13	10	14	11	14	13	8	15	13	10	14	11	14	13
G3GWY2	G3GWY2	RNA-binding protein 34	G3GWY2_CRIGR RNA-binding protein 34 OS=Cricetulus griseus OX=10029 GN=I79_002267 PE=4 SV=1		14039000	0	0	0	0	0	0	0	3	3	3	13.7	13.7	13.7	31.287	0	5.1258	146520000	14	3	3	3	13.7	13.7	13.7	31.287	1	146520000	14	1	1	1	1	3	1	1	1	1	1	1	1	3	1	1	1
G3GWY3	G3GWY3	Mitochondrial import receptor subunit TOM20-like	G3GWY3_CRIGR Mitochondrial import receptor subunit TOM20-like OS=Cricetulus griseus OX=10029 GN=I79_002269 PE=3 SV=1		133000000	108620000	125520000	117630000	72708000	81156000	154440000	102990000	2	2	2	17.2	17.2	17.2	16.298	0	12.252	1196900000	20	2	2	2	17.2	17.2	17.2	16.298	1	1196900000	20	2	2	1	2	2	2	2	2	2	2	1	2	2	2	2	2
G3GWY6	G3GWY6	Interferon regulatory factor 2-binding protein 2 (Fragment)	G3GWY6_CRIGR Interferon regulatory factor 2-binding protein 2 (Fragment) OS=Cricetulus griseus OX=10029 GN=I79_002273 PE=4 SV=1		0	0	0	0	0	0	0	5114100	1	1	1	4	4	4	36.16	0.00023202	3.3643	126810000	5	1	1	1	4	4	4	36.16	1	126810000	5	1	1	1	1	1	1	1	1	1	1	1	1	1	1	1	1
G3GWY9	G3GWY9	Putative methyltransferase TARBP1	G3GWY9_CRIGR Putative methyltransferase TARBP1 OS=Cricetulus griseus OX=10029 GN=I79_002276 PE=4 SV=1		141720000	330280000	268700000	151240000	105040000	155750000	201280000	164940000	6	6	6	9.6	9.6	9.6	118.73	0	11.85	2012200000	18	6	6	6	9.6	9.6	9.6	118.73	1	2012200000	18	3	5	5	3	3	3	2	2	3	5	5	3	3	3	2	2
G3GWZ0	G3GWZ0	COA6	G3GWZ0_CRIGR COA6 OS=Cricetulus griseus OX=10029 GN=CgPICR_018073 PE=4 SV=1		0	0	0	0	0	0	4693500	0	2	2	2	30.4	30.4	30.4	9.4365	0	4.0043	28668000	1	2	2	2	30.4	30.4	30.4	9.4365	1	28668000	1	0	1	0	0	1	1	1	1	0	1	0	0	1	1	1	1
G3GWZ6	G3GWZ6	Nucleoside-triphosphatase C1orf57	G3GWZ6_CRIGR Nucleoside-triphosphatase C1orf57 OS=Cricetulus griseus OX=10029 GN=I79_002283 PE=3 SV=1		134310000	233180000	112310000	134290000	19875000	54016000	81965000	52165000	10	10	10	81.6	81.6	81.6	20.331	0	103.17	1254400000	68	10	10	10	81.6	81.6	81.6	20.331	1	1254400000	68	9	9	7	8	2	3	8	4	9	9	7	8	2	3	8	4
G3GWZ8	G3GWZ8	Signal-induced proliferation-associated 1-like protein 2	G3GWZ8_CRIGR Signal-induced proliferation-associated 1-like protein 2 OS=Cricetulus griseus OX=10029 GN=I79_002285 PE=4 SV=1		29924000	0	0	0	0	0	0	0	11	9	9	6.6	5.9	5.9	187.83	0	7.0254	173660000	5	11	9	9	6.6	5.9	5.9	187.83	1	173660000	5	6	4	3	3	0	2	2	2	5	3	3	2	0	1	1	2
G3GX06	G3GX06	Exocyst complex component 8	G3GX06_CRIGR Exocyst complex component 8 OS=Cricetulus griseus OX=10029 GN=I79_002293 PE=4 SV=1		0	0	30682000	48649000	0	33414000	0	0	10	10	10	17.7	17.7	17.7	81.152	0	16.928	453500000	12	10	10	10	17.7	17.7	17.7	81.152	1	453500000	12	3	6	6	5	3	4	6	1	3	6	6	5	3	4	6	1
G3GX08	G3GX08	Dihydroxyacetone phosphate acyltransferase	G3GX08_CRIGR Dihydroxyacetone phosphate acyltransferase OS=Cricetulus griseus OX=10029 GN=I79_002295 PE=3 SV=1		339809984	288769984	266220000	321200000	153790000	194610000	134030000	151460000	27	27	27	45.4	45.4	45.4	76.203	0	74.767	2583900000	79	27	27	27	45.4	45.4	45.4	76.203	1	2583900000	79	17	18	16	18	15	16	11	14	17	18	16	18	15	16	11	14
G3GX12	G3GX12	Tetratricopeptide repeat protein 13 (Fragment)	G3GX12_CRIGR Tetratricopeptide repeat protein 13 (Fragment) OS=Cricetulus griseus OX=10029 GN=I79_002298 PE=4 SV=1		45484000	34056000	44939000	48864000	33381000	0	26502000	0	12	12	12	25.8	25.8	25.8	76.945	0	27.521	399820000	20	12	12	12	25.8	25.8	25.8	76.945	1	399820000	20	6	8	5	4	5	2	6	3	6	8	5	4	5	2	6	3
G3GX15	G3GX15	Conserved oligomeric Golgi complex subunit 2	G3GX15_CRIGR Conserved oligomeric Golgi complex subunit 2 OS=Cricetulus griseus OX=10029 GN=I79_002302 PE=4 SV=1		9243800	11036000	0	0	0	0	0	0	3	3	3	30.1	30.1	30.1	20.67	0	11.703	55133000	7	3	3	3	30.1	30.1	30.1	20.67	1	55133000	7	3	2	0	1	0	0	1	0	3	2	0	1	0	0	1	0
G3GX17	G3GX17	Polypeptide N-acetylgalactosaminyltransferase	G3GX17_CRIGR Polypeptide N-acetylgalactosaminyltransferase OS=Cricetulus griseus OX=10029 GN=I79_002304 PE=3 SV=1		1436800000	1261799936	903340032	1491299968	513740000	530000000	355620000	458230016	29	29	29	53.1	53.1	53.1	60.973	0	299.83	9727400000	243	29	29	29	53.1	53.1	53.1	60.973	1	9727400000	243	21	26	22	21	16	20	18	17	21	26	22	21	16	20	18	17
G3GX18	G3GX18	Unhealthy ribosome biogenesis protein 2-like	G3GX18_CRIGR Unhealthy ribosome biogenesis protein 2-like OS=Cricetulus griseus OX=10029 GN=I79_002305 PE=4 SV=1		0	0	0	0	0	0	6783000	0	4	4	4	3.4	3.4	3.4	171.91	0	4.7177	83720000	4	4	4	4	3.4	3.4	3.4	171.91	1	83720000	4	1	1	0	1	2	2	1	2	1	1	0	1	2	2	1	2
G3GX20	G3GX20	ATP-binding cassette sub-family B member 10, mitochondrial	G3GX20_CRIGR ATP-binding cassette sub-family B member 10, mitochondrial OS=Cricetulus griseus OX=10029 GN=I79_002307 PE=4 SV=1		9801500	0	0	0	0	0	0	0	2	2	1	6	6	3.2	30.854	0.00023849	3.7744	50716000	10	2	2	1	6	6	3.2	30.854	1	50716000	10	2	1	1	1	1	1	1	1	2	1	1	1	1	1	1	1
G3GX21	G3GX21	Nuclear pore complex protein Nup133	G3GX21_CRIGR Nuclear pore complex protein Nup133 OS=Cricetulus griseus OX=10029 GN=I79_002308 PE=4 SV=1		48464000	67574000	62914000	38815000	50100000	31116000	48313000	37625000	12	12	12	29.1	29.1	29.1	68.691	0	42.015	516120000	26	12	12	12	29.1	29.1	29.1	68.691	1	516120000	26	5	8	8	6	5	6	5	5	5	8	8	6	5	6	5	5
G3GX26	G3GX26	Ras-related protein Rab-4A	G3GX26_CRIGR Ras-related protein Rab-4A OS=Cricetulus griseus OX=10029 GN=I79_002313 PE=4 SV=1		45619000	44012000	40804000	50984000	56200000	34169000	33619000	48878000	7	7	6	40.4	40.4	33.9	24.435	0	45.133	458410000	20	7	7	6	40.4	40.4	33.9	24.435	1	458410000	20	6	3	3	4	3	4	6	4	6	3	3	4	3	4	6	4
G3GX32	G3GX32	Cysteine-rich with EGF-like domain protein 1	G3GX32_CRIGR Cysteine-rich with EGF-like domain protein 1 OS=Cricetulus griseus OX=10029 GN=I79_002344 PE=4 SV=1		362910016	252680000	207140000	359190016	410110016	348969984	252590000	424020000	12	12	12	39	39	39	45.716	0	145.01	3401300000	71	12	12	12	39	39	39	45.716	1	3401300000	71	9	7	7	8	7	8	7	8	9	7	7	8	7	8	7	8
G3GX34	G3GX34	ER membrane protein complex subunit 3	G3GX34_CRIGR ER membrane protein complex subunit 3 OS=Cricetulus griseus OX=10029 GN=CgPICR_011326 PE=3 SV=1		109470000	89594000	101570000	114110000	77718000	94523000	67367000	85683000	8	8	8	33.3	33.3	33.3	29.996	0	120.24	951630000	56	8	8	8	33.3	33.3	33.3	29.996	1	951630000	56	6	7	7	6	6	8	7	7	6	7	7	6	6	8	7	7
G3GX35	G3GX35	Fanconi anemia group D2 protein-like	G3GX35_CRIGR Fanconi anemia group D2 protein-like OS=Cricetulus griseus OX=10029 GN=I79_002347 PE=4 SV=1		0	0	15635000	0	0	0	0	0	4	4	4	29.5	29.5	29.5	29.794	0	4.7054	56223000	5	4	4	4	29.5	29.5	29.5	29.794	1	56223000	5	1	1	3	1	0	0	0	1	1	1	3	1	0	0	0	1
G3GX36	G3GX36	Fanconi anemia group D2 protein-like	G3GX36_CRIGR Fanconi anemia group D2 protein-like OS=Cricetulus griseus OX=10029 GN=I79_002348 PE=4 SV=1		0	8407400	0	0	0	0	9542800	0	2	2	2	2.5	2.5	2.5	121.09	0	4.8135	46605000	6	2	2	2	2.5	2.5	2.5	121.09	1	46605000	6	1	2	1	1	0	0	2	0	1	2	1	1	0	0	2	0
G3GX38	G3GX38	Uncharacterized protein	G3GX38_CRIGR Uncharacterized protein OS=Cricetulus griseus OX=10029 GN=I79_002350 PE=4 SV=1		96494000	98333000	103800000	150220000	114770000	129130000	156260000	121810000	8	8	8	65.2	65.2	65.2	10.542	0	30.336	1279600000	25	8	8	8	65.2	65.2	65.2	10.542	1	1279600000	25	5	3	6	3	5	8	6	7	5	3	6	3	5	8	6	7
G3GX42	G3GX42	Putative deoxyribonuclease TATDN2	G3GX42_CRIGR Putative deoxyribonuclease TATDN2 OS=Cricetulus griseus OX=10029 GN=I79_002354 PE=4 SV=1		70029000	0	0	0	0	0	0	0	1	1	1	3.5	3.5	3.5	73.812	0.006516	1.5425	270240000	9	1	1	1	3.5	3.5	3.5	73.812	1	270240000	9	1	0	1	1	0	1	1	1	1	0	1	1	0	1	1	1
G3GX44	G3GX44	Protein SEC13-like	G3GX44_CRIGR Protein SEC13-like OS=Cricetulus griseus OX=10029 GN=I79_002356 PE=3 SV=1		166080000	188150000	191960000	184880000	213040000	207480000	173530000	223060000	12	12	12	59.9	59.9	59.9	35.547	0	123.56	2089400000	63	12	12	12	59.9	59.9	59.9	35.547	1	2089400000	63	7	9	10	8	9	9	8	7	7	9	10	8	9	9	8	7
G3GX45	G3GX45	Calcium-transporting ATPase	G3GX45_CRIGR Calcium-transporting ATPase OS=Cricetulus griseus OX=10029 GN=I79_002357 PE=3 SV=1		0	0	81946000	64450000	70347000	100080000	0	97245000	13	2	1	9.3	1.5	0.5	142.29	0.00023496	3.5246	645060000	18	13	2	1	9.3	1.5	0.5	142.29	1	645060000	18	9	10	10	9	10	11	10	9	1	1	2	1	2	1	1	1
G3GX49	G3GX49	Sodium-independent sulfate anion transporter	G3GX49_CRIGR Sodium-independent sulfate anion transporter OS=Cricetulus griseus OX=10029 GN=I79_002361 PE=4 SV=1		0	0	0	0	0	0	7359200	0	1	1	1	11.4	11.4	11.4	12.293	0.00044484	2.7754	38578000	1	1	1	1	11.4	11.4	11.4	12.293	1	38578000	1	1	1	0	0	0	0	1	0	1	1	0	0	0	0	1	0
G3GX50	G3GX50	Protein ALO17	G3GX50_CRIGR Protein ALO17 OS=Cricetulus griseus OX=10029 GN=I79_002362 PE=4 SV=1		158820000	180910000	133160000	94919000	96616000	83410000	176100000	83843000	16	16	16	25	25	25	82.735	0	69.819	1559200000	66	16	16	16	25	25	25	82.735	1	1559200000	66	9	10	9	8	9	7	9	8	9	10	9	8	9	7	9	8
G3GX53	G3GX53	Regulatory-associated protein of mTOR	G3GX53_CRIGR Regulatory-associated protein of mTOR OS=Cricetulus griseus OX=10029 GN=I79_002365 PE=4 SV=1		37901000	20311000	23677000	31464000	26211000	33395000	28699000	0	9	9	9	10.2	10.2	10.2	148.78	0	18.407	301910000	34	9	9	9	10.2	10.2	10.2	148.78	1	301910000	34	3	5	4	4	3	6	4	3	3	5	4	4	3	6	4	3
G3GX54	G3GX54	Charged multivesicular body protein 6	G3GX54_CRIGR Charged multivesicular body protein 6 OS=Cricetulus griseus OX=10029 GN=I79_002367 PE=4 SV=1		88962000	83006000	71861000	111370000	153460000	134080000	116450000	124170000	4	4	4	26.7	26.7	26.7	20.406	0	18.15	1083000000	20	4	4	4	26.7	26.7	26.7	20.406	1	1083000000	20	2	4	3	3	3	3	3	3	2	4	3	3	3	3	3	3
G3GX55	G3GX55	Brain-specific angiogenesis inhibitor 1-associated protein 2	G3GX55_CRIGR Brain-specific angiogenesis inhibitor 1-associated protein 2 OS=Cricetulus griseus OX=10029 GN=I79_002368 PE=4 SV=1		1410000000	1763200000	1866899968	1261600000	1002200000	1273699968	1652099968	971790016	36	36	36	72.4	72.4	72.4	61.227	0	323.31	15003000000	341	36	36	36	72.4	72.4	72.4	61.227	1	15003000000	341	26	26	27	24	23	25	27	22	26	26	27	24	23	25	27	22
G3GX57	G3GX57	5-azacytidine-induced protein 1	G3GX57_CRIGR 5-azacytidine-induced protein 1 OS=Cricetulus griseus OX=10029 GN=I79_002371 PE=4 SV=1		183430000	92080000	94640000	97636000	72339000	109840000	91527000	146650000	19	19	19	23	23	23	102.3	0	23.999	1097300000	30	19	19	19	23	23	23	102.3	1	1097300000	30	11	7	8	4	10	9	3	10	11	7	8	4	10	9	3	10
G3GX58	G3GX58	Uncharacterized protein C17orf56-like	G3GX58_CRIGR Uncharacterized protein C17orf56-like OS=Cricetulus griseus OX=10029 GN=I79_002372 PE=4 SV=1		0	0	0	0	0	0	0	3902800	1	1	1	3.8	3.8	3.8	52.898	0.0059414	1.612	17547000	4	1	1	1	3.8	3.8	3.8	52.898	1	17547000	4	0	0	1	1	1	1	0	1	0	0	1	1	1	1	0	1
G3GX59	G3GX59	Putative sodium-coupled neutral amino acid transporter 10	G3GX59_CRIGR Putative sodium-coupled neutral amino acid transporter 10 OS=Cricetulus griseus OX=10029 GN=I79_002373 PE=4 SV=1		98516000	62030000	85639000	98356000	107800000	146570000	84226000	126120000	13	13	13	16.7	16.7	16.7	117.84	0	30.212	1091100000	32	13	13	13	16.7	16.7	16.7	117.84	1	1091100000	32	5	8	4	5	4	6	6	5	5	8	4	5	4	6	6	5
G3GX68	G3GX68	Nuclear protein localization protein 4-like	G3GX68_CRIGR Nuclear protein localization protein 4-like OS=Cricetulus griseus OX=10029 GN=I79_002383 PE=4 SV=1		52951000	74755000	70478000	0	98886000	104460000	97642000	97901000	8	8	8	34.1	34.1	34.1	24.285	0	30.607	661900000	21	8	8	8	34.1	34.1	34.1	24.285	1	661900000	21	4	2	3	1	8	8	3	8	4	2	3	1	8	8	3	8
G3GX71	G3GX71	Coiled-coil domain-containing protein 137	G3GX71_CRIGR Coiled-coil domain-containing protein 137 OS=Cricetulus griseus OX=10029 GN=I79_002386 PE=4 SV=1		35900000	34349000	31607000	0	79869000	83545000	57790000	108220000	4	4	4	28.7	28.7	28.7	18.751	0	34.211	462890000	21	4	4	4	28.7	28.7	28.7	18.751	1	462890000	21	2	2	2	0	4	3	3	4	2	2	2	0	4	3	3	4
G3GX75	G3GX75	Hepatocyte growth factor-regulated tyrosine kinase substrate	G3GX75_CRIGR Hepatocyte growth factor-regulated tyrosine kinase substrate OS=Cricetulus griseus OX=10029 GN=I79_002390 PE=4 SV=1		288640000	241690000	245600000	221540000	399030016	387750016	388200000	458390016	15	15	15	15.9	15.9	15.9	86.124	0	42.942	3281400000	81	15	15	15	15.9	15.9	15.9	86.124	1	3281400000	81	11	7	11	8	11	12	10	10	11	7	11	8	11	12	10	10
G3GX76	G3GX76	Mitochondrial dicarboxylate carrier	G3GX76_CRIGR Mitochondrial dicarboxylate carrier OS=Cricetulus griseus OX=10029 GN=CgPICR_011944 PE=3 SV=1		393249984	390140000	423350016	428710016	294889984	349430016	278169984	337500000	11	11	11	51.4	51.4	51.4	31.647	0	140.97	4039600000	108	11	11	11	51.4	51.4	51.4	31.647	1	4039600000	108	9	9	11	8	10	9	8	8	9	9	11	8	10	9	8	8
G3GX80	G3GX80	Uncharacterized protein C16orf14	G3GX80_CRIGR Uncharacterized protein C16orf14 OS=Cricetulus griseus OX=10029 GN=H671_7g18759 PE=4 SV=1		0	0	0	0	0	0	24981000	0	2	2	2	27.8	27.8	27.8	11.025	0.0047452	1.7015	85820000	6	2	2	2	27.8	27.8	27.8	11.025	1	85820000	6	1	1	1	0	1	1	2	1	1	1	1	0	1	1	2	1
G3GX84	G3GX84	THUMP domain-containing protein 3	G3GX84_CRIGR THUMP domain-containing protein 3 OS=Cricetulus griseus OX=10029 GN=I79_002319 PE=4 SV=1		0	0	0	0	12871000	0	0	0	3	3	3	16.6	16.6	16.6	26.755	0.00023267	3.3919	111380000	3	3	3	3	16.6	16.6	16.6	26.755	1	111380000	3	1	1	1	1	3	2	2	1	1	1	1	1	3	2	2	1
G3GX88;G3HKC9	G3GX88;G3HKC9	Copine-9;Copine-5	G3GX88_CRIGR Copine-9 OS=Cricetulus griseus OX=10029 GN=I79_002323 PE=4 SV=1;G3HKC9_CRIGR Copine-5 OS=Cricetulus griseus OX=10029 GN=I79_011149 PE=4 SV=1		0	0	0	0	0	0	1221800	0	2	1	1	3.1	1.5	1.5	65.176	0.0076351	1.3661	10385000	2	2	1	1	3.1	1.5	1.5	65.176	2	10385000	2	2	1	2	1	1	1	2	1	1	0	1	0	0	0	1	0
G3GX92;G3GVQ2	G3GX92	CAMK1;Calcium/calmodulin-dependent protein kinase type 1D	G3GX92_CRIGR CAMK1 OS=Cricetulus griseus OX=10029 GN=CgPICR_011314 PE=3 SV=1		64359000	68036000	91634000	68623000	72328000	38925000	55359000	50571000	12	12	12	42	42	42	41.707	0	28.493	660650000	43	12	12	12	42	42	42	41.707	2	660650000	43	5	6	7	6	8	8	5	5	5	6	7	6	8	8	5	5
G3GX96	G3GX96	Actin-related protein 2/3 complex subunit 4	G3GX96_CRIGR Actin-related protein 2/3 complex subunit 4 OS=Cricetulus griseus OX=10029 GN=I79_002331 PE=3 SV=1		757070016	844060032	915790016	854769984	664360000	772860032	822680000	629750016	8	8	8	46.4	46.4	46.4	19.667	0	86.194	8344400000	102	8	8	8	46.4	46.4	46.4	19.667	1	8344400000	102	8	7	7	7	6	7	7	6	8	7	7	7	6	7	7	6
G3GXA1	G3GXA1	RNA pseudouridylate synthase domain-containing protein 3	G3GXA1_CRIGR RNA pseudouridylate synthase domain-containing protein 3 OS=Cricetulus griseus OX=10029 GN=I79_002336 PE=4 SV=1		5455000	0	5437900	0	6943900	0	0	7103900	2	2	2	16	16	16	39.619	0.00023815	3.7435	37056000	10	2	2	2	16	16	16	39.619	1	37056000	10	2	0	2	1	2	1	1	2	2	0	2	1	2	1	1	2
G3GXA5	G3GXA5	JAGN1	G3GXA5_CRIGR JAGN1 OS=Cricetulus griseus OX=10029 GN=CgPICR_011321 PE=4 SV=1		0	0	159450000	0	71204000	125410000	0	154840000	3	3	3	13.7	13.7	13.7	21.07	0	15.557	536360000	27	3	3	3	13.7	13.7	13.7	21.07	1	536360000	27	1	1	2	1	2	2	1	2	1	1	2	1	2	2	1	2
G3GXA9	G3GXA9	Protein disulfide-isomerase	G3GXA9_CRIGR Protein disulfide-isomerase OS=Cricetulus griseus OX=10029 GN=I79_002399 PE=3 SV=1		4614700032	3300000000	2934400000	4865600000	2047000064	2420699904	2345299968	3238500096	15	15	15	81.5	81.5	81.5	21.125	0	80.192	33980000000	294	15	15	15	81.5	81.5	81.5	21.125	1	33980000000	294	13	12	12	13	13	13	11	13	13	12	12	13	13	13	11	13
G3GXB0	G3GXB0	ARHGDIA	G3GXB0_CRIGR ARHGDIA OS=Cricetulus griseus OX=10029 GN=CgPICR_011939 PE=4 SV=1		514950016	550670016	330430016	562510016	696300032	493409984	468520000	417720000	11	11	11	65.7	65.7	65.7	23.423	0	154.39	5208800000	128	11	11	11	65.7	65.7	65.7	23.423	1	5208800000	128	10	9	10	8	10	9	8	9	10	9	10	8	10	9	8	9
G3GXB1	G3GXB1	THO complex subunit 4	G3GXB1_CRIGR THO complex subunit 4 OS=Cricetulus griseus OX=10029 GN=I79_002401 PE=4 SV=1		150480000	235830000	402220000	141160000	1008899968	1080999936	1196999936	802990016	8	8	8	57.2	57.2	57.2	20.048	0	196.52	5999600000	113	8	8	8	57.2	57.2	57.2	20.048	1	5999600000	113	5	5	8	4	8	8	5	8	5	5	8	4	8	8	5	8
G3GXB5	G3GXB5	Ethanolamine-phosphate cytidylyltransferase	G3GXB5_CRIGR Ethanolamine-phosphate cytidylyltransferase OS=Cricetulus griseus OX=10029 GN=I79_002405 PE=4 SV=1		9950300	0	0	0	0	0	0	0	3	3	3	9.6	9.6	9.6	40.151	0	7.8174	42271000	7	3	3	3	9.6	9.6	9.6	40.151	1	42271000	7	2	2	1	0	1	0	1	0	2	2	1	0	1	0	1	0
G3GXB9	G3GXB9	Pyrroline-5-carboxylate reductase 1	G3GXB9_CRIGR Pyrroline-5-carboxylate reductase 1 OS=Cricetulus griseus OX=10029 GN=H671_7g18352 PE=3 SV=1		232350000	168700000	119940000	312360000	220210000	236280000	205180000	189280000	14	13	13	43.2	39.7	39.7	39.3	0	104.85	2236900000	60	14	13	13	43.2	39.7	39.7	39.3	1	2236900000	60	10	7	6	7	9	11	6	10	9	6	5	6	8	10	5	9
G3GXC5	G3GXC5	Tether containing UBX domain for GLUT4	G3GXC5_CRIGR Tether containing UBX domain for GLUT4 OS=Cricetulus griseus OX=10029 GN=I79_002415 PE=4 SV=1		73191000	56539000	73963000	91999000	154200000	86589000	109010000	135620000	11	11	11	29.2	29.2	29.2	51.394	0	75.153	988890000	36	11	11	11	29.2	29.2	29.2	51.394	1	988890000	36	4	4	7	8	6	7	5	6	4	4	7	8	6	7	5	6
G3GXD0	G3GXD0	DCXR	G3GXD0_CRIGR DCXR OS=Cricetulus griseus OX=10029 GN=CgPICR_011925 PE=4 SV=1		7930900	10612000	0	0	14518000	0	22063000	17336000	4	4	4	25	25	25	25.579	0	10.434	112900000	16	4	4	4	25	25	25	25.579	1	112900000	16	2	3	1	1	3	1	3	2	2	3	1	1	3	1	3	2
G3GXD5	G3GXD5	COP9 signalosome complex subunit 1	G3GXD5_CRIGR COP9 signalosome complex subunit 1 OS=Cricetulus griseus OX=10029 GN=I79_002425 PE=4 SV=1		60511000	93313000	61938000	0	93343000	71098000	117110000	56534000	5	5	5	14.5	14.5	14.5	53.947	0	16.983	781910000	29	5	5	5	14.5	14.5	14.5	53.947	1	781910000	29	3	3	4	1	5	5	3	5	3	3	4	1	5	5	3	5
G3GXD7	G3GXD7	Fatty acid synthase	G3GXD7_CRIGR Fatty acid synthase OS=Cricetulus griseus OX=10029 GN=I79_002427 PE=4 SV=1		2864000000	3965600000	4488900096	2972600064	5242299904	4213100032	6123200000	4091099904	107	107	107	59.7	59.7	59.7	271.86	0	323.31	45130000000	945	107	107	107	59.7	59.7	59.7	271.86	1	45130000000	945	64	75	87	66	87	85	87	87	64	75	87	66	87	85	87	87
G3GXE0;G3IDX3	G3GXE0;G3IDX3	Casein kinase I isoform delta;Casein kinase I isoform epsilon	G3GXE0_CRIGR Casein kinase I isoform delta OS=Cricetulus griseus OX=10029 GN=I79_002430 PE=4 SV=1;G3IDX3_CRIGR Casein kinase I isoform epsilon OS=Cricetulus griseus OX=10029 GN=I79_021911 PE=4 SV=1		53328000	87898000	51809000	0	54947000	0	50081000	0	5	5	5	17	17	17	40.943	0	13.928	533670000	16	5	5	5	17	17	17	40.943	2	533670000	16	4	2	3	2	3	1	2	1	4	2	3	2	3	1	2	1
G3GXE8	G3GXE8	PKHD domain-containing transmembrane protein C17orf101-like	G3GXE8_CRIGR PKHD domain-containing transmembrane protein C17orf101-like OS=Cricetulus griseus OX=10029 GN=I79_002438 PE=4 SV=1		0	0	0	0	0	0	7315700	0	1	1	1	6.3	6.3	6.3	23.154	0.0043523	1.7783	11915000	0	1	1	1	6.3	6.3	6.3	23.154	1	11915000	0	0	0	0	0	0	0	1	0	0	0	0	0	0	0	1	0
G3GXF0	G3GXF0	Uncharacterized protein C17orf62-like	G3GXF0_CRIGR Uncharacterized protein C17orf62-like OS=Cricetulus griseus OX=10029 GN=I79_002440 PE=4 SV=1		243100000	179990000	163910000	303550016	221160000	237910000	145270000	242110000	8	8	8	30.5	30.5	30.5	27.279	0	28.256	2179600000	61	8	8	8	30.5	30.5	30.5	27.279	1	2179600000	61	6	6	5	6	7	6	3	6	6	6	5	6	7	6	3	6
G3GXF6	G3GXF6	WD repeat domain phosphoinositide-interacting protein 3	G3GXF6_CRIGR WD repeat domain phosphoinositide-interacting protein 3 OS=Cricetulus griseus OX=10029 GN=I79_002446 PE=4 SV=1		0	0	0	0	9305800	6485900	0	9498100	3	3	3	10.1	10.1	10.1	35.074	0.0017072	2.1599	53937000	3	3	3	3	10.1	10.1	10.1	35.074	1	53937000	3	1	1	1	0	2	2	1	2	1	1	1	0	2	2	1	2
G3GXG0	G3GXG0	CUL1	G3GXG0_CRIGR CUL1 OS=Cricetulus griseus OX=10029 GN=CgPICR_006838 PE=3 SV=1		158510000	157480000	170710000	156890000	128930000	131630000	180390000	127940000	19	19	19	25.4	25.4	25.4	89.735	0	54.137	1551100000	55	19	19	19	25.4	25.4	25.4	89.735	1	1551100000	55	7	11	9	9	9	8	12	6	7	11	9	9	9	8	12	6
G3GXG4	G3GXG4	Lanosterol 14-alpha demethylase	G3GXG4_CRIGR Lanosterol 14-alpha demethylase OS=Cricetulus griseus OX=10029 GN=I79_002454 PE=3 SV=1		151740000	205810000	184920000	119610000	36879000	44558000	94396000	28112000	12	12	12	28.8	28.8	28.8	56.767	0	46.316	1247400000	62	12	12	12	28.8	28.8	28.8	56.767	1	1247400000	62	9	8	12	7	6	5	8	4	9	8	12	7	6	5	8	4
G3GXH1	G3GXH1	Protein FAM133B	G3GXH1_CRIGR Protein FAM133B OS=Cricetulus griseus OX=10029 GN=I79_002461 PE=4 SV=1		0	0	28550000	0	0	0	0	0	2	2	1	7.7	7.7	4.3	26.768	0.0002302	3.2651	85899000	5	2	2	1	7.7	7.7	4.3	26.768	1	85899000	5	1	0	2	1	0	1	0	1	1	0	2	1	0	1	0	1
G3GXH4	G3GXH4	Cell division protein kinase 6	G3GXH4_CRIGR Cell division protein kinase 6 OS=Cricetulus griseus OX=10029 GN=I79_002464 PE=4 SV=1		103150000	192770000	218100000	60318000	229310000	199910000	514390016	174100000	11	10	10	51.3	48.4	48.4	31.026	0	81.852	2152500000	59	11	10	10	51.3	48.4	48.4	31.026	1	2152500000	59	6	7	9	3	10	10	8	9	5	6	8	2	9	9	7	8
G3GXH6;G3GXH7	G3GXH6	Sterile alpha motif domain-containing protein 9-like;Sterile alpha motif domain-containing protein 9-like	G3GXH6_CRIGR Sterile alpha motif domain-containing protein 9-like OS=Cricetulus griseus OX=10029 GN=I79_002466 PE=4 SV=1		110720000	72173000	122900000	69711000	44908000	54376000	0	64227000	22	22	22	19.1	19.1	19.1	182.55	0	66.688	720440000	54	22	22	22	19.1	19.1	19.1	182.55	2	720440000	54	8	9	13	9	7	9	2	5	8	9	13	9	7	9	2	5
G3GXH9	G3GXH9	Coiled-coil domain-containing protein 132	G3GXH9_CRIGR Coiled-coil domain-containing protein 132 OS=Cricetulus griseus OX=10029 GN=I79_002469 PE=4 SV=1		38406000	40711000	35592000	44271000	29270000	46898000	36499000	31947000	15	15	15	22.4	22.4	22.4	111.06	0	46.349	411330000	31	15	15	15	22.4	22.4	22.4	111.06	1	411330000	31	6	7	5	8	7	5	6	5	6	7	5	8	7	5	6	5
G3GXI4	G3GXI4	Guanine nucleotide-binding protein subunit gamma	G3GXI4_CRIGR Guanine nucleotide-binding protein subunit gamma OS=Cricetulus griseus OX=10029 GN=CgPICR_006861 PE=3 SV=1		0	0	25083000	88622000	0	22484000	0	0	3	3	3	31.5	31.5	31.5	8.4386	0	13.131	314660000	10	3	3	3	31.5	31.5	31.5	8.4386	1	314660000	10	2	1	2	3	0	2	1	1	2	1	2	3	0	2	1	1
G3GXI6	G3GXI6	BET1-like	G3GXI6_CRIGR BET1-like OS=Cricetulus griseus OX=10029 GN=I79_002478 PE=4 SV=1		74698000	78606000	31434000	70685000	66819000	57937000	40930000	58467000	2	2	2	24.6	24.6	24.6	13.23	0	21.508	650410000	15	2	2	2	24.6	24.6	24.6	13.23	1	650410000	15	2	1	2	2	2	2	2	2	2	1	2	2	2	2	2	2
G3GXJ0	G3GXJ0	Reticulon-4-interacting protein 1	G3GXJ0_CRIGR Reticulon-4-interacting protein 1 OS=Cricetulus griseus OX=10029 GN=H671_2g5727 PE=4 SV=1		35206000	37407000	0	27707000	0	25964000	18854000	26685000	5	5	5	20.2	20.2	20.2	43.708	0	16.901	286300000	12	5	5	5	20.2	20.2	20.2	43.708	1	286300000	12	3	4	2	3	1	2	3	2	3	4	2	3	1	2	3	2
G3GXJ1	G3GXJ1	Glutamyl-tRNA(Gln) amidotransferase subunit A, mitochondrial	G3GXJ1_CRIGR Glutamyl-tRNA(Gln) amidotransferase subunit A, mitochondrial OS=Cricetulus griseus OX=10029 GN=QRSL1 PE=3 SV=1		22216000	25339000	11686000	17212000	12425000	16167000	0	16673000	8	8	8	28.5	28.5	28.5	56.947	0	10.594	174940000	17	8	8	8	28.5	28.5	28.5	56.947	1	174940000	17	6	5	4	3	4	4	2	3	6	5	4	3	4	4	2	3
G3GXJ2	G3GXJ2	Uncharacterized protein C6orf203-like	G3GXJ2_CRIGR Uncharacterized protein C6orf203-like OS=Cricetulus griseus OX=10029 GN=CgPICR_012629 PE=4 SV=1		0	18746000	0	0	0	0	17612000	0	3	3	3	13	13	13	27.422	0	23.834	141850000	7	3	3	3	13	13	13	27.422	1	141850000	7	2	2	1	2	1	1	2	1	2	2	1	2	1	1	2	1
G3GXJ5	G3GXJ5	Decaprenyl-diphosphate synthase subunit 2	G3GXJ5_CRIGR Decaprenyl-diphosphate synthase subunit 2 OS=Cricetulus griseus OX=10029 GN=I79_002488 PE=3 SV=1		14492000	0	0	0	0	0	0	0	4	4	4	15.7	15.7	15.7	44.164	0	15.847	92397000	11	4	4	4	15.7	15.7	15.7	44.164	1	92397000	11	2	1	2	1	1	2	1	2	2	1	2	1	1	2	1	2
G3GXK1	G3GXK1	Translocation protein SEC63-like	G3GXK1_CRIGR Translocation protein SEC63-like OS=Cricetulus griseus OX=10029 GN=I79_002493 PE=4 SV=1		216680000	202870000	188600000	254320000	148910000	153610000	117570000	174710000	15	15	15	33.3	33.3	33.3	63.521	0	94.093	1971200000	89	15	15	15	33.3	33.3	33.3	63.521	1	1971200000	89	10	9	10	11	6	10	6	7	10	9	10	11	6	10	6	7
G3GXL9	G3GXL9	NEDD9-interacting protein with calponin-likey and LIM domains	G3GXL9_CRIGR NEDD9-interacting protein with calponin-likey and LIM domains OS=Cricetulus griseus OX=10029 GN=I79_002511 PE=4 SV=1		24057000	21205000	26937000	24222000	23008000	19405000	23521000	24556000	4	4	4	17.7	17.7	17.7	37.786	0	34.919	229670000	22	4	4	4	17.7	17.7	17.7	37.786	1	229670000	22	2	3	3	2	3	4	3	3	2	3	3	2	3	4	3	3
G3GXM2	G3GXM2	Polyphosphoinositide phosphatase	G3GXM2_CRIGR Polyphosphoinositide phosphatase OS=Cricetulus griseus OX=10029 GN=I79_002514 PE=4 SV=1		44556000	48817000	0	41477000	46928000	0	52752000	55881000	3	3	3	4.4	4.4	4.4	103.58	0.0025279	2.0168	508080000	8	3	3	3	4.4	4.4	4.4	103.58	1	508080000	8	2	3	1	3	2	2	3	2	2	3	1	3	2	2	3	2
G3GXM5	G3GXM5	Pre-mRNA-processing factor 17	G3GXM5_CRIGR Pre-mRNA-processing factor 17 OS=Cricetulus griseus OX=10029 GN=H671_2g6534 PE=4 SV=1		0	0	0	0	0	0	23008000	0	6	6	6	12.6	12.6	12.6	65.472	0	10.001	90176000	5	6	6	6	12.6	12.6	12.6	65.472	1	90176000	5	0	1	0	0	1	4	3	3	0	1	0	0	1	4	3	3
G3GXN3	G3GXN3	Intersectin-2	G3GXN3_CRIGR Intersectin-2 OS=Cricetulus griseus OX=10029 GN=I79_002526 PE=4 SV=1		156250000	155240000	106750000	122460000	112980000	113740000	172350000	114250000	23	23	23	16.5	16.5	16.5	188.15	0	58.989	1534600000	60	23	23	23	16.5	16.5	16.5	188.15	1	1534600000	60	14	9	10	13	12	16	10	11	14	9	10	13	12	16	10	11
G3GXQ2	G3GXQ2	Protein FAM59B	G3GXQ2_CRIGR Protein FAM59B OS=Cricetulus griseus OX=10029 GN=I79_002544 PE=4 SV=1		495080000	448060000	349310016	507249984	288630016	431190016	531720000	410160000	7	6	6	7.6	6.3	6.3	88.805	0	39.111	4592800000	48	7	6	6	7.6	6.3	6.3	88.805	1	4592800000	48	4	6	5	4	5	4	5	4	3	5	4	3	4	3	4	3
G3GXQ3	G3GXQ3	Trifunctional enzyme subunit alpha, mitochondrial	G3GXQ3_CRIGR Trifunctional enzyme subunit alpha, mitochondrial OS=Cricetulus griseus OX=10029 GN=I79_002545 PE=3 SV=1		3396300032	3290500096	3016800000	3001900032	1814400000	2101299968	1722700032	1799600000	39	39	39	65	65	65	82.754	0	323.31	27899000000	735	39	39	39	65	65	65	82.754	1	27899000000	735	34	34	35	30	31	32	28	25	34	34	35	30	31	32	28	25
G3GXQ4	G3GXQ4	Trifunctional enzyme subunit beta, mitochondrial	G3GXQ4_CRIGR Trifunctional enzyme subunit beta, mitochondrial OS=Cricetulus griseus OX=10029 GN=I79_002546 PE=3 SV=1		1298700032	1445200000	1194200064	1293100032	678150016	810990016	705740032	892860032	17	17	17	54.5	54.5	54.5	39.535	0	92.971	11228000000	148	17	17	17	54.5	54.5	54.5	39.535	1	11228000000	148	16	14	13	12	12	12	13	13	16	14	13	12	12	12	13	13
G3GXQ7	G3GXQ7	Ethanolaminephosphotransferase 1	G3GXQ7_CRIGR Ethanolaminephosphotransferase 1 OS=Cricetulus griseus OX=10029 GN=I79_002549 PE=3 SV=1		0	0	0	2065000	0	0	0	0	1	1	1	3.9	3.9	3.9	40.372	0.0047413	1.6947	6671400	1	1	1	1	3.9	3.9	3.9	40.372	1	6671400	1	0	0	1	1	0	0	0	0	0	0	1	1	0	0	0	0
G3GXR3	G3GXR3	Solute carrier family 35 member F6	G3GXR3_CRIGR Solute carrier family 35 member F6 OS=Cricetulus griseus OX=10029 GN=CgPICR_006387 PE=3 SV=1		87764000	0	0	102280000	0	0	0	0	2	2	2	7.5	7.5	7.5	40.85	0	5.1974	380140000	12	2	2	2	7.5	7.5	7.5	40.85	1	380140000	12	2	2	1	2	1	1	2	2	2	2	1	2	1	1	2	2
G3GXR9	G3GXR9	Transmembrane protein 214	G3GXR9_CRIGR Transmembrane protein 214 OS=Cricetulus griseus OX=10029 GN=I79_002561 PE=4 SV=1		37601000	36916000	31834000	0	0	0	23131000	0	6	6	6	27.2	27.2	27.2	33.294	0	25.559	273680000	15	6	6	6	27.2	27.2	27.2	33.294	1	273680000	15	4	4	3	4	1	2	2	2	4	4	3	4	1	2	2	2
G3GXS0	G3GXS0	Transmembrane protein 214	G3GXS0_CRIGR Transmembrane protein 214 OS=Cricetulus griseus OX=10029 GN=I79_002562 PE=4 SV=1		81455000	73335000	62715000	88100000	16711000	34670000	31125000	29820000	8	8	8	26.6	26.6	26.6	43.138	0	42.7	599540000	38	8	8	8	26.6	26.6	26.6	43.138	1	599540000	38	7	5	5	4	3	4	3	3	7	5	5	4	3	4	3	3
G3GXS8	G3GXS8	Prolactin regulatory element-binding protein	G3GXS8_CRIGR Prolactin regulatory element-binding protein OS=Cricetulus griseus OX=10029 GN=I79_002571 PE=4 SV=1		258570000	198750000	197660000	268529984	168460000	173330000	132020000	198020000	15	15	15	48.2	48.2	48.2	45.528	0	87.667	2107900000	68	15	15	15	48.2	48.2	48.2	45.528	1	2107900000	68	11	10	10	11	9	9	10	9	11	10	10	11	9	9	10	9
G3GXT2;G3H4W9	G3GXT2	CAD protein;Carbamoyl-phosphate synthase [ammonia], mitochondrial	G3GXT2_CRIGR CAD protein OS=Cricetulus griseus OX=10029 GN=I79_002575 PE=3 SV=1		3666800128	4102599936	3489100032	3670899968	3639699968	2942599936	3491099904	3109199872	101	101	101	62.4	62.4	62.4	243.03	0	323.31	37246000000	829	101	101	101	62.4	62.4	62.4	243.03	2	37246000000	829	79	77	81	76	83	80	72	78	79	77	81	76	83	80	72	78
G3GXT6	G3GXT6	Protein Mpv17	G3GXT6_CRIGR Protein Mpv17 OS=Cricetulus griseus OX=10029 GN=I79_002579 PE=3 SV=1		113770000	95714000	61994000	92652000	75324000	51768000	38430000	77385000	6	6	6	54	54	54	19.716	0	69.461	795780000	43	6	6	6	54	54	54	19.716	1	795780000	43	3	3	4	4	1	3	1	3	3	3	4	4	1	3	1	3
G3GXT7	G3GXT7	General transcription factor 3C polypeptide 2	G3GXT7_CRIGR General transcription factor 3C polypeptide 2 OS=Cricetulus griseus OX=10029 GN=I79_002580 PE=4 SV=1		0	0	0	0	0	0	0	3106100	3	3	3	3.8	3.8	3.8	105.72	0.00087355	2.5026	61986000	3	3	3	3	3.8	3.8	3.8	105.72	1	61986000	3	1	1	1	0	0	0	1	1	1	1	1	0	0	0	1	1
G3GXT8	G3GXT8	EIF2B4	G3GXT8_CRIGR EIF2B4 OS=Cricetulus griseus OX=10029 GN=CgPICR_006366 PE=3 SV=1		282860000	304080000	323310016	320510016	352240000	288060000	322830016	321940000	15	15	15	39.4	39.4	39.4	57.966	0	134.74	3172400000	111	15	15	15	39.4	39.4	39.4	57.966	1	3172400000	111	10	11	11	9	13	14	9	15	10	11	11	9	13	14	9	15
G3GXT9	G3GXT9	Sorting nexin-17	G3GXT9_CRIGR Sorting nexin-17 OS=Cricetulus griseus OX=10029 GN=I79_002582 PE=4 SV=1		13631000	0	0	0	0	0	0	0	3	3	3	8.3	8.3	8.3	52.816	0.00023159	3.3403	46448000	1	3	3	3	8.3	8.3	8.3	52.816	1	46448000	1	2	1	2	0	1	0	0	0	2	1	2	0	1	0	0	0
G3GXU1	G3GXU1	Protein phosphatase 1G	G3GXU1_CRIGR Protein phosphatase 1G OS=Cricetulus griseus OX=10029 GN=I79_002584 PE=3 SV=1		162860000	226310000	252860000	114240000	262520000	142250000	305940000	109450000	12	12	12	41.1	41.1	41.1	54.003	0	106.15	2161800000	61	12	12	12	41.1	41.1	41.1	54.003	1	2161800000	61	7	11	10	7	8	8	9	6	7	11	10	7	8	8	9	6
G3GXU2	G3GXU2	NRBP1	G3GXU2_CRIGR NRBP1 OS=Cricetulus griseus OX=10029 GN=CgPICR_006362 PE=4 SV=1		30713000	34287000	37489000	30374000	26160000	26298000	51007000	25983000	6	6	6	17.9	17.9	17.9	59.792	0	14.274	341020000	21	6	6	6	17.9	17.9	17.9	59.792	1	341020000	21	5	4	5	4	2	3	4	4	5	4	5	4	2	3	4	4
G3GXV6	G3GXV6	Uncharacterized protein C20orf4-like	G3GXV6_CRIGR Uncharacterized protein C20orf4-like OS=Cricetulus griseus OX=10029 GN=I79_002600 PE=4 SV=1		20101000	24152000	37692000	19106000	29344000	25826000	44281000	18042000	10	10	10	36.2	36.2	36.2	43.309	0	28.426	329560000	21	10	10	10	36.2	36.2	36.2	43.309	1	329560000	21	7	8	3	4	2	3	8	2	7	8	3	4	2	3	8	2
G3GXW5	G3GXW5	Protein NDRG3	G3GXW5_CRIGR Protein NDRG3 OS=Cricetulus griseus OX=10029 GN=I79_002611 PE=4 SV=1		41699000	33842000	51941000	40496000	55008000	43716000	52984000	42632000	5	5	5	8.7	8.7	8.7	119.61	0	138.86	480750000	24	5	5	5	8.7	8.7	8.7	119.61	1	480750000	24	2	4	4	2	3	2	4	3	2	4	4	2	3	2	4	3
G3GXW7	G3GXW7	Uncharacterized protein C20orf117	G3GXW7_CRIGR Uncharacterized protein C20orf117 OS=Cricetulus griseus OX=10029 GN=I79_002612 PE=4 SV=1		28525000	0	26502000	0	0	25676000	0	19411000	9	9	9	5.1	5.1	5.1	208.24	0	8.8011	205440000	12	9	9	9	5.1	5.1	5.1	208.24	1	205440000	12	5	2	3	3	0	3	3	3	5	2	3	3	0	3	3	3
G3GXW9	G3GXW9	SAM domain and HD domain-containing protein 1	G3GXW9_CRIGR SAM domain and HD domain-containing protein 1 OS=Cricetulus griseus OX=10029 GN=I79_002615 PE=4 SV=1		0	77626000	55635000	38576000	81950000	60129000	71622000	78309000	10	10	10	19.9	19.9	19.9	76.196	0	16.854	705750000	21	10	10	10	19.9	19.9	19.9	76.196	1	705750000	21	2	6	5	2	6	7	5	5	2	6	5	2	6	7	5	5
G3GXX3	G3GXX3	Dolichyl-diphosphooligosaccharide--protein glycosyltransferase subunit 2	G3GXX3_CRIGR Dolichyl-diphosphooligosaccharide--protein glycosyltransferase subunit 2 OS=Cricetulus griseus OX=10029 GN=I79_002617 PE=3 SV=1		1682400000	1467299968	1137799936	1209200000	827950016	919969984	869139968	792649984	12	12	12	63.8	63.8	63.8	31.04	0	323.31	12250000000	318	12	12	12	63.8	63.8	63.8	31.04	1	12250000000	318	12	11	11	11	9	11	9	10	12	11	11	11	9	11	9	10
G3GXX4	G3GXX4	Dolichyl-diphosphooligosaccharide--protein glycosyltransferase subunit 2	G3GXX4_CRIGR Dolichyl-diphosphooligosaccharide--protein glycosyltransferase subunit 2 OS=Cricetulus griseus OX=10029 GN=I79_002619 PE=3 SV=1		1673299968	1435000064	1774599936	2021200000	1248999936	1368700032	933900032	1433500032	14	14	14	44.3	44.3	44.3	34.638	0	238.9	15559000000	174	14	14	14	44.3	44.3	44.3	34.638	1	15559000000	174	13	13	11	14	11	10	11	10	13	13	11	14	11	10	11	10
G3GXX6	G3GXX6	Protein MANBAL	G3GXX6_CRIGR Protein MANBAL OS=Cricetulus griseus OX=10029 GN=I79_002621 PE=4 SV=1		0	0	116540000	0	9849500	0	0	0	2	2	2	23.5	23.5	23.5	9.471	0	4.6862	179850000	6	2	2	2	23.5	23.5	23.5	9.471	1	179850000	6	0	0	2	0	2	1	0	1	0	0	2	0	2	1	0	1
G3GXX7;G3H943;G3HJX3;G3I2D1;G3I472;G3HE98;G3HGZ1	G3GXX7	Tyrosine-protein kinase;Proto-oncogene tyrosine-protein kinase LCK;Tyrosine-protein kinase FRK;Tyrosine-protein kinase;Sperm motility kinase W;Tyrosine-protein kinase;Tyrosine-protein kinase	G3GXX7_CRIGR Tyrosine-protein kinase OS=Cricetulus griseus OX=10029 GN=CgPICR_001167 PE=3 SV=1		751160000	804129984	605569984	775249984	439000000	497800000	575830016	473609984	25	25	17	59.1	59.1	47.9	59.9	0	165.35	7103800000	197	25	25	17	59.1	59.1	47.9	59.9	7	7103800000	197	21	21	16	19	14	13	20	16	21	21	16	19	14	13	20	16
G3GXY1	G3GXY1	Beta-catenin-like protein 1	G3GXY1_CRIGR Beta-catenin-like protein 1 OS=Cricetulus griseus OX=10029 GN=I79_002626 PE=4 SV=1		105080000	129120000	104170000	62823000	81341000	88563000	213410000	68331000	13	13	13	28.6	28.6	28.6	65.003	0	41.917	1170000000	53	13	13	13	28.6	28.6	28.6	65.003	1	1170000000	53	9	10	8	6	8	6	8	5	9	10	8	6	8	6	8	5
G3GXY3	G3GXY3	Uncharacterized protein KIAA0406-like	G3GXY3_CRIGR Uncharacterized protein KIAA0406-like OS=Cricetulus griseus OX=10029 GN=I79_002628 PE=4 SV=1		16299000	20331000	36718000	16406000	17167000	14955000	25327000	28076000	4	4	4	8.9	8.9	8.9	93.584	0	9.9423	218170000	23	4	4	4	8.9	8.9	8.9	93.584	1	218170000	23	3	2	3	2	3	2	2	2	3	2	3	2	3	2	2	2
G3GXY4	G3GXY4	Regulation of nuclear pre-mRNA domain-containing protein 1B	G3GXY4_CRIGR Regulation of nuclear pre-mRNA domain-containing protein 1B OS=Cricetulus griseus OX=10029 GN=I79_002629 PE=4 SV=1		19242000	24324000	36253000	24655000	35654000	25254000	49221000	24907000	6	6	6	28.5	28.5	28.5	36.913	0	28.795	333100000	22	6	6	6	28.5	28.5	28.5	36.913	1	333100000	22	4	5	4	3	5	3	5	4	4	5	4	3	5	3	5	4
G3GXZ0	G3GXZ0	Protein-glutamine gamma-glutamyltransferase 2	G3GXZ0_CRIGR Protein-glutamine gamma-glutamyltransferase 2 OS=Cricetulus griseus OX=10029 GN=I79_002635 PE=4 SV=1		387889984	207160000	53497000	202170000	0	0	9620800	21932000	17	17	17	35.7	35.7	35.7	77.209	0	188.61	1548700000	51	17	17	17	35.7	35.7	35.7	77.209	1	1548700000	51	15	13	6	11	3	2	2	3	15	13	6	11	3	2	2	3
G3GXZ7	G3GXZ7	Protein KIAA1219	G3GXZ7_CRIGR Protein KIAA1219 OS=Cricetulus griseus OX=10029 GN=I79_002647 PE=4 SV=1		34239000	30397000	25423000	19097000	27669000	26898000	35284000	37665000	11	11	11	10.6	10.6	10.6	166.73	0	26.394	350940000	18	11	11	11	10.6	10.6	10.6	166.73	1	350940000	18	5	6	4	6	4	7	7	3	5	6	4	6	4	7	7	3
G3GY01	G3GY01	Protein FAM83D	G3GY01_CRIGR Protein FAM83D OS=Cricetulus griseus OX=10029 GN=I79_002651 PE=4 SV=1		0	0	0	0	0	0	2396900	0	3	3	3	5.6	5.6	5.6	63.997	0.0017109	2.1991	19261000	3	3	3	3	5.6	5.6	5.6	63.997	1	19261000	3	0	2	0	0	0	0	1	1	0	2	0	0	0	0	1	1
G3GY05	G3GY05	Inner nuclear membrane protein Man1	G3GY05_CRIGR Inner nuclear membrane protein Man1 OS=Cricetulus griseus OX=10029 GN=I79_002655 PE=4 SV=1		0	0	0	0	0	1907000	0	0	1	1	1	2.1	2.1	2.1	53.401	0.0095694	1.2765	3863000	1	1	1	1	2.1	2.1	2.1	53.401	1	3863000	1	0	0	0	0	1	1	0	0	0	0	0	0	1	1	0	0
G3GY09	G3GY09	Protein LLP-like	G3GY09_CRIGR Protein LLP-like OS=Cricetulus griseus OX=10029 GN=I79_002660 PE=4 SV=1		101690000	170880000	164600000	68413000	140460000	146530000	190950000	134870000	5	5	5	45.6	45.6	45.6	14.838	0	92.648	1433600000	66	5	5	5	45.6	45.6	45.6	14.838	1	1433600000	66	4	4	4	3	5	3	2	5	4	4	4	3	5	3	2	5
G3GY17	G3GY17	Cullin-associated NEDD8-dissociated protein 1	G3GY17_CRIGR Cullin-associated NEDD8-dissociated protein 1 OS=Cricetulus griseus OX=10029 GN=I79_002670 PE=4 SV=1		1928800000	2273999872	2303300096	2148600064	1968899968	1991299968	2467099904	1548199936	55	55	54	53.4	53.4	52.7	133.62	0	323.31	21735000000	677	55	55	54	53.4	53.4	52.7	133.62	1	21735000000	677	41	42	47	42	44	44	44	39	41	42	47	42	44	44	44	39
G3GY22	G3GY22	Ras-related protein Rap-1b	G3GY22_CRIGR Ras-related protein Rap-1b OS=Cricetulus griseus OX=10029 GN=I79_002677 PE=4 SV=1		1299000064	1256999936	1254700032	1328300032	1523200000	1732999936	1572499968	1352499968	16	16	5	80.4	80.4	33.2	20.825	0	153.3	14595000000	213	16	16	5	80.4	80.4	33.2	20.825	1	14595000000	213	13	13	12	11	13	13	14	13	13	13	12	11	13	13	14	13
G3GY25	G3GY25	Nuclear pore complex protein	G3GY25_CRIGR Nuclear pore complex protein OS=Cricetulus griseus OX=10029 GN=I79_002680 PE=3 SV=1		43706000	52626000	67917000	40711000	40530000	31579000	64868000	33506000	15	15	15	21.7	21.7	21.7	107.29	0	43.608	553610000	31	15	15	15	21.7	21.7	21.7	107.29	1	553610000	31	10	10	6	6	7	7	10	5	10	10	6	6	7	7	10	5
G3GY31	G3GY31	Cleavage and polyadenylation specificity factor subunit 6	G3GY31_CRIGR Cleavage and polyadenylation specificity factor subunit 6 OS=Cricetulus griseus OX=10029 GN=I79_002686 PE=4 SV=1		125940000	178470000	150010000	84570000	168090000	232150000	300329984	228030000	10	10	10	25.4	25.4	25.4	53.621	0	122.9	1848500000	93	10	10	10	25.4	25.4	25.4	53.621	1	1848500000	93	6	5	8	4	9	8	7	9	6	5	8	4	9	8	7	9
G3GY36	G3GY36	Syntaxin-8	G3GY36_CRIGR Syntaxin-8 OS=Cricetulus griseus OX=10029 GN=I79_002690 PE=4 SV=1		0	0	0	0	0	0	7637800	0	2	2	2	14.3	14.3	14.3	23.129	0	9.686	12440000	2	2	2	2	14.3	14.3	14.3	23.129	1	12440000	2	0	1	0	0	0	0	1	0	0	1	0	0	0	0	1	0
G3GY44;G3IMZ5	G3GY44	Myosin-10;Myosin-6	G3GY44_CRIGR Myosin-10 OS=Cricetulus griseus OX=10029 GN=I79_002699 PE=3 SV=1		3669299968	3899200000	3434099968	3976900096	3796699904	3765199872	3519300096	3664499968	137	118	109	62.2	55.3	52	229.04	0	323.31	39443000000	973	137	118	109	62.2	55.3	52	229.04	2	39443000000	973	102	109	106	99	98	108	103	97	86	92	91	85	83	93	86	83
G3GY47;G3GR58;G3HPH6;G3HHK7;G3IH52;G3I489;G3HKR0	G3GY47;G3GR58	60S ribosomal protein L26;60S ribosomal protein L26;60S ribosomal protein L26;60S ribosomal protein L26;Aldehyde oxidase (Fragment);60S ribosomal protein L26;60S ribosomal protein L26-like 1	G3GR58_CRIGR 60S ribosomal protein L26 OS=Cricetulus griseus OX=10029 GN=I79_000001 PE=4 SV=1;G3GY47_CRIGR 60S ribosomal protein L26 OS=Cricetulus griseus OX=10029 GN=I79_002702 PE=4 SV=1		3725199872	4643800064	5935099904	4148199936	4221799936	5437599744	5872500224	5995599872	16	16	15	61.4	61.4	57.2	17.215	0	92.87	50070000000	281	16	16	15	61.4	61.4	57.2	17.215	7	50070000000	281	15	13	14	10	14	13	13	13	15	13	14	10	14	13	13	13
G3GY50	G3GY50	SLC25A35	G3GY50_CRIGR SLC25A35 OS=Cricetulus griseus OX=10029 GN=CgPICR_003713 PE=3 SV=1		40961000	33546000	28603000	40294000	53816000	46596000	62033000	41907000	9	9	9	44	44	44	32.592	0	22.228	391660000	35	9	9	9	44	44	44	32.592	1	391660000	35	4	2	5	5	4	6	3	8	4	2	5	5	4	6	3	8
G3GY52	G3GY52	Phosphoribosylformylglycinamidine synthase	G3GY52_CRIGR Phosphoribosylformylglycinamidine synthase OS=Cricetulus griseus OX=10029 GN=I79_002708 PE=3 SV=1		41089000	59935000	52007000	27576000	81121000	51086000	59221000	44537000	15	15	15	20	20	20	144.65	0	68.438	559070000	52	15	15	15	20	20	20	144.65	1	559070000	52	6	8	6	9	7	8	10	7	6	8	6	9	7	8	10	7
G3GY55;G3GUM2	G3GY55	Period circadian protein-like 1;Vesicle-associated membrane protein 1	G3GY55_CRIGR Period circadian protein-like 1 OS=Cricetulus griseus OX=10029 GN=I79_002719 PE=4 SV=1		276120000	243180000	223110000	367710016	204660000	216490000	232430000	188730000	4	4	4	3.1	3.1	3.1	137.4	0	169.02	2431800000	49	4	4	4	3.1	3.1	3.1	137.4	2	2431800000	49	4	3	4	4	4	4	3	3	4	3	4	4	4	4	3	3
G3GY70	G3GY70	Fragile X mental retardation syndrome-related protein 2	G3GY70_CRIGR Fragile X mental retardation syndrome-related protein 2 OS=Cricetulus griseus OX=10029 GN=I79_002741 PE=4 SV=1		704659968	633800000	577049984	763840000	746790016	886680000	842940032	967910016	19	19	18	34.1	34.1	32.9	76.658	0	219.1	8215500000	136	19	19	18	34.1	34.1	32.9	76.658	1	8215500000	136	11	12	12	11	14	14	13	15	11	12	12	11	14	14	13	15
G3GY73	G3GY73	Macrosialin	G3GY73_CRIGR Macrosialin OS=Cricetulus griseus OX=10029 GN=I79_002745 PE=3 SV=1		0	0	0	0	0	0	0	6715000	2	2	2	7.8	7.8	7.8	31.378	0	4.0996	50113000	2	2	2	2	7.8	7.8	7.8	31.378	1	50113000	2	1	0	0	1	0	0	0	1	1	0	0	1	0	0	0	1
G3GY75	G3GY75	Eukaryotic initiation factor 4A-I	G3GY75_CRIGR Eukaryotic initiation factor 4A-I OS=Cricetulus griseus OX=10029 GN=I79_002748 PE=3 SV=1		4364199936	4776500224	5673999872	4468899840	7778899968	8276599808	9702899712	6347899904	30	30	16	82.7	82.7	49	40.844	0	323.31	66349000000	718	30	30	16	82.7	82.7	49	40.844	1	66349000000	718	23	26	24	21	29	27	28	29	23	26	24	21	29	27	28	29
G3GY76	G3GY76	Sentrin-specific protease 3	G3GY76_CRIGR Sentrin-specific protease 3 OS=Cricetulus griseus OX=10029 GN=I79_002749 PE=4 SV=1		16617000	15910000	11901000	14377000	26485000	40707000	51462000	23571000	6	6	6	17.9	17.9	17.9	64.924	0	54.283	262410000	36	6	6	6	17.9	17.9	17.9	64.924	1	262410000	36	4	3	2	2	3	4	5	3	4	3	2	2	3	4	5	3
G3GY78	G3GY78	DNA-directed RNA polymerase subunit	G3GY78_CRIGR DNA-directed RNA polymerase subunit OS=Cricetulus griseus OX=10029 GN=I79_002751 PE=3 SV=1		9837700	0	0	6305000	0	0	0	0	4	4	4	9.6	9.6	9.6	69.081	0	10.886	1602000000	11	4	4	4	9.6	9.6	9.6	69.081	1	1602000000	11	2	1	1	2	1	1	2	2	2	1	1	2	1	1	2	2
G3GY87	G3GY87	TMEM256	G3GY87_CRIGR TMEM256 OS=Cricetulus griseus OX=10029 GN=CgPICR_003666 PE=4 SV=1		56374000	42894000	44207000	77401000	41469000	61879000	25295000	70163000	2	2	2	31.9	31.9	31.9	11.774	0	18.568	544520000	21	2	2	2	31.9	31.9	31.9	11.774	1	544520000	21	2	2	2	2	2	2	2	2	2	2	2	2	2	2	2	2
G3GY88	G3GY88	Phospholipid scramblase	G3GY88_CRIGR Phospholipid scramblase OS=Cricetulus griseus OX=10029 GN=I79_002761 PE=3 SV=1		134780000	127000000	118760000	130060000	111460000	114330000	111340000	160360000	7	7	7	25.8	25.8	25.8	31.687	0	83.482	1371300000	48	7	7	7	25.8	25.8	25.8	31.687	1	1371300000	48	5	5	4	4	5	6	5	5	5	5	4	4	5	6	5	5
G3GY92	G3GY92	Neuralized-like protein 4 (Fragment)	G3GY92_CRIGR Neuralized-like protein 4 (Fragment) OS=Cricetulus griseus OX=10029 GN=I79_002765 PE=4 SV=1		0	0	11200000	0	0	0	0	0	4	4	4	2.2	2.2	2.2	155.91	0	4.679	157010000	2	4	4	4	2.2	2.2	2.2	155.91	1	157010000	2	2	0	3	0	2	2	1	1	2	0	3	0	2	2	1	1
G3GY95	G3GY95	Eukaryotic translation initiation factor 5A-1	G3GY95_CRIGR Eukaryotic translation initiation factor 5A-1 OS=Cricetulus griseus OX=10029 GN=I79_002768 PE=4 SV=1		1363200000	1410499968	1742099968	1541600000	1431100032	1289799936	1065600000	1198700032	7	7	7	85.5	85.5	85.5	8.4395	0	240.3	14544000000	229	7	7	7	85.5	85.5	85.5	8.4395	1	14544000000	229	7	7	6	5	6	6	7	6	7	7	6	5	6	6	7	6
G3GY98	G3GY98	Dermal papilla-derived protein 6-like	G3GY98_CRIGR Dermal papilla-derived protein 6-like OS=Cricetulus griseus OX=10029 GN=I79_002771 PE=4 SV=1		99790000	90433000	78009000	95154000	124160000	82399000	130360000	115350000	10	10	10	59.7	59.7	59.7	33.296	0	44.294	1062000000	40	10	10	10	59.7	59.7	59.7	33.296	1	1062000000	40	9	5	10	7	9	9	6	8	9	5	10	7	9	9	6	8
G3GYA0	G3GYA0	Serine/threonine-protein phosphatase dullard (Fragment)	G3GYA0_CRIGR Serine/threonine-protein phosphatase dullard (Fragment) OS=Cricetulus griseus OX=10029 GN=I79_002773 PE=4 SV=1		0	0	0	0	0	0	0	3769900	1	1	1	5.2	5.2	5.2	24.229	0.004355	1.7869	13035000	1	1	1	1	5.2	5.2	5.2	24.229	1	13035000	1	0	0	1	0	1	1	0	1	0	0	1	0	1	1	0	1
G3GYA2	G3GYA2	Very long-chain specific acyl-CoA dehydrogenase, mitochondrial	G3GYA2_CRIGR Very long-chain specific acyl-CoA dehydrogenase, mitochondrial OS=Cricetulus griseus OX=10029 GN=I79_002775 PE=3 SV=1		662009984	555320000	405540000	726600000	123010000	180740000	155610000	207830000	35	35	35	63.8	63.8	63.8	70.393	0	298.94	4292900000	112	35	35	35	63.8	63.8	63.8	70.393	1	4292900000	112	27	22	17	26	12	17	11	15	27	22	17	26	12	17	11	15
G3GYB0	G3GYB0	Proline-, glutamic acid-and leucine-rich protein 1	G3GYB0_CRIGR Proline-, glutamic acid-and leucine-rich protein 1 OS=Cricetulus griseus OX=10029 GN=I79_002787 PE=4 SV=1		0	0	46041000	38209000	40696000	59182000	0	54359000	6	6	6	8.6	8.6	8.6	87.139	0	8.8764	238420000	12	6	6	6	8.6	8.6	8.6	87.139	1	238420000	12	1	0	3	2	3	4	0	4	1	0	3	2	3	4	0	4
G3GYB7	G3GYB7	Proteasome subunit beta type-6	G3GYB7_CRIGR Proteasome subunit beta type-6 OS=Cricetulus griseus OX=10029 GN=I79_002792 PE=4 SV=1		298760000	276620000	193640000	258660000	279500000	355640000	506720000	452150016	3	3	3	19.1	19.1	19.1	11.506	0	13.385	3319800000	38	3	3	3	19.1	19.1	19.1	11.506	1	3319800000	38	2	3	2	2	3	3	2	3	2	3	2	2	3	3	2	3
G3GYB9	G3GYB9	Misshapen-like kinase 1	G3GYB9_CRIGR Misshapen-like kinase 1 OS=Cricetulus griseus OX=10029 GN=I79_002794 PE=4 SV=1		96572000	108240000	84277000	73951000	44789000	94819000	130110000	89466000	4	3	2	4.6	2.9	1.6	94.699	0	4.4232	976920000	33	4	3	2	4.6	2.9	1.6	94.699	1	976920000	33	3	3	3	3	3	4	3	4	2	2	2	2	2	3	2	3
G3GYC4	G3GYC4	Mitochondrial 2-oxoglutarate/malate carrier protein	G3GYC4_CRIGR Mitochondrial 2-oxoglutarate/malate carrier protein OS=Cricetulus griseus OX=10029 GN=I79_002799 PE=3 SV=1		61969000	46926000	68995000	78206000	58230000	83263000	33744000	82798000	8	8	8	33.3	33.3	33.3	31.086	0	29.063	605070000	36	8	8	8	33.3	33.3	33.3	31.086	1	605070000	36	5	3	6	5	6	5	3	6	5	3	6	5	6	5	3	6
G3GYC6	G3GYC6	Profilin-1	G3GYC6_CRIGR Profilin-1 OS=Cricetulus griseus OX=10029 GN=I79_002801 PE=3 SV=1		61400000	115690000	62533000	64908000	84284000	136710000	145170000	85067000	5	3	3	81.8	50.9	50.9	6.0431	0	10.69	1129900000	27	5	3	3	81.8	50.9	50.9	6.0431	1	1129900000	27	4	5	3	4	4	2	5	3	3	3	2	3	3	2	3	2
G3GYD3	G3GYD3	Nuclear pore complex protein Nup88	G3GYD3_CRIGR Nuclear pore complex protein Nup88 OS=Cricetulus griseus OX=10029 GN=I79_002808 PE=4 SV=1		20198000	21878000	31277000	25964000	23055000	22589000	20836000	32506000	5	5	5	9.3	9.3	9.3	69.345	0	14.106	240910000	20	5	5	5	9.3	9.3	9.3	69.345	1	240910000	20	4	2	4	3	2	4	3	4	4	2	4	3	2	4	3	4
G3GYD5	G3GYD5	Complement component 1 Q subcomponent-binding protein, mitochondrial	G3GYD5_CRIGR Complement component 1 Q subcomponent-binding protein, mitochondrial OS=Cricetulus griseus OX=10029 GN=I79_002810 PE=4 SV=1		343849984	305929984	341840000	433230016	295590016	359500000	136670000	426270016	6	6	6	56	56	56	23.744	0	119.88	3277100000	97	6	6	6	56	56	56	23.744	1	3277100000	97	6	6	6	6	5	6	5	5	6	6	6	6	5	6	5	5
G3GYD9	G3GYD9	Derlin	G3GYD9_CRIGR Derlin OS=Cricetulus griseus OX=10029 GN=I79_002814 PE=3 SV=1		0	0	0	0	0	0	0	4649600	1	1	1	26.5	26.5	26.5	12.843	0	6.3044	25410000	1	1	1	1	26.5	26.5	26.5	12.843	1	25410000	1	0	0	1	0	1	1	0	1	0	0	1	0	1	1	0	1
G3GYF2	G3GYF2	CGG triplet repeat-binding protein 1	G3GYF2_CRIGR CGG triplet repeat-binding protein 1 OS=Cricetulus griseus OX=10029 GN=H671_4g12194 PE=4 SV=1		0	0	0	0	0	0	24820000	0	3	3	3	19.2	19.2	19.2	18.82	0.00023923	3.8428	51431000	3	3	3	3	19.2	19.2	19.2	18.82	1	51431000	3	1	0	0	0	0	0	3	0	1	0	0	0	0	0	3	0
G3GYG1	G3GYG1	ADP-ribosylation factor-like protein 13B	G3GYG1_CRIGR ADP-ribosylation factor-like protein 13B OS=Cricetulus griseus OX=10029 GN=I79_002837 PE=4 SV=1		0	0	0	0	0	0	0	3550700	1	1	1	4	4	4	47.49	0.001508	2.2782	39384000	6	1	1	1	4	4	4	47.49	1	39384000	6	1	1	1	1	1	1	1	1	1	1	1	1	1	1	1	1
G3GYH9	G3GYH9	Peroxisomal membrane protein PEX16	G3GYH9_CRIGR Peroxisomal membrane protein PEX16 OS=Cricetulus griseus OX=10029 GN=I79_002858 PE=3 SV=1		65092000	61007000	39361000	75777000	64640000	60463000	33887000	56867000	3	3	3	12.5	12.5	12.5	38.608	0	10.535	667220000	16	3	3	3	12.5	12.5	12.5	38.608	1	667220000	16	3	2	2	2	2	2	2	2	3	2	2	2	2	2	2	2
G3GYJ1	G3GYJ1	Rho GTPase-activating protein 1	G3GYJ1_CRIGR Rho GTPase-activating protein 1 OS=Cricetulus griseus OX=10029 GN=I79_002870 PE=4 SV=1		508800000	804329984	693219968	658470016	548700032	454060000	649550016	459710016	22	22	22	69.5	69.5	69.5	50.456	0	200.48	6175600000	192	22	22	22	69.5	69.5	69.5	50.456	1	6175600000	192	17	15	18	16	15	15	17	17	17	15	18	16	15	15	17	17
G3GYJ5	G3GYJ5	Cytoskeleton-associated protein 5	G3GYJ5_CRIGR Cytoskeleton-associated protein 5 OS=Cricetulus griseus OX=10029 GN=I79_002875 PE=4 SV=1		605059968	687219968	692729984	464190016	661760000	790060032	844700032	585720000	43	43	43	45.9	45.9	45.9	138.87	0	178.94	7261900000	251	43	43	43	45.9	45.9	45.9	138.87	1	7261900000	251	27	31	31	26	34	34	28	31	27	31	31	26	34	34	28	31
G3GYJ9	G3GYJ9	ADP-ribosylation factor GTPase-activating protein 2	G3GYJ9_CRIGR ADP-ribosylation factor GTPase-activating protein 2 OS=Cricetulus griseus OX=10029 GN=I79_002879 PE=4 SV=1		92389000	121200000	124020000	103530000	122720000	113850000	160000000	83405000	13	13	13	36	36	36	56.744	0	106.12	1165200000	62	13	13	13	36	36	36	56.744	1	1165200000	62	6	8	9	6	10	9	9	7	6	8	9	6	10	9	9	7
G3GYK0	G3GYK0	Protein kinase C and casein kinase II substrate protein 3	G3GYK0_CRIGR Protein kinase C and casein kinase II substrate protein 3 OS=Cricetulus griseus OX=10029 GN=I79_002880 PE=4 SV=1		313449984	232680000	191580000	330790016	177160000	226300000	204170000	276369984	20	20	20	55.9	55.9	55.9	48.609	0	198.53	2633000000	88	20	20	20	55.9	55.9	55.9	48.609	1	2633000000	88	12	9	15	12	14	15	7	13	12	9	15	12	14	15	7	13
G3GYK2	G3GYK2	Lysosomal acid phosphatase	G3GYK2_CRIGR Lysosomal acid phosphatase OS=Cricetulus griseus OX=10029 GN=I79_002882 PE=3 SV=1		99682000	96046000	58890000	95826000	97756000	104950000	128810000	132700000	9	9	9	22.5	22.5	22.5	48.329	0	22.261	960030000	38	9	9	9	22.5	22.5	22.5	48.329	1	960030000	38	7	6	6	3	6	6	6	7	7	6	6	3	6	6	6	7
G3GYK5	G3GYK5	MAP kinase-activating death domain protein	G3GYK5_CRIGR MAP kinase-activating death domain protein OS=Cricetulus griseus OX=10029 GN=I79_002885 PE=4 SV=1		0	0	0	16577000	0	0	0	0	3	3	3	3	3	3	175.97	0.0017025	2.116	60138000	2	3	3	3	3	3	3	175.97	1	60138000	2	2	2	1	2	0	0	1	0	2	2	1	2	0	0	1	0
G3GYK7	G3GYK7	Zinc transporter ZIP13	G3GYK7_CRIGR Zinc transporter ZIP13 OS=Cricetulus griseus OX=10029 GN=I79_002887 PE=4 SV=1		5917600	0	0	0	0	0	0	0	2	2	2	9.1	9.1	9.1	37.783	0	9.7554	25538000	2	2	2	2	9.1	9.1	9.1	37.783	1	25538000	2	1	0	1	0	0	0	0	0	1	0	1	0	0	0	0	0
G3GYK8	G3GYK8	26S protease regulatory subunit 6A	G3GYK8_CRIGR 26S protease regulatory subunit 6A OS=Cricetulus griseus OX=10029 GN=I79_002888 PE=3 SV=1		642049984	671270016	443660000	525870016	926200000	822750016	984510016	720569984	18	18	18	70.6	70.6	70.6	29.507	0	166.9	7753700000	222	18	18	18	70.6	70.6	70.6	29.507	1	7753700000	222	15	15	16	13	16	16	17	15	15	15	16	13	16	16	17	15
G3GYL0;G3GVN6	G3GYL0	CUG-BP-and ETR-3-like factor 1;CUG-BP-and ETR-3-like factor 2	G3GYL0_CRIGR CUG-BP-and ETR-3-like factor 1 OS=Cricetulus griseus OX=10029 GN=I79_002890 PE=4 SV=1		266880000	297140000	252700000	322489984	407750016	648009984	579489984	491609984	13	13	13	32.1	32.1	32.1	55.216	0	151.88	4164400000	105	13	13	13	32.1	32.1	32.1	55.216	2	4164400000	105	7	10	8	5	11	11	10	10	7	10	8	5	11	11	10	10
G3GYL1	G3GYL1	Protein-tyrosine phosphatase mitochondrial 1	G3GYL1_CRIGR Protein-tyrosine phosphatase mitochondrial 1 OS=Cricetulus griseus OX=10029 GN=I79_002891 PE=4 SV=1		0	0	0	0	0	0	10267000	0	3	3	3	30.2	30.2	30.2	14.331	0.0002348	3.5141	165360000	4	3	3	3	30.2	30.2	30.2	14.331	1	165360000	4	0	1	2	1	0	1	1	0	0	1	2	1	0	1	1	0
G3GYL3	G3GYL3	NADH dehydrogenase [ubiquinone] iron-sulfur protein 3, mitochondrial	G3GYL3_CRIGR NADH dehydrogenase [ubiquinone] iron-sulfur protein 3, mitochondrial OS=Cricetulus griseus OX=10029 GN=I79_002893 PE=3 SV=1		604729984	579110016	568009984	542920000	356920000	415880000	383489984	445260000	15	15	15	54.4	54.4	54.4	30.11	0	129.25	5663300000	127	15	15	15	54.4	54.4	54.4	30.11	1	5663300000	127	12	11	10	10	8	9	11	10	12	11	10	10	8	9	11	10
G3GYL6	G3GYL6	Cytosolic carboxypeptidase 2	G3GYL6_CRIGR Cytosolic carboxypeptidase 2 OS=Cricetulus griseus OX=10029 GN=I79_002897 PE=4 SV=1		1105200000	919619968	959859968	1090700032	604819968	741939968	605270016	813020032	6	6	6	8.7	8.7	8.7	89.302	0	163.51	8822300000	151	6	6	6	8.7	8.7	8.7	89.302	1	8822300000	151	4	6	5	5	5	5	6	6	4	6	5	5	5	5	6	6
G3GYM0	G3GYM0	Nuclear pore complex protein Nup160	G3GYM0_CRIGR Nuclear pore complex protein Nup160 OS=Cricetulus griseus OX=10029 GN=I79_002900 PE=4 SV=1		45126000	48819000	90191000	50671000	36964000	46433000	51010000	39877000	16	16	16	19.5	19.5	19.5	137	0	45.379	552660000	54	16	16	16	19.5	19.5	19.5	137	1	552660000	54	11	9	11	10	7	5	7	6	11	9	11	10	7	5	7	6
G3GYM8	G3GYM8	Fatty-acid amide hydrolase 1	G3GYM8_CRIGR Fatty-acid amide hydrolase 1 OS=Cricetulus griseus OX=10029 GN=I79_002933 PE=4 SV=1		414350016	413070016	233800000	446110016	102910000	103030000	112490000	120410000	19	19	19	50.9	50.9	50.9	63.328	0	163.26	2703700000	103	19	19	19	50.9	50.9	50.9	63.328	1	2703700000	103	14	11	12	18	10	12	9	12	14	11	12	18	10	12	9	12
G3GYM9	G3GYM9	NSUN4	G3GYM9_CRIGR NSUN4 OS=Cricetulus griseus OX=10029 GN=CgPICR_012746 PE=3 SV=1		55216000	0	60981000	0	66735000	72172000	0	74400000	10	10	10	30.2	30.2	30.2	42.867	0	20.328	791740000	13	10	10	10	30.2	30.2	30.2	42.867	1	791740000	13	4	3	3	4	5	5	1	3	4	3	3	4	5	5	1	3
G3GYN0	G3GYN0	Cytochrome b-c1 complex subunit 6, mitochondrial	G3GYN0_CRIGR Cytochrome b-c1 complex subunit 6, mitochondrial OS=Cricetulus griseus OX=10029 GN=I79_002935 PE=4 SV=1		0	0	0	0	0	76576000	0	0	3	3	3	23.9	23.9	23.9	13.043	0	7.9948	459070000	13	3	3	3	23.9	23.9	23.9	13.043	1	459070000	13	1	1	2	2	1	2	1	1	1	1	2	2	1	2	1	1
G3GYN7	G3GYN7	Protein O-linked-mannose beta-1,2-N-acetylglucosaminyltransferase 1	G3GYN7_CRIGR Protein O-linked-mannose beta-1,2-N-acetylglucosaminyltransferase 1 OS=Cricetulus griseus OX=10029 GN=I79_002942 PE=4 SV=1		0	0	0	0	0	0	0	3719900	3	3	3	5.2	5.2	5.2	74.995	0	12.348	71396000	7	3	3	3	5.2	5.2	5.2	74.995	1	71396000	7	2	2	1	1	1	1	1	1	2	2	1	1	1	1	1	1
O70473;G3GYP7	O70473;G3GYP7	Aldo-keto reductase family 1 member A1;AKR1A1	AK1A1_CRIGR Aldo-keto reductase family 1 member A1 OS=Cricetulus griseus OX=10029 GN=AKR1A1 PE=2 SV=2;G3GYP7_CRIGR AKR1A1 OS=Cricetulus griseus OX=10029 GN=CgPICR_012762 PE=4 SV=1		244870000	335900000	156570000	281769984	202860000	198940000	190500000	214120000	14	14	14	60.5	60.5	60.5	36.509	0	109.27	2759800000	70	14	14	14	60.5	60.5	60.5	36.509	2	2759800000	70	9	10	6	7	9	9	9	9	9	10	6	7	9	9	9	9
G3GYP9	G3GYP9	Peroxiredoxin-1	G3GYP9_CRIGR Peroxiredoxin-1 OS=Cricetulus griseus OX=10029 GN=I79_002954 PE=4 SV=1		2131200000	2023200000	1585600000	2709799936	3115300096	2226200064	3033499904	2962400000	15	15	15	71.4	71.4	71.4	22.234	0	125.54	25088000000	278	15	15	15	71.4	71.4	71.4	22.234	1	25088000000	278	13	14	12	11	15	14	13	15	13	14	12	11	15	14	13	15
G3GYQ4	G3GYQ4	Target of EGR1 protein 1	G3GYQ4_CRIGR Target of EGR1 protein 1 OS=Cricetulus griseus OX=10029 GN=I79_002959 PE=4 SV=1		0	11849000	0	0	21902000	0	36513000	26030000	4	4	4	8.6	8.6	8.6	57.294	0	15.794	147550000	12	4	4	4	8.6	8.6	8.6	57.294	1	147550000	12	1	2	1	1	2	1	3	3	1	2	1	1	2	1	3	3
G3GYR1	G3GYR1	Putative E3 ubiquitin-protein ligase HECTD3	G3GYR1_CRIGR Putative E3 ubiquitin-protein ligase HECTD3 OS=Cricetulus griseus OX=10029 GN=I79_002967 PE=4 SV=1		198240000	239080000	226540000	213570000	248160000	242790000	270830016	226020000	19	19	19	23.8	23.8	23.8	136.18	0	163.71	2487700000	119	19	19	19	23.8	23.8	23.8	136.18	1	2487700000	119	11	14	12	11	15	14	14	13	11	14	12	11	15	14	14	13
G3GYR9;G3IM64;G3HRD4	G3GYR9	40S ribosomal protein S8;40S ribosomal protein S8;40S ribosomal protein S8	G3GYR9_CRIGR 40S ribosomal protein S8 OS=Cricetulus griseus OX=10029 GN=CgPICR_012780 PE=3 SV=1		6939500032	7638499840	9675599872	8815899648	9830099968	10718999552	10266000384	11758000128	13	13	13	58.7	58.7	58.7	24.205	0	292.19	95716000000	644	13	13	13	58.7	58.7	58.7	24.205	3	95716000000	644	13	13	13	13	13	13	13	13	13	13	13	13	13	13	13	13
G3GYS0	G3GYS0	Kinesin-like protein	G3GYS0_CRIGR Kinesin-like protein OS=Cricetulus griseus OX=10029 GN=CgPICR_012781 PE=3 SV=1		68725000	83640000	87984000	23257000	66169000	81513000	133190000	54866000	15	14	14	26.9	25.6	25.6	80.917	0	84.607	823560000	45	15	14	14	26.9	25.6	25.6	80.917	1	823560000	45	9	10	7	6	5	6	12	5	8	9	7	6	5	6	11	5
G3GYS4	G3GYS4	Prion protein-interacting protein	G3GYS4_CRIGR Prion protein-interacting protein OS=Cricetulus griseus OX=10029 GN=I79_002990 PE=4 SV=1		0	0	0	0	17026000	0	0	0	2	2	2	9.2	9.2	9.2	23.661	0.0065186	1.5452	30343000	1	2	2	2	9.2	9.2	9.2	23.661	1	30343000	1	0	0	0	0	2	1	0	1	0	0	0	0	2	1	0	1
G3GYU2	G3GYU2	CYP4B1	G3GYU2_CRIGR CYP4B1 OS=Cricetulus griseus OX=10029 GN=CgPICR_012737 PE=3 SV=1		0	0	0	0	0	0	0	13568000	1	1	1	2.8	2.8	2.8	58.716	0.00023015	3.2479	58505000	2	1	1	1	2.8	2.8	2.8	58.716	1	58505000	2	1	1	0	0	1	0	0	1	1	1	0	0	1	0	0	1
G3GYU5	G3GYU5	ATP synthase mitochondrial F1 complex assembly factor 1	G3GYU5_CRIGR ATP synthase mitochondrial F1 complex assembly factor 1 OS=Cricetulus griseus OX=10029 GN=CgPICR_012740 PE=4 SV=1		0	0	0	0	3924900	0	0	0	3	3	3	11.5	11.5	11.5	38.653	0	7.3456	22157000	4	3	3	3	11.5	11.5	11.5	38.653	1	22157000	4	1	1	0	1	1	0	1	0	1	1	0	1	1	0	1	0
G3GYV4	G3GYV4	Ribosome biogenesis protein WDR12	G3GYV4_CRIGR Ribosome biogenesis protein WDR12 OS=Cricetulus griseus OX=10029 GN=WDR12 PE=3 SV=1		77247000	118860000	117580000	83045000	191590000	169990000	251560000	201680000	10	10	10	35	35	35	47.605	0	90.002	1411000000	51	10	10	10	35	35	35	47.605	1	1411000000	51	3	7	7	3	8	9	9	8	3	7	7	3	8	9	9	8
G3GYV8	G3GYV8	Cytochrome P450 20A1 (Fragment)	G3GYV8_CRIGR Cytochrome P450 20A1 (Fragment) OS=Cricetulus griseus OX=10029 GN=I79_003012 PE=4 SV=1		271310016	264060000	232200000	276830016	178870000	205950000	139550000	179050000	10	10	10	40.1	40.1	40.1	33.048	0	117.35	2536400000	59	10	10	10	40.1	40.1	40.1	33.048	1	2536400000	59	9	9	7	8	5	6	9	6	9	9	7	8	5	6	9	6
G3GYV9	G3GYV9	Abl interactor 2	G3GYV9_CRIGR Abl interactor 2 OS=Cricetulus griseus OX=10029 GN=I79_003013 PE=4 SV=1		0	11593000	0	0	25812000	0	0	0	4	2	2	12.3	7.3	7.3	40.844	0	5.8502	103800000	5	4	2	2	12.3	7.3	7.3	40.844	1	103800000	5	2	4	0	1	3	1	3	2	0	2	0	0	2	1	1	1
G3GYW2	G3GYW2	Ras-associated and pleckstrin-likey domains-containing protein 1	G3GYW2_CRIGR Ras-associated and pleckstrin-likey domains-containing protein 1 OS=Cricetulus griseus OX=10029 GN=I79_003016 PE=4 SV=1		36185000	36487000	37803000	0	39516000	40322000	46748000	0	11	11	11	18	18	18	111.71	0	28.707	331780000	16	11	11	11	18	18	18	111.71	1	331780000	16	3	4	6	1	7	7	7	3	3	4	6	1	7	7	7	3
G3GYX1	G3GYX1	Nucleolar protein 58	G3GYX1_CRIGR Nucleolar protein 58 OS=Cricetulus griseus OX=10029 GN=I79_002996 PE=4 SV=1		113060000	132400000	133410000	85321000	205140000	187210000	198150000	206170000	9	9	9	46.1	46.1	46.1	24.943	0	53.56	1521600000	50	9	9	9	46.1	46.1	46.1	24.943	1	1521600000	50	2	7	6	3	7	6	5	7	2	7	6	3	7	6	5	7
G3GYX2	G3GYX2	Nucleolar protein 58	G3GYX2_CRIGR Nucleolar protein 58 OS=Cricetulus griseus OX=10029 GN=I79_002999 PE=4 SV=1		207250000	189500000	286449984	204420000	386900000	338500000	393840000	418240000	9	9	9	37.9	37.9	37.9	34.633	0	141.78	2875900000	94	9	9	9	37.9	37.9	37.9	34.633	1	2875900000	94	8	8	9	6	9	9	8	9	8	8	9	6	9	9	8	9
G3GYX3	G3GYX3	T-complex protein 11-like protein 1	G3GYX3_CRIGR T-complex protein 11-like protein 1 OS=Cricetulus griseus OX=10029 GN=I79_003021 PE=4 SV=1		0	0	13736000	0	18000000	16217000	0	13219000	3	3	3	4.7	4.7	4.7	88.294	0.00022748	3.0859	104580000	4	3	3	3	4.7	4.7	4.7	88.294	1	104580000	4	0	1	3	0	3	3	0	2	0	1	3	0	3	3	0	2
G3GYX4	G3GYX4	Cleavage stimulation factor 77 kDa subunit	G3GYX4_CRIGR Cleavage stimulation factor 77 kDa subunit OS=Cricetulus griseus OX=10029 GN=I79_003023 PE=4 SV=1		27939000	29123000	33298000	22659000	49730000	34635000	43912000	54048000	8	8	8	17.3	17.3	17.3	82.876	0	25.3	401130000	14	8	8	8	17.3	17.3	17.3	82.876	1	401130000	14	3	7	5	4	3	5	7	4	3	7	5	4	3	5	7	4
G3GYX8	G3GYX8	F-box only protein 3	G3GYX8_CRIGR F-box only protein 3 OS=Cricetulus griseus OX=10029 GN=I79_003029 PE=4 SV=1		0	0	0	0	0	0	3865900	0	1	1	1	4.1	4.1	4.1	46.771	0.00023191	3.3616	21221000	2	1	1	1	4.1	4.1	4.1	46.771	1	21221000	2	1	1	0	1	0	0	1	0	1	1	0	1	0	0	1	0
G3GYY2	G3GYY2	Caprin-1	G3GYY2_CRIGR Caprin-1 OS=Cricetulus griseus OX=10029 GN=I79_003032 PE=4 SV=1		1834200064	1935699968	2330800128	1316999936	2392600064	2657900032	3605700096	2039000064	23	23	23	27.1	27.1	27.1	73.688	0	216.65	23027000000	312	23	23	23	27.1	27.1	27.1	73.688	1	23027000000	312	18	16	19	14	20	18	17	22	18	16	19	14	20	18	17	22
G3GYY4	G3GYY4	RNA cytidine acetyltransferase	G3GYY4_CRIGR RNA cytidine acetyltransferase OS=Cricetulus griseus OX=10029 GN=NAT10 PE=3 SV=1		155300000	108410000	189180000	85032000	235530000	200050000	252860000	218050000	33	33	33	42.2	42.2	42.2	115.6	0	94.732	1761600000	116	33	33	33	42.2	42.2	42.2	115.6	1	1761600000	116	14	13	20	10	24	24	20	23	14	13	20	10	24	24	20	23
G3GYY6	G3GYY6	Catalase	G3GYY6_CRIGR Catalase OS=Cricetulus griseus OX=10029 GN=I79_003036 PE=3 SV=1		1735500032	1401400064	905929984	2093200000	1352199936	1458499968	1045699968	1802400000	27	27	27	62.9	62.9	62.9	63.098	0	263.46	15350000000	299	27	27	27	62.9	62.9	62.9	63.098	1	15350000000	299	23	26	18	25	23	24	22	24	23	26	18	25	23	24	22	24
G3GYY9	G3GYY9	Methylthioribulose-1-phosphate dehydratase	G3GYY9_CRIGR Methylthioribulose-1-phosphate dehydratase OS=Cricetulus griseus OX=10029 GN=APIP PE=3 SV=1		0	0	0	0	0	0	0	2019600	1	1	1	7.9	7.9	7.9	26.945	0.00022878	3.1622	46972000	4	1	1	1	7.9	7.9	7.9	26.945	1	46972000	4	1	1	0	1	0	0	1	1	1	1	0	1	0	0	1	1
G3GYZ0	G3GYZ0	Dihydrolipoamide acetyltransferase component of pyruvate dehydrogenase complex	G3GYZ0_CRIGR Dihydrolipoamide acetyltransferase component of pyruvate dehydrogenase complex OS=Cricetulus griseus OX=10029 GN=I79_003040 PE=3 SV=1		232070000	205170000	221920000	208200000	192180000	215060000	168370000	223130000	12	12	12	30	30	30	54.154	0	93.194	2189900000	58	12	12	12	30	30	30	54.154	1	2189900000	58	10	7	7	5	9	8	7	6	10	7	7	5	9	8	7	6
G3GYZ1	G3GYZ1	CD44 antigen	G3GYZ1_CRIGR CD44 antigen OS=Cricetulus griseus OX=10029 GN=I79_003042 PE=4 SV=1		1782300032	1839900032	1754300032	1890300032	2442500096	2531699968	2002300032	2182599936	10	10	10	16.2	16.2	16.2	54.038	0	121.66	21546000000	181	10	10	10	16.2	16.2	16.2	54.038	1	21546000000	181	8	7	10	9	10	10	7	10	8	7	10	9	10	10	7	10
G3GZ00;G3I5A8	G3GZ00	COMM domain-containing protein 9;COMM domain-containing protein 9	G3GZ00_CRIGR COMM domain-containing protein 9 OS=Cricetulus griseus OX=10029 GN=I79_003051 PE=4 SV=1		76415000	90253000	58927000	48768000	72979000	54692000	93016000	65565000	9	9	9	66.7	66.7	66.7	22.008	0	65.904	774760000	52	9	9	9	66.7	66.7	66.7	22.008	2	774760000	52	4	5	6	2	5	9	5	3	4	5	6	2	5	9	5	3
G3GZ05	G3GZ05	TNF receptor-associated factor	G3GZ05_CRIGR TNF receptor-associated factor OS=Cricetulus griseus OX=10029 GN=I79_003056 PE=3 SV=1		0	0	0	0	0	0	5465200	0	3	3	3	7.1	7.1	7.1	58.002	0.0043433	1.7412	33824000	1	3	3	3	7.1	7.1	7.1	58.002	1	33824000	1	0	0	1	1	0	2	1	1	0	0	1	1	0	2	1	1
G3GZ09	G3GZ09	PSMG4	G3GZ09_CRIGR PSMG4 OS=Cricetulus griseus OX=10029 GN=CgPICR_009784 PE=4 SV=1		0	0	0	0	0	0	4481500	0	1	1	1	16.3	16.3	16.3	13.853	0	9.6761	7299000	1	1	1	1	16.3	16.3	16.3	13.853	1	7299000	1	0	0	0	0	0	0	1	0	0	0	0	0	0	0	1	0
G3GZ17;G3IHP9	G3GZ17;G3IHP9	60S ribosomal protein L7;60S ribosomal protein L7	G3GZ17_CRIGR 60S ribosomal protein L7 OS=Cricetulus griseus OX=10029 GN=I79_003068 PE=4 SV=1;G3IHP9_CRIGR 60S ribosomal protein L7 OS=Cricetulus griseus OX=10029 GN=I79_023354 PE=4 SV=1		6182700032	6044800000	5975699968	6600900096	6268400128	7060599808	8295099904	7365799936	16	16	0	42.9	42.9	0	26.95	0	28.27	70385000000	320	16	16	0	42.9	42.9	0	26.95	2	70385000000	320	15	14	13	13	13	13	14	14	15	14	13	13	13	13	14	14
G3GZ20	G3GZ20	Serine/threonine-protein kinase PRP4-like	G3GZ20_CRIGR Serine/threonine-protein kinase PRP4-like OS=Cricetulus griseus OX=10029 GN=I79_003071 PE=4 SV=1		37323000	49255000	53719000	22988000	46403000	56132000	89753000	50084000	7	7	7	10.3	10.3	10.3	86.83	0	42.733	579340000	30	7	7	7	10.3	10.3	10.3	86.83	1	579340000	30	7	5	4	2	5	4	6	5	7	5	4	2	5	4	6	5
G3GZ21	G3GZ21	Peroxisomal 3,2-trans-enoyl-CoA isomerase	G3GZ21_CRIGR Peroxisomal 3,2-trans-enoyl-CoA isomerase OS=Cricetulus griseus OX=10029 GN=I79_003072 PE=4 SV=1		264450000	229900000	231760000	327409984	314030016	319929984	254660000	345020000	13	13	13	47.2	47.2	47.2	39.36	0	160.93	2920100000	78	13	13	13	47.2	47.2	47.2	39.36	1	2920100000	78	9	9	8	10	9	9	7	11	9	9	8	10	9	9	7	11
G3GZ25	G3GZ25	RPP40	G3GZ25_CRIGR RPP40 OS=Cricetulus griseus OX=10029 GN=CgPICR_015485 PE=4 SV=1		18210000	0	32080000	20595000	32074000	41157000	71344000	0	7	7	7	26.6	26.6	26.6	41.636	0	29.233	373730000	14	7	7	7	26.6	26.6	26.6	41.636	1	373730000	14	3	1	2	3	2	3	5	1	3	1	2	3	2	3	5	1
G3GZ26	G3GZ26	LYR motif-containing protein 4	G3GZ26_CRIGR LYR motif-containing protein 4 OS=Cricetulus griseus OX=10029 GN=I79_003077 PE=3 SV=1		27927000	0	0	0	31409000	56895000	0	69206000	4	4	4	48.7	48.7	48.7	9.1484	0	10.967	211700000	10	4	4	4	48.7	48.7	48.7	9.1484	1	211700000	10	2	1	1	0	2	2	2	4	2	1	1	0	2	2	2	4
G3GZ27	G3GZ27	Phenylalanyl-tRNA synthetase, mitochondrial	G3GZ27_CRIGR Phenylalanyl-tRNA synthetase, mitochondrial OS=Cricetulus griseus OX=10029 GN=I79_003078 PE=4 SV=1		10066000	20447000	15546000	8423600	11214000	0	0	14456000	3	3	3	14.6	14.6	14.6	52.485	0	15.643	144650000	14	3	3	3	14.6	14.6	14.6	52.485	1	144650000	14	3	3	3	3	3	2	2	2	3	3	3	3	3	2	2	2
G3GZ41	G3GZ41	Protein SCO1-like, mitochondrial	G3GZ41_CRIGR Protein SCO1-like, mitochondrial OS=Cricetulus griseus OX=10029 GN=I79_003092 PE=4 SV=1		85603000	86205000	115890000	117780000	44163000	65812000	54976000	41076000	5	5	5	42.6	42.6	42.6	21.634	0	30.096	834790000	36	5	5	5	42.6	42.6	42.6	21.634	1	834790000	36	5	5	5	4	4	5	3	4	5	5	5	4	4	5	3	4
G3GZ44	G3GZ44	Phosphoinositide-interacting protein	G3GZ44_CRIGR Phosphoinositide-interacting protein OS=Cricetulus griseus OX=10029 GN=I79_003095 PE=4 SV=1		32155000	0	0	0	0	0	0	0	2	2	2	8.8	8.8	8.8	15.439	0.00022999	3.2351	55682000	3	2	2	2	8.8	8.8	8.8	15.439	1	55682000	3	1	0	0	0	0	0	1	0	1	0	0	0	0	0	1	0
G3GZ54	G3GZ54	Transportin-3	G3GZ54_CRIGR Transportin-3 OS=Cricetulus griseus OX=10029 GN=I79_003133 PE=4 SV=1		245880000	337950016	305700000	310129984	289080000	329550016	381489984	265160000	20	20	19	32	32	31.2	104.28	0	109.84	3216200000	151	20	20	19	32	32	31.2	104.28	1	3216200000	151	18	17	17	13	14	14	16	13	18	17	17	13	14	14	16	13
G3GZ55	G3GZ55	Smoothened-like (Fragment)	G3GZ55_CRIGR Smoothened-like (Fragment) OS=Cricetulus griseus OX=10029 GN=I79_003134 PE=3 SV=1		0	0	0	0	0	2485800	0	0	3	3	3	2.9	2.9	2.9	109.06	0.0074432	1.383	265040000	4	3	3	3	2.9	2.9	2.9	109.06	1	265040000	4	0	1	1	0	1	2	1	1	0	1	1	0	1	2	1	1
G3GZ58	G3GZ58	Protein FAM40B	G3GZ58_CRIGR Protein FAM40B OS=Cricetulus griseus OX=10029 GN=I79_003137 PE=4 SV=1		0	0	10697000	11255000	8897500	0	0	0	3	3	3	7.5	7.5	7.5	80.068	0	36.167	68455000	10	3	3	3	7.5	7.5	7.5	80.068	1	68455000	10	2	1	3	2	3	1	1	1	2	1	3	2	3	1	1	1
G3GZ63	G3GZ63	Nuclear-interacting partner of ALK	G3GZ63_CRIGR Nuclear-interacting partner of ALK OS=Cricetulus griseus OX=10029 GN=I79_003145 PE=4 SV=1		0	0	0	0	12709000	0	0	11382000	5	5	5	12.8	12.8	12.8	55.264	0	8.0401	129890000	13	5	5	5	12.8	12.8	12.8	55.264	1	129890000	13	1	3	3	0	2	1	3	2	1	3	3	0	2	1	3	2
G3GZ66	G3GZ66	Transmembrane protein 209	G3GZ66_CRIGR Transmembrane protein 209 OS=Cricetulus griseus OX=10029 GN=I79_003148 PE=4 SV=1		37915000	43992000	0	0	0	0	29287000	0	5	5	5	12.4	12.4	12.4	63.796	0	9.1922	226760000	5	5	5	5	12.4	12.4	12.4	63.796	1	226760000	5	2	2	1	2	0	1	2	1	2	2	1	2	0	1	2	1
G3GZ70	G3GZ70	Centrosomal protein of 41 kDa	G3GZ70_CRIGR Centrosomal protein of 41 kDa OS=Cricetulus griseus OX=10029 GN=I79_003152 PE=4 SV=1		17670000	22405000	0	0	0	0	19421000	0	5	5	5	18.7	18.7	18.7	43.748	0	8.8874	150580000	6	5	5	5	18.7	18.7	18.7	43.748	1	150580000	6	4	3	2	3	0	0	3	1	4	3	2	3	0	0	3	1
G3GZ72	G3GZ72	Coatomer subunit gamma	G3GZ72_CRIGR Coatomer subunit gamma OS=Cricetulus griseus OX=10029 GN=I79_003155 PE=3 SV=1		275369984	267790000	248060000	305280000	289249984	325670016	318249984	229990000	26	23	23	47.5	45.2	45.2	90.471	0	173.77	2910500000	143	26	23	23	47.5	45.2	45.2	90.471	1	2910500000	143	17	19	20	22	21	20	19	21	15	16	18	19	18	18	16	18
G3GZ81	G3GZ81	ADP-ribosylation factor 5	G3GZ81_CRIGR ADP-ribosylation factor 5 OS=Cricetulus griseus OX=10029 GN=I79_003112 PE=3 SV=1		145580000	109270000	88152000	141650000	71273000	86459000	111070000	96546000	7	4	4	49.1	23.1	23.1	19.808	0	10.507	1159700000	22	7	4	4	49.1	23.1	23.1	19.808	1	1159700000	22	5	5	6	7	6	6	6	6	3	3	3	4	3	3	4	3
G3GZ85	G3GZ85	Staphylococcal nuclease domain-containing protein	G3GZ85_CRIGR Staphylococcal nuclease domain-containing protein OS=Cricetulus griseus OX=10029 GN=I79_003116 PE=4 SV=1		6744800256	5977999872	7019500032	6745699840	8480099840	8885799936	8473800192	7906599936	64	64	64	71.6	71.6	71.6	99.747	0	323.31	79756000000	1030	64	64	64	71.6	71.6	71.6	99.747	1	79756000000	1030	51	50	51	50	52	54	50	53	51	50	51	50	52	54	50	53
G3GZ87	G3GZ87	RNA-binding protein 28	G3GZ87_CRIGR RNA-binding protein 28 OS=Cricetulus griseus OX=10029 GN=I79_003120 PE=4 SV=1		326809984	307449984	346320000	228280000	522150016	480289984	680979968	613660032	28	28	28	37.1	37.1	37.1	87.436	0	143.61	4244400000	176	28	28	28	37.1	37.1	37.1	87.436	1	4244400000	176	12	14	17	10	21	22	17	21	12	14	17	10	21	22	17	21
G3GZ89	G3GZ89	Inosine-5'-monophosphate dehydrogenase	G3GZ89_CRIGR Inosine-5-monophosphate dehydrogenase OS=Cricetulus griseus OX=10029 GN=IMPDH PE=3 SV=1		13232000	15476000	14868000	20969000	21920000	14515000	26388000	11068000	7	6	6	26.3	24.5	24.5	47.065	0	17.007	199940000	12	7	6	6	26.3	24.5	24.5	47.065	1	199940000	12	5	5	4	4	4	3	6	4	4	4	3	3	3	2	5	3
G3GZ90;G3H4X7	G3GZ90	Calumenin;Calumenin	G3GZ90_CRIGR Calumenin OS=Cricetulus griseus OX=10029 GN=I79_003123 PE=4 SV=1		1637299968	1087200000	695720000	1724800000	932899968	1247500032	738790016	1727100032	20	20	20	28.3	28.3	28.3	87.916	0	254.93	12806000000	261	20	20	20	28.3	28.3	28.3	87.916	2	12806000000	261	17	17	12	17	14	12	15	15	17	17	12	17	14	12	15	15
G3GZ95	G3GZ95	V-type proton ATPase subunit F	G3GZ95_CRIGR V-type proton ATPase subunit F OS=Cricetulus griseus OX=10029 GN=CgPICR_009118 PE=3 SV=1		42268000	49710000	33204000	62443000	32959000	21533000	30018000	36417000	5	5	5	53.8	53.8	53.8	13.356	0	19.775	410930000	17	5	5	5	53.8	53.8	53.8	13.356	1	410930000	17	4	4	4	2	4	4	3	4	4	4	4	2	4	4	3	4
G3GZA7	G3GZA7	Elongator complex protein 4	G3GZA7_CRIGR Elongator complex protein 4 OS=Cricetulus griseus OX=10029 GN=I79_003167 PE=4 SV=1		83339000	89271000	63183000	0	96434000	89143000	129850000	101430000	13	13	13	35.5	35.5	35.5	46.216	0	43.378	924410000	39	13	13	13	35.5	35.5	35.5	46.216	1	924410000	39	7	8	6	4	7	6	10	4	7	8	6	4	7	6	10	4
G3GZA9	G3GZA9	Reticulocalbin-1 (Fragment)	G3GZA9_CRIGR Reticulocalbin-1 (Fragment) OS=Cricetulus griseus OX=10029 GN=I79_003169 PE=4 SV=1		332310016	189150000	143760000	349300000	184090000	309449984	142950000	358310016	17	17	17	72	72	72	29.316	0	120.71	2716800000	73	17	17	17	72	72	72	29.316	1	2716800000	73	10	10	4	11	9	11	10	10	10	10	4	11	9	11	10	10
G3GZB1	G3GZB1	Eukaryotic translation initiation factor 3 subunit M	G3GZB1_CRIGR Eukaryotic translation initiation factor 3 subunit M OS=Cricetulus griseus OX=10029 GN=EIF3M PE=3 SV=1		433830016	588609984	416430016	387460000	456969984	563870016	512089984	391220000	13	13	13	44.9	44.9	44.9	42.528	0	254.58	4852900000	208	13	13	13	44.9	44.9	44.9	42.528	1	4852900000	208	10	8	12	9	12	11	9	12	10	8	12	9	12	11	9	12
G3GZB2	G3GZB2	Acid ceramidase	G3GZB2_CRIGR Acid ceramidase OS=Cricetulus griseus OX=10029 GN=I79_003173 PE=3 SV=1		277510016	224870000	203040000	283529984	198790000	278560000	195510000	343030016	18	18	18	41.8	41.8	41.8	44.695	0	32.591	2303500000	62	18	18	18	41.8	41.8	41.8	44.695	1	2303500000	62	7	7	6	8	11	12	7	13	7	7	6	8	11	12	7	13
G3GZB3	G3GZB3	Pericentriolar material 1 protein	G3GZB3_CRIGR Pericentriolar material 1 protein OS=Cricetulus griseus OX=10029 GN=I79_003174 PE=4 SV=1		87505000	102780000	71667000	43806000	41486000	60151000	77766000	51079000	19	19	19	12.1	12.1	12.1	221	0	43.899	713640000	51	19	19	19	12.1	12.1	12.1	221	1	713640000	51	10	7	9	5	4	7	7	6	10	7	9	5	4	7	7	6
G3GZC4	G3GZC4	CCR4-NOT transcription complex subunit 7	G3GZC4_CRIGR CCR4-NOT transcription complex subunit 7 OS=Cricetulus griseus OX=10029 GN=H671_1g2546 PE=4 SV=1		28874000	29911000	0	24500000	44356000	36471000	54288000	41430000	6	6	6	28.8	28.8	28.8	32.745	0	14.753	315020000	25	6	6	6	28.8	28.8	28.8	32.745	1	315020000	25	2	3	1	2	5	3	3	5	2	3	1	2	5	3	3	5
G3GZC9	G3GZC9	VWFA and cache domain-containing protein 1	G3GZC9_CRIGR VWFA and cache domain-containing protein 1 OS=Cricetulus griseus OX=10029 GN=I79_003190 PE=4 SV=1		0	0	0	0	0	0	3197800	0	1	1	1	1.8	1.8	1.8	120.3	0.0015106	2.3057	40365000	4	1	1	1	1.8	1.8	1.8	120.3	1	40365000	4	1	1	0	1	0	0	1	0	1	1	0	1	0	0	1	0
G3GZD0	G3GZD0	Tyrosine-protein kinase transmembrane receptor ROR1	G3GZD0_CRIGR Tyrosine-protein kinase transmembrane receptor ROR1 OS=Cricetulus griseus OX=10029 GN=I79_003194 PE=3 SV=1		0	0	0	0	0	0	24557000	0	1	1	1	1.9	1.9	1.9	97.236	0.00022978	3.2125	91002000	6	1	1	1	1.9	1.9	1.9	97.236	1	91002000	6	1	1	1	1	1	1	1	0	1	1	1	1	1	1	1	0
G3GZD2	G3GZD2	Phosphoglucomutase-1	G3GZD2_CRIGR Phosphoglucomutase-1 OS=Cricetulus griseus OX=10029 GN=I79_003195 PE=3 SV=1		14319000	22230000	0	0	24753000	17435000	24049000	0	3	3	3	7.3	7.3	7.3	62.811	0	5.5091	164140000	10	3	3	3	7.3	7.3	7.3	62.811	1	164140000	10	2	2	2	1	2	2	3	1	2	2	2	1	2	2	3	1
G3GZD8	G3GZD8	Dedicator of cytokinesis protein 7	G3GZD8_CRIGR Dedicator of cytokinesis protein 7 OS=Cricetulus griseus OX=10029 GN=I79_003201 PE=3 SV=1		435160000	413790016	376920000	434560000	360860000	362489984	488380000	326820000	25	25	22	48.9	48.9	42.4	62.254	0	103.2	4290700000	117	25	25	22	48.9	48.9	42.4	62.254	1	4290700000	117	14	15	15	17	13	16	18	13	14	15	15	17	13	16	18	13
G3GZE6	G3GZE6	Actin-related protein 3	G3GZE6_CRIGR Actin-related protein 3 OS=Cricetulus griseus OX=10029 GN=I79_003209 PE=3 SV=1		2629100032	2529200128	2351800064	2558400000	2086899968	2257499904	2470200064	2106700032	26	26	20	77.5	77.5	68.4	47.357	0	323.31	24721000000	482	26	26	20	77.5	77.5	68.4	47.357	1	24721000000	482	22	22	23	23	23	24	22	23	22	22	23	23	23	24	22	23
G3GZE8	G3GZE8	G-protein coupled receptor 39	G3GZE8_CRIGR G-protein coupled receptor 39 OS=Cricetulus griseus OX=10029 GN=I79_003211 PE=3 SV=1		0	0	0	7724400	0	0	0	0	1	1	1	4.5	4.5	4.5	32.445	0.00022645	3.0188	14098000	2	1	1	1	4.5	4.5	4.5	32.445	1	14098000	2	0	0	1	1	0	0	0	0	0	0	1	1	0	0	0	0
G3GZE9	G3GZE9	G-protein coupled receptor 39	G3GZE9_CRIGR G-protein coupled receptor 39 OS=Cricetulus griseus OX=10029 GN=I79_003212 PE=4 SV=1		0	0	0	0	0	0	3625100	0	2	2	2	12.6	12.6	12.6	17.24	0.0017018	2.1135	24306000	3	2	2	2	12.6	12.6	12.6	17.24	1	24306000	3	0	1	0	0	0	1	1	0	0	1	0	0	0	1	1	0
G3GZF3	G3GZF3	Alpha-1,6-mannosylglycoprotein 6-beta-N-acetylglucosaminyltransferase A	G3GZF3_CRIGR Alpha-1,6-mannosylglycoprotein 6-beta-N-acetylglucosaminyltransferase A OS=Cricetulus griseus OX=10029 GN=I79_003217 PE=4 SV=1		11290000	0	0	0	0	0	0	0	2	2	2	4.1	4.1	4.1	84.56	0	4.5369	19550000	3	2	2	2	4.1	4.1	4.1	84.56	1	19550000	3	2	1	0	0	0	0	0	0	2	1	0	0	0	0	0	0
G3GZF9	G3GZF9	WD repeat-containing protein 82	G3GZF9_CRIGR WD repeat-containing protein 82 OS=Cricetulus griseus OX=10029 GN=I79_003259 PE=4 SV=1		25663000	22839000	25788000	24476000	0	29271000	36786000	21520000	3	3	3	16.6	16.6	16.6	31.731	0	14.199	269930000	13	3	3	3	16.6	16.6	16.6	31.731	1	269930000	13	2	2	2	2	1	2	3	2	2	2	2	2	1	2	3	2
G3GZG1	G3GZG1	Toll-like receptor 9 (Fragment)	G3GZG1_CRIGR Toll-like receptor 9 (Fragment) OS=Cricetulus griseus OX=10029 GN=I79_003262 PE=4 SV=1		42339000	49022000	49543000	48512000	60878000	50922000	77692000	51001000	5	5	5	6.5	6.5	6.5	139.81	0	68.87	585070000	17	5	5	5	6.5	6.5	6.5	139.81	1	585070000	17	3	3	3	2	4	3	3	2	3	3	3	2	4	3	3	2
G3GZG5	G3GZG5	Signal recognition particle receptor subunit beta	G3GZG5_CRIGR Signal recognition particle receptor subunit beta OS=Cricetulus griseus OX=10029 GN=I79_003224 PE=4 SV=1		660899968	695800000	561120000	715230016	353849984	402649984	421310016	363160000	14	14	14	50.4	50.4	50.4	28.79	0	76.317	5688700000	116	14	14	14	50.4	50.4	50.4	28.79	1	5688700000	116	11	11	13	13	10	11	11	10	11	11	13	13	10	11	11	10
G3GZH1	G3GZH1	Ubiquitin-like modifier-activating enzyme 5	G3GZH1_CRIGR Ubiquitin-like modifier-activating enzyme 5 OS=Cricetulus griseus OX=10029 GN=I79_003231 PE=4 SV=1		20834000	33749000	0	27290000	0	0	28021000	0	5	5	5	22.3	22.3	22.3	40.003	0	15.918	305330000	10	5	5	5	22.3	22.3	22.3	40.003	1	305330000	10	4	3	1	2	1	2	2	2	4	3	1	2	1	2	2	2
G3GZH2	G3GZH2	Acyl-CoA dehydrogenase family member 11	G3GZH2_CRIGR Acyl-CoA dehydrogenase family member 11 OS=Cricetulus griseus OX=10029 GN=I79_003232 PE=4 SV=1		192330000	138670000	112310000	235250000	111140000	117980000	68381000	132810000	20	20	20	35.8	35.8	35.8	87.076	0	70.479	1487700000	59	20	20	20	35.8	35.8	35.8	87.076	1	1487700000	59	15	12	9	11	13	12	6	10	15	12	9	11	13	12	6	10
G3GZH5	G3GZH5	DnaJ-like subfamily C member 13	G3GZH5_CRIGR DnaJ-like subfamily C member 13 OS=Cricetulus griseus OX=10029 GN=I79_003235 PE=4 SV=1		217860000	207220000	210750000	237170000	176960000	223630000	134770000	194480000	24	24	24	46.7	46.7	46.7	70.121	0	189.87	2138500000	91	24	24	24	46.7	46.7	46.7	70.121	1	2138500000	91	16	15	15	16	14	14	11	13	16	15	15	16	14	14	11	13
G3GZH6	G3GZH6	DnaJ-like subfamily C member 13	G3GZH6_CRIGR DnaJ-like subfamily C member 13 OS=Cricetulus griseus OX=10029 GN=I79_003236 PE=4 SV=1		1028899968	978569984	705699968	907180032	704390016	643100032	708480000	638630016	50	50	50	42.2	42.2	42.2	175.36	0	193.16	7929800000	217	50	50	50	42.2	42.2	42.2	175.36	1	7929800000	217	34	27	31	30	37	37	25	35	34	27	31	30	37	37	25	35
G3GZH8	G3GZH8	Copine-4 (Fragment)	G3GZH8_CRIGR Copine-4 (Fragment) OS=Cricetulus griseus OX=10029 GN=I79_003239 PE=4 SV=1		40643000	36864000	36120000	43296000	55507000	60972000	53001000	59383000	6	5	5	15.3	13.7	13.7	64.929	0	9.8304	495620000	24	6	5	5	15.3	13.7	13.7	64.929	1	495620000	24	6	4	4	5	4	4	4	5	5	3	3	4	3	3	3	4
G3GZI4	G3GZI4	Protein asteroid-like 1	G3GZI4_CRIGR Protein asteroid-like 1 OS=Cricetulus griseus OX=10029 GN=I79_003246 PE=4 SV=1		0	0	0	0	0	0	9563700	0	2	2	2	4.6	4.6	4.6	57.291	0.00065891	2.5864	27122000	1	2	2	2	4.6	4.6	4.6	57.291	1	27122000	1	1	2	0	1	0	0	2	0	1	2	0	1	0	0	2	0
G3GZI5	G3GZI5	Protein asteroid-like 1	G3GZI5_CRIGR Protein asteroid-like 1 OS=Cricetulus griseus OX=10029 GN=I79_003247 PE=4 SV=1		0	0	0	0	24213000	12363000	0	0	2	2	2	11	11	11	18.951	0.0074612	1.412	59965000	6	2	2	2	11	11	11	18.951	1	59965000	6	1	1	1	1	2	2	1	1	1	1	1	1	2	2	1	1
G3GZI6	G3GZI6	Calcium-transporting ATPase	G3GZI6_CRIGR Calcium-transporting ATPase OS=Cricetulus griseus OX=10029 GN=I79_003248 PE=3 SV=1		0	0	11899000	0	0	19125000	0	15668000	7	7	7	14	14	14	72.495	0	9.0558	144900000	9	7	7	7	14	14	14	72.495	1	144900000	9	2	2	3	0	3	2	1	3	2	2	3	0	3	2	1	3
G3GZI7	G3GZI7	Phosphoinositide 3-kinase regulatory subunit 4	G3GZI7_CRIGR Phosphoinositide 3-kinase regulatory subunit 4 OS=Cricetulus griseus OX=10029 GN=I79_003249 PE=4 SV=1		42621000	27033000	46305000	25522000	32253000	34403000	18512000	42792000	10	10	10	14.1	14.1	14.1	112.42	0	28.994	343560000	31	10	10	10	14.1	14.1	14.1	112.42	1	343560000	31	6	4	6	4	6	8	3	6	6	4	6	4	6	8	3	6
G3GZJ6	G3GZJ6	Vesicle-associated membrane protein 4	G3GZJ6_CRIGR Vesicle-associated membrane protein 4 OS=Cricetulus griseus OX=10029 GN=I79_003268 PE=4 SV=1		32694000	30931000	0	30930000	26386000	38707000	33352000	34122000	3	3	3	31.9	31.9	31.9	16.32	0	19.955	339140000	10	3	3	3	31.9	31.9	31.9	16.32	1	339140000	10	3	3	1	2	2	3	2	3	3	3	1	2	2	3	2	3
G3GZJ7	G3GZJ7	Methyltransferase-like protein 13	G3GZJ7_CRIGR Methyltransferase-like protein 13 OS=Cricetulus griseus OX=10029 GN=I79_003269 PE=4 SV=1		63785000	77474000	107460000	70438000	106200000	114110000	129260000	93960000	17	17	17	33.3	33.3	33.3	79.149	0	41.692	906730000	67	17	17	17	33.3	33.3	33.3	79.149	1	906730000	67	7	7	12	5	10	12	10	10	7	7	12	5	10	12	10	10
G3GZJ9	G3GZJ9	Dynamin-3	G3GZJ9_CRIGR Dynamin-3 OS=Cricetulus griseus OX=10029 GN=I79_003271 PE=3 SV=1		31917000	24444000	0	0	0	0	0	22001000	9	1	1	11.9	1.6	1.6	78.306	0	4.1137	202110000	8	9	1	1	11.9	1.6	1.6	78.306	1	202110000	8	7	8	6	6	5	6	8	3	1	1	1	1	1	1	1	1
G3GZK7	G3GZK7	TNFSF4	G3GZK7_CRIGR TNFSF4 OS=Cricetulus griseus OX=10029 GN=CgPICR_000787 PE=3 SV=1		0	0	0	0	0	0	8287000	0	1	1	1	3.8	3.8	3.8	20.871	0.0065173	1.5431	13497000	1	1	1	1	3.8	3.8	3.8	20.871	1	13497000	1	0	0	0	0	0	0	1	0	0	0	0	0	0	0	1	0
G3GZL2	G3GZL2	Aspartyl-tRNA synthetase	G3GZL2_CRIGR Aspartyl-tRNA synthetase OS=Cricetulus griseus OX=10029 GN=H671_5g14832 PE=3 SV=1		39476000	42505000	0	0	0	0	29567000	0	4	4	4	6.9	6.9	6.9	74.006	0	29.218	233670000	11	4	4	4	6.9	6.9	6.9	74.006	1	233670000	11	4	4	0	1	1	0	4	2	4	4	0	1	1	0	4	2
G3GZL3	G3GZL3	Roquin	G3GZL3_CRIGR Roquin OS=Cricetulus griseus OX=10029 GN=I79_003298 PE=3 SV=1		0	4558600	0	0	0	0	0	0	2	2	1	2.3	2.3	1.4	158.64	0.00023674	3.6557	24822000	1	2	2	1	2.3	2.3	1.4	158.64	1	24822000	1	1	2	0	0	1	1	1	1	1	2	0	0	1	1	1	1
G3GZL7	G3GZL7	Calcyclin-binding protein	G3GZL7_CRIGR Calcyclin-binding protein OS=Cricetulus griseus OX=10029 GN=I79_003304 PE=4 SV=1		964470016	865350016	800540032	707080000	1064899968	1106700032	1412499968	993889984	16	16	16	77.2	77.2	77.2	21.26	0	239.17	10697000000	210	16	16	16	77.2	77.2	77.2	21.26	1	10697000000	210	12	14	15	13	11	16	14	12	12	14	15	13	11	16	14	12
G3GZL8	G3GZL8	28S ribosomal protein S14, mitochondrial	G3GZL8_CRIGR 28S ribosomal protein S14, mitochondrial OS=Cricetulus griseus OX=10029 GN=I79_003305 PE=4 SV=1		40599000	38868000	27030000	22326000	29388000	51754000	35984000	33017000	4	4	4	35.2	35.2	35.2	14.996	0	24.183	388120000	10	4	4	4	35.2	35.2	35.2	14.996	1	388120000	10	4	2	3	1	2	3	2	2	4	2	3	1	2	3	2	2
G3GZM6	G3GZM6	Rho guanine nucleotide exchange factor 10	G3GZM6_CRIGR Rho guanine nucleotide exchange factor 10 OS=Cricetulus griseus OX=10029 GN=I79_003316 PE=4 SV=1		15879000	0	0	0	0	0	0	0	5	5	5	5.4	5.4	5.4	148.48	0	7.9989	82216000	5	5	5	5	5.4	5.4	5.4	148.48	1	82216000	5	2	1	0	1	1	2	1	2	2	1	0	1	1	2	1	2
G3GZN8	G3GZN8	Cell division cycle protein 16-like	G3GZN8_CRIGR Cell division cycle protein 16-like OS=Cricetulus griseus OX=10029 GN=I79_003329 PE=4 SV=1		27560000	35024000	39176000	0	29681000	20816000	35929000	32327000	8	8	8	20.3	20.3	20.3	51.72	0	18.944	308590000	20	8	8	8	20.3	20.3	20.3	51.72	1	308590000	20	3	5	4	2	4	4	3	4	3	5	4	2	4	4	3	4
G3GZP1	G3GZP1	Pre-mRNA branch site protein p14	G3GZP1_CRIGR Pre-mRNA branch site protein p14 OS=Cricetulus griseus OX=10029 GN=I79_003333 PE=4 SV=1		0	0	25630000	0	0	27566000	0	27106000	2	2	2	20.8	20.8	20.8	14.585	0.00023463	3.5071	274880000	13	2	2	2	20.8	20.8	20.8	14.585	1	274880000	13	1	1	2	1	1	2	1	2	1	1	2	1	1	2	1	2
G3GZP8	G3GZP8	ATP synthase subunit epsilon, mitochondrial	G3GZP8_CRIGR ATP synthase subunit epsilon, mitochondrial OS=Cricetulus griseus OX=10029 GN=I79_003341 PE=4 SV=1		0	0	0	0	0	0	75660000	0	1	1	1	15.7	15.7	15.7	5.7807	0.0097532	1.2632	414910000	5	1	1	1	15.7	15.7	15.7	5.7807	1	414910000	5	1	1	1	1	0	1	1	0	1	1	1	1	0	1	1	0
G3GZQ4	G3GZQ4	Rab3 GTPase-activating protein catalytic subunit	G3GZQ4_CRIGR Rab3 GTPase-activating protein catalytic subunit OS=Cricetulus griseus OX=10029 GN=I79_003347 PE=4 SV=1		60039000	56979000	66272000	63611000	67453000	68374000	64749000	62611000	13	13	13	21.4	21.4	21.4	84.379	0	26.346	701840000	46	13	13	13	21.4	21.4	21.4	84.379	1	701840000	46	6	10	5	10	9	6	9	8	6	10	5	10	9	6	9	8
G3GZQ8	G3GZQ8	UBX domain-containing protein 4	G3GZQ8_CRIGR UBX domain-containing protein 4 OS=Cricetulus griseus OX=10029 GN=I79_003352 PE=4 SV=1		382790016	462769984	354649984	469800000	199150000	207790000	261640000	224360000	11	11	11	30.6	30.6	30.6	56.719	0	302.93	3418600000	138	11	11	11	30.6	30.6	30.6	56.719	1	3418600000	138	5	7	8	6	7	6	6	6	5	7	8	6	7	6	6	6
G3GZQ9	G3GZQ9	DNA helicase	G3GZQ9_CRIGR DNA helicase OS=Cricetulus griseus OX=10029 GN=I79_003354 PE=3 SV=1		211010000	328840000	358550016	257000000	465340000	343649984	511070016	390529984	28	28	28	11.9	11.9	11.9	301.28	0	186.04	3573200000	117	28	28	28	11.9	11.9	11.9	301.28	1	3573200000	117	13	18	21	11	21	21	18	19	13	18	21	11	21	21	18	19
G3GZR1;G3ILI0	G3GZR1	Aspartyl-tRNA synthetase, cytoplasmic;Aspartyl-tRNA synthetase, cytoplasmic	G3GZR1_CRIGR Aspartyl-tRNA synthetase, cytoplasmic OS=Cricetulus griseus OX=10029 GN=I79_003356 PE=3 SV=1		2736999936	2393299968	1815900032	2908400128	3706200064	3845400064	3851300096	4181499904	28	28	28	64.7	64.7	64.7	54.39	0	323.31	32017000000	428	28	28	28	64.7	64.7	64.7	54.39	2	32017000000	428	24	28	25	25	27	28	27	27	24	28	25	25	27	28	27	27
G3GZU9	G3GZU9	Transmembrane 9 superfamily member	G3GZU9_CRIGR Transmembrane 9 superfamily member OS=Cricetulus griseus OX=10029 GN=I79_003397 PE=3 SV=1		192110000	202830000	164640000	210150000	136640000	135340000	64126000	141880000	6	6	6	10.9	10.9	10.9	71.945	0	34.176	1692800000	35	6	6	6	10.9	10.9	10.9	71.945	1	1692800000	35	5	5	3	4	3	3	3	4	5	5	3	4	3	3	3	4
G3GZW7	G3GZW7	RRP12-like protein	G3GZW7_CRIGR RRP12-like protein OS=Cricetulus griseus OX=10029 GN=I79_003416 PE=4 SV=1		343729984	387760000	474489984	244000000	464310016	454769984	646470016	454860000	31	31	31	26.8	26.8	26.8	153.24	0	118.61	4255100000	166	31	31	31	26.8	26.8	26.8	153.24	1	4255100000	166	15	16	26	13	24	25	19	27	15	16	26	13	24	25	19	27
G3GZW8;G3HM99	G3GZW8	Phosphoglycerate mutase 1;Phosphoglycerate mutase	G3GZW8_CRIGR Phosphoglycerate mutase 1 OS=Cricetulus griseus OX=10029 GN=I79_003415 PE=4 SV=1		582240000	593800000	508289984	587920000	518510016	450440000	495929984	358350016	12	12	12	75.8	75.8	75.8	20.205	0	173.35	5679900000	135	12	12	12	75.8	75.8	75.8	20.205	2	5679900000	135	12	9	8	9	9	6	8	8	12	9	8	9	9	6	8	8
G3GZX2	G3GZX2	MMS19 nucleotide excision repair protein-like	G3GZX2_CRIGR MMS19 nucleotide excision repair protein-like OS=Cricetulus griseus OX=10029 GN=I79_003420 PE=4 SV=1		126530000	128860000	97740000	148280000	39019000	50417000	57411000	44440000	10	10	10	31.1	31.1	31.1	67.403	0	79.313	983230000	40	10	10	10	31.1	31.1	31.1	67.403	1	983230000	40	9	7	8	10	3	4	6	5	9	7	8	10	3	4	6	5
G3GZX3	G3GZX3	Ubiquitin domain-containing protein 1	G3GZX3_CRIGR Ubiquitin domain-containing protein 1 OS=Cricetulus griseus OX=10029 GN=I79_003421 PE=4 SV=1		26637000	0	0	0	0	0	0	0	3	3	3	26.9	26.9	26.9	25.958	0	40.823	77380000	5	3	3	3	26.9	26.9	26.9	25.958	1	77380000	5	3	1	1	1	0	0	1	0	3	1	1	1	0	0	1	0
G3GZX4	G3GZX4	Dihydrodipicolinate synthase-like, mitochondrial	G3GZX4_CRIGR Dihydrodipicolinate synthase-like, mitochondrial OS=Cricetulus griseus OX=10029 GN=I79_003422 PE=4 SV=1		28710000	50335000	0	39921000	9060800	0	11902000	20325000	5	5	5	11.6	11.6	11.6	88.384	0	35.758	227430000	21	5	5	5	11.6	11.6	11.6	88.384	1	227430000	21	2	3	1	4	1	1	3	2	2	3	1	4	1	1	3	2
G3GZX7	G3GZX7	Phosphatidylinositol 4-kinase type 2-alpha (Fragment)	G3GZX7_CRIGR Phosphatidylinositol 4-kinase type 2-alpha (Fragment) OS=Cricetulus griseus OX=10029 GN=I79_003425 PE=4 SV=1		220600000	180570000	192980000	230510000	126800000	137710000	116050000	180160000	16	16	16	48.5	48.5	48.5	38.904	0	70.698	1871800000	76	16	16	16	48.5	48.5	48.5	38.904	1	1871800000	76	12	11	9	12	10	12	10	11	12	11	9	12	10	12	10	11
G3GZY4	G3GZY4	Lysyl oxidase-like 4	G3GZY4_CRIGR Lysyl oxidase-like 4 OS=Cricetulus griseus OX=10029 GN=I79_003432 PE=4 SV=1		0	0	0	2990200	0	0	0	0	1	1	1	2.8	2.8	2.8	84.79	0	6.3329	37735000	2	1	1	1	2.8	2.8	2.8	84.79	1	37735000	2	1	1	0	1	0	0	0	0	1	1	0	1	0	0	0	0
G3GZZ0	G3GZZ0	Aspartate aminotransferase	G3GZZ0_CRIGR Aspartate aminotransferase OS=Cricetulus griseus OX=10029 GN=CgPICR_007832 PE=4 SV=1		102330000	130980000	68634000	102690000	83757000	64354000	103150000	46945000	14	14	14	45.5	45.5	45.5	46.252	0	68.646	1030700000	55	14	14	14	45.5	45.5	45.5	46.252	1	1030700000	55	10	13	8	8	7	7	8	7	10	13	8	8	7	7	8	7
G3GZZ3	G3GZZ3	Phosphate transporter	G3GZZ3_CRIGR Phosphate transporter OS=Cricetulus griseus OX=10029 GN=I79_003441 PE=3 SV=1		0	16554000	0	0	0	0	0	0	3	3	3	9	9	9	46.728	0	7.7316	110030000	4	3	3	3	9	9	9	46.728	1	110030000	4	1	2	1	0	1	1	2	1	1	2	1	0	1	1	2	1
G3GZZ7	G3GZZ7	DNA-directed RNA polymerase subunit beta	G3GZZ7_CRIGR DNA-directed RNA polymerase subunit beta OS=Cricetulus griseus OX=10029 GN=I79_003445 PE=3 SV=1		0	0	20043000	19434000	31341000	21175000	21430000	25616000	9	9	9	13.5	13.5	13.5	112.84	0	15.034	313830000	15	9	9	9	13.5	13.5	13.5	112.84	1	313830000	15	3	3	3	3	6	3	5	5	3	3	3	3	6	3	5	5
G3H001	G3H001	Zinc finger CCCH domain-containing protein 8	G3H001_CRIGR Zinc finger CCCH domain-containing protein 8 OS=Cricetulus griseus OX=10029 GN=I79_003449 PE=4 SV=1		0	0	0	0	0	0	0	27178000	2	2	2	11.1	11.1	11.1	35.224	0	5.4097	75624000	1	2	2	2	11.1	11.1	11.1	35.224	1	75624000	1	0	0	1	0	2	2	0	2	0	0	1	0	2	2	0	2
G3H002	G3H002	Fibulin-7	G3H002_CRIGR Fibulin-7 OS=Cricetulus griseus OX=10029 GN=I79_003452 PE=4 SV=1		30053000	24765000	34967000	28931000	21757000	21640000	22469000	34428000	4	4	4	8.1	8.1	8.1	85.449	0	18.673	293040000	10	4	4	4	8.1	8.1	8.1	85.449	1	293040000	10	4	4	2	2	3	3	2	2	4	4	2	2	3	3	2	2
G3H008	G3H008	Anaphase-promoting complex subunit 1	G3H008_CRIGR Anaphase-promoting complex subunit 1 OS=Cricetulus griseus OX=10029 GN=I79_003456 PE=4 SV=1		140850000	174190000	179040000	145570000	133470000	131400000	161280000	121070000	29	29	29	23.9	23.9	23.9	196.53	0	83.063	1608000000	84	29	29	29	23.9	23.9	23.9	196.53	1	1608000000	84	15	21	19	17	17	14	16	17	15	21	19	17	17	14	16	17
G3H018	G3H018	40S ribosomal protein S18	G3H018_CRIGR 40S ribosomal protein S18 OS=Cricetulus griseus OX=10029 GN=I79_003466 PE=3 SV=1		7137099776	6926099968	7847300096	7007300096	7442400256	7254799872	8814100480	8365499904	15	15	9	49.4	49.4	23.1	18.872	0	103.37	77020000000	370	15	15	9	49.4	49.4	23.1	18.872	1	77020000000	370	15	12	14	13	14	14	12	14	15	12	14	13	14	14	12	14
G3H025	G3H025	28S ribosomal protein S5, mitochondrial	G3H025_CRIGR 28S ribosomal protein S5, mitochondrial OS=Cricetulus griseus OX=10029 GN=I79_003474 PE=3 SV=1		179290000	152100000	146630000	134450000	122910000	159530000	157770000	184770000	13	13	13	29.2	29.2	29.2	47.824	0	35.529	1572900000	43	13	13	13	29.2	29.2	29.2	47.824	1	1572900000	43	7	5	5	8	4	6	8	5	7	5	5	8	4	6	8	5
G3H030	G3H030	Fumarylacetoacetate hydrolase domain-containing protein 2A	G3H030_CRIGR Fumarylacetoacetate hydrolase domain-containing protein 2A OS=Cricetulus griseus OX=10029 GN=I79_003478 PE=4 SV=1		9390500	0	0	0	0	0	0	0	3	3	3	9.4	9.4	9.4	31.743	0	8.0647	29759000	1	3	3	3	9.4	9.4	9.4	31.743	1	29759000	1	2	1	0	1	0	0	1	0	2	1	0	1	0	0	1	0
G3H036	G3H036	Putative cytosolic iron-sulfur protein assembly protein CIAO1	G3H036_CRIGR Putative cytosolic iron-sulfur protein assembly protein CIAO1 OS=Cricetulus griseus OX=10029 GN=I79_003484 PE=4 SV=1		24416000	0	0	0	0	0	0	0	2	2	2	11.4	11.4	11.4	18.938	0.0004414	2.6536	59091000	5	2	2	2	11.4	11.4	11.4	18.938	1	59091000	5	2	0	1	1	0	0	0	0	2	0	1	1	0	0	0	0
G3H037	G3H037	U5 small nuclear ribonucleoprotein 200 kDa helicase	G3H037_CRIGR U5 small nuclear ribonucleoprotein 200 kDa helicase OS=Cricetulus griseus OX=10029 GN=I79_003485 PE=4 SV=1		960640000	1097400064	985340032	635600000	1343699968	1302899968	1703699968	1164199936	62	62	62	50.7	50.7	50.7	158.23	0	323.31	12063000000	432	62	62	62	50.7	50.7	50.7	158.23	1	12063000000	432	41	44	46	34	48	49	47	48	41	44	46	34	48	49	47	48
G3H042	G3H042	Condensin complex subunit 2	G3H042_CRIGR Condensin complex subunit 2 OS=Cricetulus griseus OX=10029 GN=I79_003490 PE=3 SV=1		575539968	536060000	610729984	411300000	606710016	655520000	701270016	540760000	30	30	30	59.1	59.1	59.1	81.308	0	323.31	6481000000	170	30	30	30	59.1	59.1	59.1	81.308	1	6481000000	170	21	19	17	17	20	22	20	15	21	19	17	17	20	22	20	15
G3H045;G3IKJ9;G3HQ28	G3H045	Transient receptor potential cation channel subfamily M member 7 (Fragment);Transient receptor potential cation channel subfamily M member 3 (Fragment);Transient receptor potential cation channel subfamily M member 1	G3H045_CRIGR Transient receptor potential cation channel subfamily M member 7 (Fragment) OS=Cricetulus griseus OX=10029 GN=I79_003493 PE=4 SV=1		49745000	0	0	42247000	0	0	0	0	7	7	6	4.4	4.4	4	242.94	0	16.335	375210000	13	7	7	6	4.4	4.4	4	242.94	3	375210000	13	3	3	2	3	1	0	3	1	3	3	2	3	1	0	3	1
G3H049	G3H049	USP8	G3H049_CRIGR USP8 OS=Cricetulus griseus OX=10029 GN=CgPICR_001482 PE=3 SV=1		59864000	34044000	29614000	40690000	0	22961000	52744000	30782000	7	7	7	9.3	9.3	9.3	122	0	9.8831	396410000	18	7	7	7	9.3	9.3	9.3	122	1	396410000	18	5	4	4	4	0	4	4	3	5	4	4	4	0	4	4	3
G3H056	G3H056	Protein MAK16 homolog	G3H056_CRIGR Protein MAK16 homolog OS=Cricetulus griseus OX=10029 GN=I79_003504 PE=3 SV=1		16538000	18695000	28644000	16730000	48621000	38000000	109610000	42657000	6	6	6	26.5	26.5	26.5	35.278	0	32.007	370470000	19	6	6	6	26.5	26.5	26.5	35.278	1	370470000	19	3	2	2	2	5	4	4	5	3	2	2	2	5	4	4	5
G3H057	G3H057	Uncharacterized protein C8orf41-like	G3H057_CRIGR Uncharacterized protein C8orf41-like OS=Cricetulus griseus OX=10029 GN=I79_003506 PE=4 SV=1		14522000	19801000	19270000	0	0	12879000	23442000	15659000	6	6	6	17.7	17.7	17.7	56.392	0	14.934	169390000	12	6	6	6	17.7	17.7	17.7	56.392	1	169390000	12	3	6	5	2	2	3	6	2	3	6	5	2	2	3	6	2
G3H065	G3H065	N-acetyltransferase NAT13	G3H065_CRIGR N-acetyltransferase NAT13 OS=Cricetulus griseus OX=10029 GN=I79_003540 PE=4 SV=1		90127000	141400000	124270000	96073000	154040000	171170000	230370000	173550000	13	13	13	41.7	41.7	41.7	23.899	0	44.474	1559700000	41	13	13	13	41.7	41.7	41.7	23.899	1	1559700000	41	5	5	9	5	7	9	8	7	5	5	9	5	7	9	8	7
G3H066	G3H066	V-type proton ATPase catalytic subunit A	G3H066_CRIGR V-type proton ATPase catalytic subunit A OS=Cricetulus griseus OX=10029 GN=I79_003541 PE=3 SV=1		318030016	310409984	176280000	362840000	236570000	198220000	200440000	267230000	25	25	25	60.3	60.3	60.3	68.342	0	278.52	2997600000	125	25	25	25	60.3	60.3	60.3	68.342	1	2997600000	125	21	21	10	15	11	9	17	11	21	21	10	15	11	9	17	11
G3H082	G3H082	Pleckstrin-likey-like domain family B member 2	G3H082_CRIGR Pleckstrin-likey-like domain family B member 2 OS=Cricetulus griseus OX=10029 GN=I79_003517 PE=4 SV=1		0	25928000	29601000	21459000	0	23078000	43805000	0	10	9	9	10.6	9.9	9.9	141.33	0	16.276	210860000	17	10	9	9	10.6	9.9	9.9	141.33	1	210860000	17	2	3	4	3	2	4	4	3	1	3	4	3	2	4	4	3
G3H083	G3H083	Abhydrolase domain-containing protein 10, mitochondrial (Fragment)	G3H083_CRIGR Abhydrolase domain-containing protein 10, mitochondrial (Fragment) OS=Cricetulus griseus OX=10029 GN=I79_003518 PE=4 SV=1		0	15444000	14563000	14979000	15747000	19709000	0	16400000	3	3	3	17.2	17.2	17.2	32.455	0	14.227	120480000	9	3	3	3	17.2	17.2	17.2	32.455	1	120480000	9	1	2	2	2	2	3	1	3	1	2	2	2	2	3	1	3
G3H088	G3H088	Autophagy-related protein 3	G3H088_CRIGR Autophagy-related protein 3 OS=Cricetulus griseus OX=10029 GN=I79_003524 PE=3 SV=1		37912000	34481000	51853000	32940000	40083000	32719000	49037000	31277000	6	6	6	22.3	22.3	22.3	35.776	0	12.708	382390000	19	6	6	6	22.3	22.3	22.3	35.776	1	382390000	19	2	3	3	2	3	4	5	4	2	3	3	2	3	4	5	4
G3H095	G3H095	GTP-binding protein 8	G3H095_CRIGR GTP-binding protein 8 OS=Cricetulus griseus OX=10029 GN=I79_003532 PE=3 SV=1		0	0	0	0	0	0	2050500	0	1	1	1	5.1	5.1	5.1	31.026	0.00044366	2.7285	22914000	5	1	1	1	5.1	5.1	5.1	31.026	1	22914000	5	1	1	1	1	0	1	1	0	1	1	1	1	0	1	1	0
G3H0A7	G3H0A7	Eukaryotic translation initiation factor 3 subunit H (Fragment)	G3H0A7_CRIGR Eukaryotic translation initiation factor 3 subunit H (Fragment) OS=Cricetulus griseus OX=10029 GN=I79_003561 PE=3 SV=1		956950016	1012700032	797120000	801929984	804910016	791790016	1115500032	523140000	7	7	7	26.2	26.2	26.2	34.239	0	66.167	9501000000	165	7	7	7	26.2	26.2	26.2	34.239	1	9501000000	165	7	7	6	7	7	7	7	7	7	7	6	7	7	7	7	7
G3H0B5	G3H0B5	Isocitrate dehydrogenase [NAD] subunit, mitochondrial	G3H0B5_CRIGR Isocitrate dehydrogenase [NAD] subunit, mitochondrial OS=Cricetulus griseus OX=10029 GN=I79_003570 PE=3 SV=1		3246599936	2876000000	2478599936	3015500032	1102899968	1480199936	1225600000	1848000000	19	19	19	50.8	50.8	50.8	39.683	0	323.31	23536000000	380	19	19	19	50.8	50.8	50.8	39.683	1	23536000000	380	17	16	17	15	15	17	15	16	17	16	17	15	15	17	15	16
G3H0B9	G3H0B9	WD repeat-containing protein 61	G3H0B9_CRIGR WD repeat-containing protein 61 OS=Cricetulus griseus OX=10029 GN=I79_003574 PE=4 SV=1		158160000	155120000	137010000	161760000	253110000	233820000	203720000	270750016	13	13	13	62.6	62.6	62.6	33.576	0	108.22	1928600000	74	13	13	13	62.6	62.6	62.6	33.576	1	1928600000	74	7	8	8	7	13	11	7	12	7	8	8	7	13	11	7	12
G3H0C2	G3H0C2	Proteasome subunit alpha type	G3H0C2_CRIGR Proteasome subunit alpha type OS=Cricetulus griseus OX=10029 GN=I79_003577 PE=3 SV=1		622760000	929470016	525769984	782169984	1149600000	1105799936	1054800000	1213400064	13	13	13	50.2	50.2	50.2	29.516	0	161.33	9037100000	121	13	13	13	50.2	50.2	50.2	29.516	1	9037100000	121	9	8	9	9	11	11	8	12	9	8	9	9	11	11	8	12
G3H0C8	G3H0C8	F-box only protein 22	G3H0C8_CRIGR F-box only protein 22 OS=Cricetulus griseus OX=10029 GN=I79_003583 PE=4 SV=1		0	0	22324000	0	0	9772300	0	0	5	5	5	16	16	16	44.667	0	27.962	166990000	7	5	5	5	16	16	16	44.667	1	166990000	7	1	3	2	0	2	3	2	2	1	3	2	0	2	3	2	2
G3H0D1	G3H0D1	S phase cyclin A-associated protein in the endoplasmic reticulum	G3H0D1_CRIGR S phase cyclin A-associated protein in the endoplasmic reticulum OS=Cricetulus griseus OX=10029 GN=I79_003586 PE=4 SV=1		22236000	0	135180000	62534000	0	57982000	0	0	14	14	14	13.3	13.3	13.3	157.33	0	19.235	368910000	15	14	14	14	13.3	13.3	13.3	157.33	1	368910000	15	6	3	3	4	3	4	3	2	6	3	3	4	3	4	3	2
G3H0D2	G3H0D2	Reticulocalbin-2	G3H0D2_CRIGR Reticulocalbin-2 OS=Cricetulus griseus OX=10029 GN=I79_003587 PE=4 SV=1		0	0	0	0	69271000	82712000	0	111960000	5	5	5	22.1	22.1	22.1	37.132	0	54.572	242240000	19	5	5	5	22.1	22.1	22.1	37.132	1	242240000	19	0	0	0	0	4	5	0	5	0	0	0	0	4	5	0	5
G3H0D3	G3H0D3	Proline-serine-threonine phosphatase-interacting protein 1	G3H0D3_CRIGR Proline-serine-threonine phosphatase-interacting protein 1 OS=Cricetulus griseus OX=10029 GN=I79_003588 PE=4 SV=1		0	7340000	0	0	0	0	0	0	2	2	2	7.8	7.8	7.8	44.87	0	10.219	13914000	2	2	2	2	7.8	7.8	7.8	44.87	1	13914000	2	0	2	0	0	0	0	0	0	0	2	0	0	0	0	0	0
G3H0E0	G3H0E0	Tyrosine-protein kinase-protein kinase SgK269	G3H0E0_CRIGR Tyrosine-protein kinase-protein kinase SgK269 OS=Cricetulus griseus OX=10029 GN=I79_003595 PE=4 SV=1		0	0	0	6980800	0	0	0	0	2	2	2	3.2	3.2	3.2	110.02	0.00022462	2.8976	16174000	2	2	2	2	3.2	3.2	3.2	110.02	1	16174000	2	0	1	1	1	0	0	0	0	0	1	1	1	0	0	0	0
G3H0E4	G3H0E4	Chondroitin sulfate proteoglycan 4	G3H0E4_CRIGR Chondroitin sulfate proteoglycan 4 OS=Cricetulus griseus OX=10029 GN=I79_003599 PE=4 SV=1		4204900096	3531699968	3700499968	3973600000	302390016	260730000	398860000	153010000	68	68	68	39.6	39.6	39.6	252.01	0	323.31	23960000000	428	68	68	68	39.6	39.6	39.6	252.01	1	23960000000	428	54	48	48	47	17	16	25	13	54	48	48	47	17	16	25	13
G3H0E5	G3H0E5	Sorting nexin	G3H0E5_CRIGR Sorting nexin OS=Cricetulus griseus OX=10029 GN=CgPICR_013713 PE=3 SV=1		0	0	0	37172000	0	0	0	0	4	4	4	8.9	8.9	8.9	65.491	0	10.751	116110000	5	4	4	4	8.9	8.9	8.9	65.491	1	116110000	5	2	1	2	3	0	2	0	0	2	1	2	3	0	2	0	0
G3H0E6	G3H0E6	IMP3	G3H0E6_CRIGR IMP3 OS=Cricetulus griseus OX=10029 GN=CgPICR_013712 PE=4 SV=1		0	0	31989000	0	41601000	33247000	45323000	49637000	5	5	5	39.1	39.1	39.1	21.66	0	11.613	255280000	15	5	5	5	39.1	39.1	39.1	21.66	1	255280000	15	1	1	3	2	4	3	2	4	1	1	3	2	4	3	2	4
G3H0E7	G3H0E7	Snurportin-1	G3H0E7_CRIGR Snurportin-1 OS=Cricetulus griseus OX=10029 GN=I79_003602 PE=4 SV=1		0	0	0	0	0	0	21567000	0	1	1	1	5.2	5.2	5.2	19.36	0.0029437	1.9828	80503000	2	1	1	1	5.2	5.2	5.2	19.36	1	80503000	2	1	1	0	0	0	0	1	0	1	1	0	0	0	0	1	0
G3H0E8	G3H0E8	Snurportin-1	G3H0E8_CRIGR Snurportin-1 OS=Cricetulus griseus OX=10029 GN=I79_003603 PE=4 SV=1		0	12564000	0	0	0	0	0	0	2	2	2	8.2	8.2	8.2	28.978	0.0025306	2.0287	58040000	1	2	2	2	8.2	8.2	8.2	28.978	1	58040000	1	1	1	1	1	0	0	0	0	1	1	1	1	0	0	0	0
G3H0E9	G3H0E9	Tyrosine-protein phosphatase non-receptor type 9	G3H0E9_CRIGR Tyrosine-protein phosphatase non-receptor type 9 OS=Cricetulus griseus OX=10029 GN=I79_003604 PE=4 SV=1		128480000	93531000	84473000	120750000	59142000	45192000	44458000	73321000	14	14	14	30.8	30.8	30.8	67.466	0	30.705	929560000	25	14	14	14	30.8	30.8	30.8	67.466	1	929560000	25	11	7	6	9	3	6	7	3	11	7	6	9	3	6	7	3
G3H0F0	G3H0F0	Paired amphipathic helix protein Sin3a	G3H0F0_CRIGR Paired amphipathic helix protein Sin3a OS=Cricetulus griseus OX=10029 GN=I79_003605 PE=4 SV=1		0	0	0	0	0	0	8398200	0	3	3	3	2.7	2.7	2.7	145.1	0.00022578	2.9663	25804000	2	3	3	3	2.7	2.7	2.7	145.1	1	25804000	2	0	2	1	0	0	2	2	1	0	2	1	0	0	2	2	1
G3H0F1	G3H0F1	Alpha-mannosidase 2C1	G3H0F1_CRIGR Alpha-mannosidase 2C1 OS=Cricetulus griseus OX=10029 GN=I79_003606 PE=4 SV=1		151580000	167870000	95661000	180240000	183970000	120540000	98947000	192520000	26	26	26	28.6	28.6	28.6	121.56	0	111.87	1478400000	85	26	26	26	28.6	28.6	28.6	121.56	1	1478400000	85	20	18	10	20	14	15	14	16	20	18	10	20	14	15	14	16
G3H0F3	G3H0F3	COMM domain-containing protein 4	G3H0F3_CRIGR COMM domain-containing protein 4 OS=Cricetulus griseus OX=10029 GN=I79_003608 PE=4 SV=1		0	7811400	16293000	12634000	24643000	20005000	6119800	0	3	3	3	16.6	16.6	16.6	22.54	0	9.3563	126450000	10	3	3	3	16.6	16.6	16.6	22.54	1	126450000	10	1	2	3	2	2	2	2	1	1	2	3	2	2	2	2	1
G3H0F6	G3H0F6	Coiled-coil domain-containing protein 90A, mitochondrial (Fragment)	G3H0F6_CRIGR Coiled-coil domain-containing protein 90A, mitochondrial (Fragment) OS=Cricetulus griseus OX=10029 GN=I79_003611 PE=4 SV=1		0	0	0	0	0	0	0	5543800	2	2	2	9	9	9	24.078	0.0065253	1.5568	14200000	2	2	2	2	9	9	9	24.078	1	14200000	2	0	0	1	0	1	1	1	1	0	0	1	0	1	1	1	1
G3H0F9	G3H0F9	Ran-binding protein 9 (Fragment)	G3H0F9_CRIGR Ran-binding protein 9 (Fragment) OS=Cricetulus griseus OX=10029 GN=I79_003614 PE=4 SV=1		27125000	34748000	22896000	19852000	37590000	28078000	35936000	0	8	8	8	23.3	23.3	23.3	59.718	0	15.198	303820000	15	8	8	8	23.3	23.3	23.3	59.718	1	303820000	15	3	3	5	2	4	5	4	3	3	3	5	2	4	5	4	3
G3H0G0	G3H0G0	Nucleolar protein 7	G3H0G0_CRIGR Nucleolar protein 7 OS=Cricetulus griseus OX=10029 GN=I79_003616 PE=4 SV=1		0	0	0	30444000	92254000	98522000	68030000	96942000	7	7	7	29.5	29.5	29.5	27.294	0	29.156	408700000	15	7	7	7	29.5	29.5	29.5	27.294	1	408700000	15	1	1	0	2	6	5	3	5	1	1	0	2	6	5	3	5
G3H0H5	G3H0H5	3'-5' exoribonuclease 1	G3H0H5_CRIGR 3-5 exoribonuclease 1 OS=Cricetulus griseus OX=10029 GN=I79_003632 PE=4 SV=1		106640000	85471000	36579000	44876000	100180000	86710000	133550000	47500000	5	5	5	27.2	27.2	27.2	32.321	0	20.489	948490000	23	5	5	5	27.2	27.2	27.2	32.321	1	948490000	23	2	4	4	2	4	3	4	3	2	4	4	2	4	3	4	3
G3H0J8	G3H0J8	Integrator complex subunit 9	G3H0J8_CRIGR Integrator complex subunit 9 OS=Cricetulus griseus OX=10029 GN=I79_003658 PE=4 SV=1		0	0	17533000	6490000	0	0	0	7357400	2	2	2	5.4	5.4	5.4	62.088	0.00023332	3.438	61269000	9	2	2	2	5.4	5.4	5.4	62.088	1	61269000	9	1	1	2	2	1	0	1	2	1	1	2	2	1	0	1	2
G3H0L1	G3H0L1	Pin2-interacting protein X1	G3H0L1_CRIGR Pin2-interacting protein X1 OS=Cricetulus griseus OX=10029 GN=I79_003672 PE=4 SV=1		0	0	0	0	20092000	16778000	0	15401000	2	2	2	8.5	8.5	8.5	37.032	0.00087451	2.5207	54742000	3	2	2	2	8.5	8.5	8.5	37.032	1	54742000	3	0	0	1	0	2	2	0	2	0	0	1	0	2	2	0	2
G3H0L3	G3H0L3	Myotubularin-related protein 9	G3H0L3_CRIGR Myotubularin-related protein 9 OS=Cricetulus griseus OX=10029 GN=I79_003675 PE=4 SV=1		0	0	11308000	0	9562200	13723000	17875000	0	2	2	2	2.2	2.2	2.2	83.512	0.0033473	1.9257	79844000	7	2	2	2	2.2	2.2	2.2	83.512	1	79844000	7	1	1	2	1	2	2	2	1	1	1	2	1	2	2	2	1
G3H0L7	G3H0L7	FDFT1	G3H0L7_CRIGR FDFT1 OS=Cricetulus griseus OX=10029 GN=CgPICR_007530 PE=4 SV=1		0	5345400	0	0	0	0	0	0	1	1	1	2.4	2.4	2.4	47.974	0.0017149	2.2094	20979000	1	1	1	1	2.4	2.4	2.4	47.974	1	20979000	1	1	1	0	0	0	0	0	0	1	1	0	0	0	0	0	0
G3H0L9	G3H0L9	Cathepsin B	G3H0L9_CRIGR Cathepsin B OS=Cricetulus griseus OX=10029 GN=I79_003681 PE=3 SV=1		2404199936	1704400000	1128499968	2406500096	383630016	604129984	450720000	851500032	16	16	16	46.3	46.3	46.3	37.504	0	323.31	14138000000	186	16	16	16	46.3	46.3	46.3	37.504	1	14138000000	186	16	12	11	15	8	8	11	8	16	12	11	15	8	8	11	8
G3H0M3	G3H0M3	Integrator complex subunit 6	G3H0M3_CRIGR Integrator complex subunit 6 OS=Cricetulus griseus OX=10029 GN=I79_003686 PE=4 SV=1		0	0	0	0	0	0	0	8594300	1	1	1	1.2	1.2	1.2	91.486	0.0067114	1.5318	13552000	1	1	1	1	1.2	1.2	1.2	91.486	1	13552000	1	0	0	0	0	0	0	1	1	0	0	0	0	0	0	1	1
G3H0N2	G3H0N2	Bcl-2-associated transcription factor 1	G3H0N2_CRIGR Bcl-2-associated transcription factor 1 OS=Cricetulus griseus OX=10029 GN=I79_003696 PE=4 SV=1		108790000	164570000	104400000	0	179730000	166440000	147840000	213370000	6	6	6	16.1	16.1	16.1	47.008	0	37.066	1349700000	37	6	6	6	16.1	16.1	16.1	47.008	1	1349700000	37	3	2	5	1	4	5	3	5	3	2	5	1	4	5	3	5
G3H0N5	G3H0N5	Syntaxin-binding protein 6 (Fragment)	G3H0N5_CRIGR Syntaxin-binding protein 6 (Fragment) OS=Cricetulus griseus OX=10029 GN=I79_003699 PE=4 SV=1		0	0	0	0	0	0	72045000	0	3	3	3	22.5	22.5	22.5	21.426	0	9.0807	133940000	5	3	3	3	22.5	22.5	22.5	21.426	1	133940000	5	0	0	0	0	0	1	3	0	0	0	0	0	0	1	3	0
G3H0P3	G3H0P3	39S ribosomal protein L19, mitochondrial	G3H0P3_CRIGR 39S ribosomal protein L19, mitochondrial OS=Cricetulus griseus OX=10029 GN=I79_003707 PE=4 SV=1		93857000	96824000	97099000	88701000	124560000	148480000	114520000	122770000	9	9	9	34.6	34.6	34.6	33.383	0	27.959	1140700000	50	9	9	9	34.6	34.6	34.6	33.383	1	1140700000	50	5	7	6	3	6	9	7	8	5	7	6	3	6	9	7	8
G3H0Q0	G3H0Q0	40S ribosomal protein S6	G3H0Q0_CRIGR 40S ribosomal protein S6 OS=Cricetulus griseus OX=10029 GN=I79_003714 PE=3 SV=1		3615500032	3124300032	3768000000	3341799936	4413300224	4380400128	5952399872	4444899840	11	11	8	36.2	36.2	17.9	24.921	0	134.58	42682000000	742	11	11	8	36.2	36.2	17.9	24.921	1	42682000000	742	8	8	11	8	11	11	9	10	8	8	11	8	11	11	9	10
G3H0Q2	G3H0Q2	COX7A2	G3H0Q2_CRIGR COX7A2 OS=Cricetulus griseus OX=10029 GN=CgPICR_013794 PE=4 SV=1		0	0	215800000	0	100380000	100840000	0	105580000	1	1	1	15.7	15.7	15.7	9.4058	0.0017171	2.2174	1367900000	15	1	1	1	15.7	15.7	15.7	9.4058	1	1367900000	15	1	1	1	1	1	1	1	1	1	1	1	1	1	1	1	1
G3H0R3	G3H0R3	Protein fto	G3H0R3_CRIGR Protein fto OS=Cricetulus griseus OX=10029 GN=I79_003729 PE=4 SV=1		2767500	11855000	9980300	2376800	3728000	0	16599000	2429500	4	4	4	10.4	10.4	10.4	57.848	0	7.4311	73805000	16	4	4	4	10.4	10.4	10.4	57.848	1	73805000	16	2	3	3	2	1	1	3	1	2	3	3	2	1	1	3	1
G3H0S4	G3H0S4	Sorbitol dehydrogenase	G3H0S4_CRIGR Sorbitol dehydrogenase OS=Cricetulus griseus OX=10029 GN=I79_003742 PE=3 SV=1		54155000	103280000	47178000	90617000	107160000	81409000	80915000	95328000	11	11	11	37.8	37.8	37.8	38.338	0	30.427	948770000	43	11	11	11	37.8	37.8	37.8	38.338	1	948770000	43	7	9	5	7	5	6	8	5	7	9	5	7	5	6	8	5
G3H0S7	G3H0S7	Beta-2-microglobulin	G3H0S7_CRIGR Beta-2-microglobulin OS=Cricetulus griseus OX=10029 GN=I79_003745 PE=4 SV=1		575129984	541459968	207360000	386169984	0	70236000	700099968	84943000	3	3	3	42.6	42.6	42.6	6.3972	0	10.222	3892800000	26	3	3	3	42.6	42.6	42.6	6.3972	1	3892800000	26	3	2	2	2	1	2	2	2	3	2	2	2	1	2	2	2
G3H0T0	G3H0T0	Spatacsin	G3H0T0_CRIGR Spatacsin OS=Cricetulus griseus OX=10029 GN=I79_003748 PE=4 SV=1		40170000	42172000	0	47391000	0	0	33592000	0	3	3	3	6	6	6	86.709	0.00022452	2.8899	295930000	5	3	3	3	6	6	6	86.709	1	295930000	5	3	3	1	2	0	0	3	0	3	3	1	2	0	0	3	0
G3H0T1	G3H0T1	Eukaryotic translation initiation factor 3 subunit J	G3H0T1_CRIGR Eukaryotic translation initiation factor 3 subunit J OS=Cricetulus griseus OX=10029 GN=I79_003749 PE=4 SV=1		300480000	263590000	371289984	301640000	468369984	482390016	274580000	456860000	8	8	8	80.2	80.2	80.2	12.578	0	31.809	3723800000	53	8	8	8	80.2	80.2	80.2	12.578	1	3723800000	53	5	5	6	5	5	7	5	7	5	5	6	5	5	7	5	7
G3H0T4	G3H0T4	Protein CASC4	G3H0T4_CRIGR Protein CASC4 OS=Cricetulus griseus OX=10029 GN=I79_003752 PE=4 SV=1		0	0	0	12628000	0	0	0	0	4	4	4	11.4	11.4	11.4	47.864	0.0039435	1.8097	45264000	3	4	4	4	11.4	11.4	11.4	47.864	1	45264000	3	1	1	1	2	0	0	0	0	1	1	1	2	0	0	0	0
G3H0T7	G3H0T7	Microfibrillar-associated protein 1	G3H0T7_CRIGR Microfibrillar-associated protein 1 OS=Cricetulus griseus OX=10029 GN=I79_003756 PE=4 SV=1		12480000	17300000	0	0	15159000	15323000	34069000	19514000	3	3	3	7.7	7.7	7.7	51.972	0	7.3128	158870000	13	3	3	3	7.7	7.7	7.7	51.972	1	158870000	13	1	3	0	0	2	2	3	2	1	3	0	0	2	2	3	2
G3H0T9	G3H0T9	Huntingtin-interacting protein K	G3H0T9_CRIGR Huntingtin-interacting protein K OS=Cricetulus griseus OX=10029 GN=I79_003758 PE=4 SV=1		49144000	52596000	59175000	50017000	72504000	77203000	83255000	81942000	6	6	6	63.6	63.6	63.6	13.651	0	105.53	598140000	28	6	6	6	63.6	63.6	63.6	13.651	1	598140000	28	3	3	3	2	5	3	3	4	3	3	3	2	5	3	3	4
G3H0U6	G3H0U6	Protein disulfide-isomerase A3	G3H0U6_CRIGR Protein disulfide-isomerase A3 OS=Cricetulus griseus OX=10029 GN=I79_003765 PE=4 SV=1		11982999552	8747400192	6044899840	11664000000	5880600064	6705600000	5454400000	7529399808	36	36	36	65.8	65.8	65.8	50.051	0	323.31	84981000000	839	36	36	36	65.8	65.8	65.8	50.051	1	84981000000	839	31	30	29	33	32	32	30	33	31	30	29	33	32	32	30	33
G3H0U7	G3H0U7	Cation channel sperm-associated protein 2	G3H0U7_CRIGR Cation channel sperm-associated protein 2 OS=Cricetulus griseus OX=10029 GN=I79_003766 PE=4 SV=1		0	0	0	0	0	0	0	73390000	1	1	1	3.7	3.7	3.7	24.63	0.0081967	1.3205	643710000	32	1	1	1	3.7	3.7	3.7	24.63	1	643710000	32	1	1	1	1	1	1	1	1	1	1	1	1	1	1	1	1
G3H0U9;G3I7B7	G3H0U9	Creatine kinase U-type, mitochondrial;Creatine kinase S-type, mitochondrial	G3H0U9_CRIGR Creatine kinase U-type, mitochondrial OS=Cricetulus griseus OX=10029 GN=I79_003768 PE=3 SV=1		1548700032	512209984	1085100032	557489984	0	22986000	0	0	18	18	18	56.6	56.6	56.6	46.948	0	323.31	5670300000	109	18	18	18	56.6	56.6	56.6	46.948	2	5670300000	109	17	14	15	15	1	2	1	1	17	14	15	15	1	2	1	1
G3H0V1	G3H0V1	Microtubule-associated protein 1A	G3H0V1_CRIGR Microtubule-associated protein 1A OS=Cricetulus griseus OX=10029 GN=I79_003770 PE=4 SV=1		62370000	0	33321000	27230000	280670016	249260000	211770000	487700000	36	35	35	20	19.6	19.6	280.22	0	95.123	1572300000	63	36	35	35	20	19.6	19.6	280.22	1	1572300000	63	4	2	3	3	28	24	18	29	4	1	2	3	27	23	17	28
G3H0V2	G3H0V2	Tumor suppressor p53-binding protein 1	G3H0V2_CRIGR Tumor suppressor p53-binding protein 1 OS=Cricetulus griseus OX=10029 GN=I79_003771 PE=4 SV=1		0	7120300	0	0	0	7895800	9315300	13104000	3	3	3	2.7	2.7	2.7	210.76	0	23.551	90802000	16	3	3	3	2.7	2.7	2.7	210.76	1	90802000	16	2	2	1	1	2	2	2	2	2	2	1	1	2	2	2	2
G3H0V3;G3I9H3	G3H0V3	Gamma-tubulin complex component;Olfactory receptor 1496	G3H0V3_CRIGR Gamma-tubulin complex component OS=Cricetulus griseus OX=10029 GN=I79_003772 PE=3 SV=1		0	0	0	0	13157000	19321000	0	15978000	5	5	5	10.8	10.8	10.8	69.919	0	7.7289	119050000	6	5	5	5	10.8	10.8	10.8	69.919	2	119050000	6	3	2	2	0	3	2	1	3	3	2	2	0	3	2	1	3
G3H0W0	G3H0W0	Cyclin-D1-binding protein 1	G3H0W0_CRIGR Cyclin-D1-binding protein 1 OS=Cricetulus griseus OX=10029 GN=I79_003780 PE=4 SV=1		18447000	26038000	0	0	0	0	21975000	0	3	3	3	11.8	11.8	11.8	39.309	0	13.409	154000000	6	3	3	3	11.8	11.8	11.8	39.309	1	154000000	6	2	3	1	1	1	1	3	1	2	3	1	1	1	1	3	1
G3H0X1	G3H0X1	HAUS augmin-like complex subunit 2	G3H0X1_CRIGR HAUS augmin-like complex subunit 2 OS=Cricetulus griseus OX=10029 GN=I79_003791 PE=4 SV=1		0	0	18207000	0	15129000	22026000	0	21737000	4	4	4	24.1	24.1	24.1	23.242	0	5.9201	130300000	12	4	4	4	24.1	24.1	24.1	23.242	1	130300000	12	1	1	3	0	3	4	1	2	1	1	3	0	3	4	1	2
G3H0X2	G3H0X2	Leucine-rich repeat-containing protein 57	G3H0X2_CRIGR Leucine-rich repeat-containing protein 57 OS=Cricetulus griseus OX=10029 GN=I79_003792 PE=4 SV=1		74411000	60559000	62630000	74344000	94912000	95420000	102660000	96304000	6	6	6	33.9	33.9	33.9	26.744	0	11.866	950670000	26	6	6	6	33.9	33.9	33.9	26.744	1	950670000	26	4	4	3	5	4	5	5	4	4	4	3	5	4	5	5	4
G3H0X3	G3H0X3	Calpain-3	G3H0X3_CRIGR Calpain-3 OS=Cricetulus griseus OX=10029 GN=I79_003794 PE=3 SV=1		214520000	184340000	162460000	189660000	219290000	194330000	150580000	179670000	5	5	4	7.4	7.4	5.4	106.98	0	199.7	2063200000	36	5	5	4	7.4	7.4	5.4	106.98	1	2063200000	36	5	5	4	4	5	5	4	4	5	5	4	4	5	5	4	4
G3H0Y5	G3H0Y5	Vam6/Vps39-like protein	G3H0Y5_CRIGR Vam6/Vps39-like protein OS=Cricetulus griseus OX=10029 GN=I79_003805 PE=4 SV=1		36073000	61511000	38067000	52261000	21798000	21680000	27267000	23719000	10	10	10	25	25	25	58.497	0	29.913	386800000	24	10	10	10	25	25	25	58.497	1	386800000	24	4	7	5	7	3	5	4	5	4	7	5	7	3	5	4	5
G3H0Y9	G3H0Y9	EH domain-containing protein 4	G3H0Y9_CRIGR EH domain-containing protein 4 OS=Cricetulus griseus OX=10029 GN=I79_003809 PE=3 SV=1		1541900032	1326499968	1171000064	1664199936	766179968	735500032	670470016	709740032	29	25	23	56.1	50.5	47.5	71.704	0	154.18	12089000000	252	29	25	23	56.1	50.5	47.5	71.704	1	12089000000	252	23	23	24	25	19	21	21	18	21	21	21	21	17	18	19	16
G3H0Z8	G3H0Z8	RNA polymerase II-associated protein 1	G3H0Z8_CRIGR RNA polymerase II-associated protein 1 OS=Cricetulus griseus OX=10029 GN=I79_003818 PE=4 SV=1		0	20210000	0	0	0	0	0	0	3	3	3	18.9	18.9	18.9	31.208	0	4.9077	130600000	2	3	3	3	18.9	18.9	18.9	31.208	1	130600000	2	1	2	1	1	1	1	1	1	1	2	1	1	1	1	1	1
G3H0Z9	G3H0Z9	RNA polymerase II-associated protein 1	G3H0Z9_CRIGR RNA polymerase II-associated protein 1 OS=Cricetulus griseus OX=10029 GN=I79_003819 PE=4 SV=1		16832000	24073000	20699000	23338000	18989000	18240000	26634000	18544000	9	9	9	10.4	10.4	10.4	113.01	0	17.655	232730000	29	9	9	9	10.4	10.4	10.4	113.01	1	232730000	29	5	8	4	4	2	3	7	4	5	8	4	4	2	3	7	4
G3H102	G3H102	RNA polymerase-associated protein RTF1-like	G3H102_CRIGR RNA polymerase-associated protein RTF1-like OS=Cricetulus griseus OX=10029 GN=I79_003822 PE=4 SV=1		0	13937000	0	0	0	0	16255000	0	4	4	4	8	8	8	67.127	0	9.226	71682000	8	4	4	4	8	8	8	67.127	1	71682000	8	0	2	2	1	0	1	3	0	0	2	2	1	0	1	3	0
G3H103	G3H103	Complex I intermediate-associated protein 30, mitochondrial	G3H103_CRIGR Complex I intermediate-associated protein 30, mitochondrial OS=Cricetulus griseus OX=10029 GN=CgPICR_001574 PE=4 SV=1		127190000	99638000	116160000	123050000	100510000	105690000	97427000	139040000	11	11	11	36.5	36.5	36.5	38.267	0	63.018	1178900000	47	11	11	11	36.5	36.5	36.5	38.267	1	1178900000	47	7	7	7	7	8	8	4	7	7	7	7	7	8	8	4	7
G3H104	G3H104	Nucleolar and spindle-associated protein 1	G3H104_CRIGR Nucleolar and spindle-associated protein 1 OS=Cricetulus griseus OX=10029 GN=I79_003824 PE=4 SV=1		0	0	0	0	0	0	0	7841700	2	2	2	5.6	5.6	5.6	50.024	0	6.2871	20551000	5	2	2	2	5.6	5.6	5.6	50.024	1	20551000	5	1	0	1	0	0	1	0	1	1	0	1	0	0	1	0	1
G3H110;G3HFK9;G3IGH4	G3H110	Calcium-binding protein p22;Calcium-binding protein p22 (Fragment);Calcium-binding protein p22	G3H110_CRIGR Calcium-binding protein p22 OS=Cricetulus griseus OX=10029 GN=I79_003830 PE=4 SV=1		167380000	151880000	131730000	186410000	115120000	116010000	109770000	106280000	11	11	11	69.2	69.2	69.2	22.46	0	96.968	1362400000	66	11	11	11	69.2	69.2	69.2	22.46	3	1362400000	66	7	9	9	9	8	9	5	8	7	9	9	9	8	9	5	8
G3H121;G3IJ97	G3H121	Actin-related protein 2;Actin-related protein 2	G3H121_CRIGR Actin-related protein 2 OS=Cricetulus griseus OX=10029 GN=I79_003843 PE=4 SV=1		132120000	113370000	76691000	121710000	110620000	129960000	107180000	74254000	3	3	3	37.2	37.2	37.2	10.218	0	8.7596	1110300000	58	3	3	3	37.2	37.2	37.2	10.218	2	1110300000	58	2	2	3	2	3	3	2	3	2	2	3	2	3	3	2	3
G3H125	G3H125	Neutral amino acid transporter A	G3H125_CRIGR Neutral amino acid transporter A OS=Cricetulus griseus OX=10029 GN=I79_003849 PE=4 SV=1		304080000	279569984	162560000	394420000	188490000	206490000	143550000	166070000	8	8	8	20.5	20.5	20.5	56.356	0	144.91	2549200000	57	8	8	8	20.5	20.5	20.5	56.356	1	2549200000	57	6	4	5	8	7	5	4	5	6	4	5	8	7	5	4	5
G3H133	G3H133	Translin	G3H133_CRIGR Translin OS=Cricetulus griseus OX=10029 GN=I79_003856 PE=4 SV=1		223620000	243820000	318529984	255350000	250030000	301320000	322030016	299340000	7	7	7	35.8	35.8	35.8	25.883	0	36.034	3075500000	69	7	7	7	35.8	35.8	35.8	25.883	1	3075500000	69	6	5	6	6	4	6	6	7	6	5	6	6	4	6	6	7
G3H134	G3H134	MKI67 FHA domain-interacting nucleolar phosphoprotein	G3H134_CRIGR MKI67 FHA domain-interacting nucleolar phosphoprotein OS=Cricetulus griseus OX=10029 GN=CgPICR_001046 PE=4 SV=1		313110016	374040000	364329984	247280000	696489984	568419968	802649984	731809984	15	15	15	54.2	54.2	54.2	37.172	0	182.95	5068700000	125	15	15	15	54.2	54.2	54.2	37.172	1	5068700000	125	11	11	12	8	14	13	11	13	11	11	12	8	14	13	11	13
G3H135	G3H135	CLIP-associating protein 1	G3H135_CRIGR CLIP-associating protein 1 OS=Cricetulus griseus OX=10029 GN=I79_003858 PE=4 SV=1		0	0	0	0	0	0	29179000	0	5	5	5	39.5	39.5	39.5	17.756	0	7.096	167450000	6	5	5	5	39.5	39.5	39.5	17.756	1	167450000	6	1	1	0	0	2	2	3	2	1	1	0	0	2	2	3	2
G3H136	G3H136	CLIP-associating protein 1	G3H136_CRIGR CLIP-associating protein 1 OS=Cricetulus griseus OX=10029 GN=I79_003860 PE=4 SV=1		0	19333000	0	0	0	0	23830000	0	4	4	4	13.5	13.5	13.5	36.83	0	7.5109	140440000	6	4	4	4	13.5	13.5	13.5	36.83	1	140440000	6	1	2	1	1	1	1	2	1	1	2	1	1	1	1	2	1
G3H137	G3H137	CLIP-associating protein 1	G3H137_CRIGR CLIP-associating protein 1 OS=Cricetulus griseus OX=10029 GN=I79_003861 PE=4 SV=1		59638000	59486000	56294000	49658000	67815000	78165000	70238000	62087000	14	12	12	23	21.4	21.4	83.658	0	40.502	639950000	45	14	12	12	23	21.4	21.4	83.658	1	639950000	45	7	9	8	8	9	9	10	11	5	7	6	6	7	7	8	9
G3H151	G3H151	60S ribosomal protein L27	G3H151_CRIGR 60S ribosomal protein L27 OS=Cricetulus griseus OX=10029 GN=I79_003875 PE=4 SV=1		963120000	1115500032	1186300032	1298599936	1325600000	1442800000	1943600000	1598800000	5	4	1	18.1	10.4	6.9	16.846	0	16.787	14074000000	69	5	4	1	18.1	10.4	6.9	16.846	1	14074000000	69	4	5	5	5	5	5	5	4	3	4	4	4	4	4	4	3
G3H154;G3H6T0	G3H154	Histone H2A;Core histone macro-H2A.2	G3H154_CRIGR Histone H2A OS=Cricetulus griseus OX=10029 GN=I79_003878 PE=3 SV=1		0	0	0	0	0	0	46854000	0	3	3	3	17.4	17.4	17.4	25.689	0.0010862	2.4213	183010000	5	3	3	3	17.4	17.4	17.4	25.689	2	183010000	5	1	0	1	1	2	1	2	2	1	0	1	1	2	1	2	2
G3H155	G3H155	Core histone macro-H2A.1	G3H155_CRIGR Core histone macro-H2A.1 OS=Cricetulus griseus OX=10029 GN=I79_003879 PE=4 SV=1		0	0	0	0	0	0	0	27192000	1	1	1	7.1	7.1	7.1	16.73	0.008	1.3239	66654000	1	1	1	1	7.1	7.1	7.1	16.73	1	66654000	1	0	0	1	0	1	1	0	1	0	0	1	0	1	1	0	1
G3H156	G3H156	Prefoldin subunit 4	G3H156_CRIGR Prefoldin subunit 4 OS=Cricetulus griseus OX=10029 GN=I79_003880 PE=3 SV=1		0	0	0	0	0	0	0	12577000	1	1	1	11.3	11.3	11.3	15.226	0	31.953	108630000	7	1	1	1	11.3	11.3	11.3	15.226	1	108630000	7	1	1	1	0	1	1	1	1	1	1	1	0	1	1	1	1
G3H158	G3H158	Thioredoxin domain-containing protein 15	G3H158_CRIGR Thioredoxin domain-containing protein 15 OS=Cricetulus griseus OX=10029 GN=I79_003882 PE=4 SV=1		0	0	16168000	9524500	10710000	9625500	0	10765000	7	7	7	29.8	29.8	29.8	36.454	0	16.395	201820000	12	7	7	7	29.8	29.8	29.8	36.454	1	201820000	12	3	5	3	3	2	2	5	2	3	5	3	3	2	2	5	2
G3H160	G3H160	Putative ATP-dependent RNA helicase DDX46	G3H160_CRIGR Putative ATP-dependent RNA helicase DDX46 OS=Cricetulus griseus OX=10029 GN=I79_003884 PE=4 SV=1		201680000	179400000	186050000	196150000	274670016	244700000	256340000	233920000	36	36	36	37.5	37.5	37.5	130.89	0	138.13	2392500000	132	36	36	36	37.5	37.5	37.5	130.89	1	2392500000	132	19	21	18	12	20	21	26	18	19	21	18	12	20	21	26	18
G3H161	G3H161	Beta-1,4-galactosyltransferase 7	G3H161_CRIGR Beta-1,4-galactosyltransferase 7 OS=Cricetulus griseus OX=10029 GN=H671_3g8823 PE=4 SV=1		16633000	23699000	20461000	0	0	28290000	20826000	42926000	4	4	4	14.4	14.4	14.4	37.72	0	6.6929	232300000	15	4	4	4	14.4	14.4	14.4	37.72	1	232300000	15	2	3	3	1	2	3	3	3	2	3	3	1	2	3	3	3
G3H162	G3H162	Transmembrane emp24 domain-containing protein 9	G3H162_CRIGR Transmembrane emp24 domain-containing protein 9 OS=Cricetulus griseus OX=10029 GN=I79_003886 PE=3 SV=1		578920000	482750016	366700000	439470016	376000000	384160000	309870016	356620000	11	11	10	42	42	42	26.765	0	97.631	4527700000	100	11	11	10	42	42	42	26.765	1	4527700000	100	9	10	7	5	8	9	9	7	9	10	7	5	8	9	9	7
G3H166	G3H166	Putative ATP-dependent RNA helicase DDX41	G3H166_CRIGR Putative ATP-dependent RNA helicase DDX41 OS=Cricetulus griseus OX=10029 GN=H671_3g8826 PE=4 SV=1		116150000	63250000	73965000	67200000	103200000	94058000	82089000	104590000	19	19	19	38.1	38.1	38.1	69.8	0	28.913	993090000	37	19	19	19	38.1	38.1	38.1	69.8	1	993090000	37	11	13	8	5	8	7	10	7	11	13	8	5	8	7	10	7
G3H168	G3H168	PDZ and LIM domain protein 7	G3H168_CRIGR PDZ and LIM domain protein 7 OS=Cricetulus griseus OX=10029 GN=I79_003892 PE=4 SV=1		373169984	469380000	539640000	306040000	757539968	874300032	1067699968	783169984	21	21	21	78.7	78.7	78.7	39.204	0	267.98	6392400000	165	21	21	21	78.7	78.7	78.7	39.204	1	6392400000	165	14	15	16	12	19	19	15	18	14	15	16	12	19	19	15	18
G3H170	G3H170	Drebrin	G3H170_CRIGR Drebrin OS=Cricetulus griseus OX=10029 GN=I79_003894 PE=4 SV=1		1082499968	1484000000	1272899968	1433100032	1602400000	1894899968	1950599936	1364099968	30	30	30	53.9	53.9	53.9	65.309	0	323.31	15181000000	278	30	30	30	53.9	53.9	53.9	65.309	1	15181000000	278	20	17	22	18	23	21	17	20	20	17	22	18	23	21	17	20
G3H171;G3IC84;G3I0J0	G3H171	G protein-coupled receptor kinase;G protein-coupled receptor kinase;G protein-coupled receptor kinase 4	G3H171_CRIGR G protein-coupled receptor kinase OS=Cricetulus griseus OX=10029 GN=I79_003895 PE=3 SV=1		223630000	200950000	93175000	50939000	28584000	54417000	102570000	47559000	16	16	16	41.4	41.4	41.4	63.156	0	55.874	1257600000	43	16	16	16	41.4	41.4	41.4	63.156	3	1257600000	43	12	12	7	3	3	5	10	5	12	12	7	3	3	5	10	5
G3H177	G3H177	LMAN2	G3H177_CRIGR LMAN2 OS=Cricetulus griseus OX=10029 GN=CgPICR_010361 PE=4 SV=1		1867100032	1576000000	1706200064	2361799936	2133600000	2096400000	1332700032	2291000064	20	20	20	61	61	61	40.227	0	323.31	19568000000	263	20	20	20	61	61	61	40.227	1	19568000000	263	17	18	16	19	17	16	17	19	17	18	16	19	17	16	17	19
G3H178	G3H178	Ras-related protein Rab-24 (Fragment)	G3H178_CRIGR Ras-related protein Rab-24 (Fragment) OS=Cricetulus griseus OX=10029 GN=I79_003902 PE=4 SV=1		0	0	0	0	48166000	42593000	39856000	52838000	5	5	5	24.8	24.8	24.8	31.646	0	28.715	220110000	18	5	5	5	24.8	24.8	24.8	31.646	1	220110000	18	1	1	1	1	5	4	2	4	1	1	1	1	5	4	2	4
G3H193	G3H193	FAS-associated factor 2	G3H193_CRIGR FAS-associated factor 2 OS=Cricetulus griseus OX=10029 GN=I79_003917 PE=4 SV=1		448260000	378230016	327609984	446080000	366060000	437020000	307209984	442150016	15	15	15	52	52	52	49.384	0	217.26	3976200000	145	15	15	15	52	52	52	49.384	1	3976200000	145	11	11	12	11	12	13	9	13	11	11	12	11	12	13	9	13
G3H194	G3H194	Clathrin light chain (Fragment)	G3H194_CRIGR Clathrin light chain (Fragment) OS=Cricetulus griseus OX=10029 GN=I79_003918 PE=3 SV=1		104470000	195020000	78275000	81767000	268800000	197400000	278209984	255210000	9	9	9	57	57	57	17.46	0	13.514	2098200000	36	9	9	9	57	57	57	17.46	1	2098200000	36	7	3	5	3	5	5	6	4	7	3	5	3	5	5	6	4
G3H195	G3H195	HIG1 domain family member 2A	G3H195_CRIGR HIG1 domain family member 2A OS=Cricetulus griseus OX=10029 GN=CgPICR_010380 PE=4 SV=1		0	0	0	10168000	0	0	0	0	1	1	1	34.9	34.9	34.9	11.411	0	69.684	56092000	3	1	1	1	34.9	34.9	34.9	11.411	1	56092000	3	1	1	0	1	0	0	0	0	1	1	0	1	0	0	0	0
G3H196	G3H196	NOP16	G3H196_CRIGR NOP16 OS=Cricetulus griseus OX=10029 GN=CgPICR_010381 PE=4 SV=1		48878000	79310000	122250000	0	267490000	359329984	547680000	312390016	11	11	11	61.2	61.2	61.2	21.177	0	129.08	2114900000	53	11	11	11	61.2	61.2	61.2	21.177	1	2114900000	53	2	4	7	1	11	10	8	8	2	4	7	1	11	10	8	8
G3H197	G3H197	ADP-ribosylation factor-like protein 10	G3H197_CRIGR ADP-ribosylation factor-like protein 10 OS=Cricetulus griseus OX=10029 GN=I79_003921 PE=4 SV=1		0	52925000	0	0	0	0	31874000	0	2	2	2	24.8	24.8	24.8	16.83	0	6.0149	279870000	10	2	2	2	24.8	24.8	24.8	16.83	1	279870000	10	1	2	2	0	1	1	2	1	1	2	2	0	1	1	2	1
G3H1A1	G3H1A1	THO complex subunit 3	G3H1A1_CRIGR THO complex subunit 3 OS=Cricetulus griseus OX=10029 GN=CgPICR_010386 PE=4 SV=1		0	19636000	0	0	25889000	25188000	37495000	27190000	4	4	4	16.3	16.3	16.3	41.943	0	15.81	175600000	11	4	4	4	16.3	16.3	16.3	41.943	1	175600000	11	0	3	1	0	2	3	3	3	0	3	1	0	2	3	3	3
G3H1A4	G3H1A4	Sidoreflexin	G3H1A4_CRIGR Sidoreflexin OS=Cricetulus griseus OX=10029 GN=I79_003928 PE=3 SV=1		1414200064	1252600064	1230099968	1438300032	1302400000	1464999936	1237799936	1514200064	18	15	15	68.5	58.2	58.2	36.886	0	93.097	13788000000	254	18	15	15	68.5	58.2	58.2	36.886	1	13788000000	254	13	14	15	12	15	14	13	15	10	12	13	10	13	12	11	13
G3H1B2	G3H1B2	Alpha-aminoadipic semialdehyde dehydrogenase	G3H1B2_CRIGR Alpha-aminoadipic semialdehyde dehydrogenase OS=Cricetulus griseus OX=10029 GN=I79_003937 PE=3 SV=1		20444000	28862000	0	0	0	0	26101000	0	3	3	3	7.8	7.8	7.8	43.672	0.00023918	3.8414	182800000	12	3	3	3	7.8	7.8	7.8	43.672	1	182800000	12	2	2	0	0	2	1	2	2	2	2	0	0	2	1	2	2
G3H1B3	G3H1B3	Lamin-L(I)	G3H1B3_CRIGR Lamin-L(I) OS=Cricetulus griseus OX=10029 GN=I79_003938 PE=3 SV=1		153220000	138880000	237130000	187890000	223690000	216340000	231990000	308120000	24	22	21	44.3	42.4	40.2	50.226	0	81.864	2068300000	80	24	22	21	44.3	42.4	40.2	50.226	1	2068300000	80	8	10	15	12	16	14	13	16	7	8	14	11	15	13	11	15
G3H1C9	G3H1C9	Diacylglycerol kinase epsilon	G3H1C9_CRIGR Diacylglycerol kinase epsilon OS=Cricetulus griseus OX=10029 GN=I79_003954 PE=4 SV=1		0	0	0	0	0	0	7880200	0	1	1	1	3.2	3.2	3.2	46.092	0.00022635	3.0119	40549000	4	1	1	1	3.2	3.2	3.2	46.092	1	40549000	4	1	1	1	1	0	0	1	0	1	1	1	1	0	0	1	0
G3H1D2	G3H1D2	Tripartite motif-containing protein 25	G3H1D2_CRIGR Tripartite motif-containing protein 25 OS=Cricetulus griseus OX=10029 GN=I79_003959 PE=4 SV=1		103830000	108100000	117600000	116330000	70190000	79125000	100690000	71895000	13	13	13	17.1	17.1	17.1	118.97	0	84.475	1020700000	65	13	13	13	17.1	17.1	17.1	118.97	1	1020700000	65	6	10	6	6	5	6	9	7	6	10	6	6	5	6	9	7
G3H1D5	G3H1D5	Carboxypeptidase	G3H1D5_CRIGR Carboxypeptidase OS=Cricetulus griseus OX=10029 GN=I79_003960 PE=3 SV=1		240530000	293150016	206710000	309289984	134450000	207280000	173870000	299049984	10	10	10	26.4	26.4	26.4	51.254	0	40.992	2290700000	71	10	10	10	26.4	26.4	26.4	51.254	1	2290700000	71	7	8	6	9	7	8	7	9	7	8	6	9	7	8	7	9
G3H1D6	G3H1D6	A kinase anchor protein 1, mitochondrial	G3H1D6_CRIGR A kinase anchor protein 1, mitochondrial OS=Cricetulus griseus OX=10029 GN=I79_003961 PE=4 SV=1		415910016	345110016	390020000	336600000	222400000	268550016	303310016	253460000	18	18	18	47.5	47.5	47.5	56.102	0	113.73	3439800000	83	18	18	18	47.5	47.5	47.5	56.102	1	3439800000	83	12	14	16	10	12	13	11	14	12	14	16	10	12	13	11	14
G3H1D8;G3I6R3	G3H1D8	RNA-binding protein Musashi-like 2;RNA-binding protein Musashi-like 1 (Fragment)	G3H1D8_CRIGR RNA-binding protein Musashi-like 2 OS=Cricetulus griseus OX=10029 GN=I79_003963 PE=4 SV=1		201990000	184730000	139280000	179770000	241250000	248660000	216630000	239270000	9	9	9	32	32	32	34.883	0	37.487	2102200000	67	9	9	9	32	32	32	34.883	2	2102200000	67	7	7	7	6	8	9	8	8	7	7	7	6	8	9	8	8
G3H1E0	G3H1E0	28S ribosomal protein S23, mitochondrial	G3H1E0_CRIGR 28S ribosomal protein S23, mitochondrial OS=Cricetulus griseus OX=10029 GN=I79_003965 PE=4 SV=1		113170000	110040000	96063000	116340000	128640000	138720000	120940000	148580000	8	8	8	45.1	45.1	45.1	20.9	0	62.511	1213500000	41	8	8	8	45.1	45.1	45.1	20.9	1	1213500000	41	6	3	5	5	5	6	4	6	6	3	5	5	5	6	4	6
G3H1E5;G3HI52	G3H1E5;G3HI52	Dynein light chain;Dynein light chain	G3H1E5_CRIGR Dynein light chain OS=Cricetulus griseus OX=10029 GN=CgPICR_003339 PE=3 SV=1;G3HI52_CRIGR Dynein light chain OS=Cricetulus griseus OX=10029 GN=H671_4g12281 PE=3 SV=1		319310016	390049984	302710016	381900000	361940000	368200000	396120000	324180000	4	4	2	51.7	51.7	38.2	10.35	0	161.88	3720800000	44	4	4	2	51.7	51.7	38.2	10.35	2	3720800000	44	3	2	2	3	4	2	2	3	3	2	2	3	4	2	2	3
G3H1F2;G3H1F1	G3H1F2	Ubiquitin-conjugating enzyme E2 E1;Ubiquitin-conjugating enzyme E2 E1	G3H1F2_CRIGR Ubiquitin-conjugating enzyme E2 E1 OS=Cricetulus griseus OX=10029 GN=I79_003977 PE=3 SV=1		30376000	35076000	68626000	0	0	31560000	43300000	0	3	3	2	29	29	24.9	21.416	0	9.7822	310960000	8	3	3	2	29	29	24.9	21.416	2	310960000	8	2	2	3	0	1	2	2	1	2	2	3	0	1	2	2	1
G3H1F4;G3IAX0	G3H1F4	Ribosomal protein L15;Chondroitin sulfate proteoglycan 4	G3H1F4_CRIGR Ribosomal protein L15 OS=Cricetulus griseus OX=10029 GN=CgPICR_006193 PE=3 SV=1		7366700032	8195100160	7436199936	6799000064	4776099840	8111200256	8467899904	8249900032	17	17	17	53.9	53.9	53.9	24.146	0	180.5	82751000000	650	17	17	17	53.9	53.9	53.9	24.146	2	82751000000	650	15	14	16	17	14	16	14	16	15	14	16	17	14	16	14	16
G3H1G7	G3H1G7	Pyridoxal phosphate homeostasis protein	G3H1G7_CRIGR Pyridoxal phosphate homeostasis protein OS=Cricetulus griseus OX=10029 GN=PROSC PE=3 SV=1		122730000	117220000	72423000	139260000	73925000	118980000	171860000	126540000	8	8	8	43	43	43	24.79	0	38.672	1118400000	28	8	8	8	43	43	43	24.79	1	1118400000	28	4	4	2	5	5	4	4	4	4	4	2	5	5	4	4	4
G3H1G8	G3H1G8	Erlin-2	G3H1G8_CRIGR Erlin-2 OS=Cricetulus griseus OX=10029 GN=I79_003994 PE=4 SV=1		662880000	549939968	569409984	699550016	398209984	438689984	371689984	448889984	21	21	20	64.6	64.6	64.6	37.95	0	107.57	5428800000	136	21	21	20	64.6	64.6	64.6	37.95	1	5428800000	136	18	16	16	17	14	16	14	16	18	16	16	17	14	16	14	16
G3H1H6	G3H1H6	Protein farnesyltransferase/geranylgeranyltransferase type-1 subunit alpha	G3H1H6_CRIGR Protein farnesyltransferase/geranylgeranyltransferase type-1 subunit alpha OS=Cricetulus griseus OX=10029 GN=I79_004002 PE=4 SV=1		4647600	7536700	6597800	4426100	4209400	0	5089700	4371100	3	3	3	14.6	14.6	14.6	37.888	0	4.4705	56799000	7	3	3	3	14.6	14.6	14.6	37.888	1	56799000	7	2	3	2	2	2	1	3	2	2	3	2	2	2	1	3	2
G3H1H9	G3H1H9	Heparan-alpha-glucosaminide N-acetyltransferase (Fragment)	G3H1H9_CRIGR Heparan-alpha-glucosaminide N-acetyltransferase (Fragment) OS=Cricetulus griseus OX=10029 GN=I79_004005 PE=4 SV=1		40339000	41860000	0	0	0	0	33548000	0	2	2	2	5	5	5	47.693	0	4.5389	299340000	12	2	2	2	5	5	5	47.693	1	299340000	12	2	2	1	1	1	1	2	1	2	2	1	1	1	1	2	1
G3H1I6	G3H1I6	U6 snRNA-associated Sm-like protein LSm1	G3H1I6_CRIGR U6 snRNA-associated Sm-like protein LSm1 OS=Cricetulus griseus OX=10029 GN=LSM1 PE=3 SV=1		0	0	0	0	9737300	0	0	0	2	2	2	18	18	18	15.207	0	4.2713	65995000	8	2	2	2	18	18	18	15.207	1	65995000	8	1	1	1	0	2	1	1	1	1	1	1	0	2	1	1	1
G3H1K6	G3H1K6	Disintegrin and metalloproteinase domain-containing protein 9	G3H1K6_CRIGR Disintegrin and metalloproteinase domain-containing protein 9 OS=Cricetulus griseus OX=10029 GN=I79_004035 PE=4 SV=1		154740000	109440000	130480000	181870000	100730000	101370000	84078000	137490000	9	8	8	9.9	8.8	8.8	125.07	0	61.654	1313900000	57	9	8	8	9.9	8.8	8.8	125.07	1	1313900000	57	7	6	6	8	5	5	5	5	7	6	6	7	5	5	5	5
G3H1K7	G3H1K7	TM2 domain-containing protein 2	G3H1K7_CRIGR TM2 domain-containing protein 2 OS=Cricetulus griseus OX=10029 GN=CgPICR_017142 PE=4 SV=1		0	0	0	0	0	0	0	14494000	2	2	2	13.1	13.1	13.1	22.885	0.00044444	2.762	36018000	2	2	2	2	13.1	13.1	13.1	22.885	1	36018000	2	0	0	1	1	0	1	0	2	0	0	1	1	0	1	0	2
G3H1K9	G3H1K9	Alpha-actinin-1	G3H1K9_CRIGR Alpha-actinin-1 OS=Cricetulus griseus OX=10029 GN=I79_004057 PE=4 SV=1		3557299968	4576200192	3972400128	3972100096	3752000000	4490599936	5060499968	2971099904	53	53	43	69.1	69.1	56.1	104.54	0	323.31	43974000000	815	53	53	43	69.1	69.1	56.1	104.54	1	43974000000	815	44	46	48	46	44	48	48	46	44	46	48	46	44	48	48	46
G3H1L0	G3H1L0	Butyrate response factor 1	G3H1L0_CRIGR Butyrate response factor 1 OS=Cricetulus griseus OX=10029 GN=I79_004058 PE=4 SV=1		9908800	9818700	0	23477000	0	0	0	0	3	3	3	12.1	12.1	12.1	36.405	0	6.9019	111570000	3	3	3	3	12.1	12.1	12.1	36.405	1	111570000	3	2	2	0	3	1	1	1	1	2	2	0	3	1	1	1	1
G3H1L5	G3H1L5	Zinc finger FYVE domain-containing protein 26	G3H1L5_CRIGR Zinc finger FYVE domain-containing protein 26 OS=Cricetulus griseus OX=10029 GN=I79_004064 PE=4 SV=1		11673000	8952700	11142000	10430000	6975300	7988100	8069900	6651800	7	7	7	3.8	3.8	3.8	266.29	0	17.188	101750000	22	7	7	7	3.8	3.8	3.8	266.29	1	101750000	22	3	3	4	3	2	3	3	3	3	3	4	3	2	3	3	3
G3H1L7	G3H1L7	Vesicle transport through interaction with t-SNAREs-like 1B	G3H1L7_CRIGR Vesicle transport through interaction with t-SNAREs-like 1B OS=Cricetulus griseus OX=10029 GN=I79_004066 PE=4 SV=1		148090000	133180000	123120000	201860000	109780000	120250000	93114000	84423000	10	10	10	42.9	42.9	42.9	36.649	0	82.092	1470200000	41	10	10	10	42.9	42.9	42.9	36.649	1	1470200000	41	9	7	4	7	6	4	6	4	9	7	4	7	6	4	6	4
G3H1M4	G3H1M4	Eukaryotic translation initiation factor 2 subunit 1	G3H1M4_CRIGR Eukaryotic translation initiation factor 2 subunit 1 OS=Cricetulus griseus OX=10029 GN=I79_004073 PE=4 SV=1		2174000128	2212499968	2782599936	2622000128	2626099968	2619399936	2772400128	2891000064	31	31	31	74	74	74	36.157	0	323.31	26162000000	379	31	31	31	74	74	74	36.157	1	26162000000	379	26	26	28	24	23	25	25	27	26	26	28	24	23	25	25	27
G3H1M5	G3H1M5	V-type proton ATPase subunit D	G3H1M5_CRIGR V-type proton ATPase subunit D OS=Cricetulus griseus OX=10029 GN=I79_004074 PE=4 SV=1		16478000	14944000	8525300	19254000	0	17612000	0	0	3	3	3	16.9	16.9	16.9	28.744	0	5.0613	131610000	9	3	3	3	16.9	16.9	16.9	28.744	1	131610000	9	2	2	2	3	1	2	1	1	2	2	2	3	1	2	1	1
G3H1M7	G3H1M7	MAGUK p55 subfamily member 5	G3H1M7_CRIGR MAGUK p55 subfamily member 5 OS=Cricetulus griseus OX=10029 GN=I79_004076 PE=3 SV=1		26108000	35716000	30332000	22563000	23293000	22428000	27245000	0	14	14	14	30.8	30.8	30.8	77.228	0	31.754	290270000	24	14	14	14	30.8	30.8	30.8	77.228	1	290270000	24	6	8	3	3	3	3	6	2	6	8	3	3	3	3	6	2
G3H1N0	G3H1N0	Synaptojanin-2-binding protein	G3H1N0_CRIGR Synaptojanin-2-binding protein OS=Cricetulus griseus OX=10029 GN=I79_004040 PE=4 SV=1		200090000	221130000	204440000	240530000	122970000	115510000	150450000	106090000	6	6	6	35.3	35.3	35.3	23.241	0	99.708	1849300000	55	6	6	6	35.3	35.3	35.3	23.241	1	1849300000	55	6	5	6	6	4	4	2	5	6	5	6	6	4	4	2	5
G3H1N7	G3H1N7	Splicing factor, arginine/serine-rich 5	G3H1N7_CRIGR Splicing factor, arginine/serine-rich 5 OS=Cricetulus griseus OX=10029 GN=I79_004047 PE=4 SV=1		431720000	462849984	584320000	473310016	501190016	462169984	619219968	502310016	10	10	10	32.3	32.3	32.3	30.891	0	48.192	5074400000	75	10	10	10	32.3	32.3	32.3	30.891	1	5074400000	75	6	6	7	6	10	8	6	9	6	6	7	6	10	8	6	9
G3H1P3;G3H5V4	G3H1P3;G3H5V4	Enhancer of rudimentary-like;p130Cas-associated protein	G3H1P3_CRIGR Enhancer of rudimentary-like OS=Cricetulus griseus OX=10029 GN=I79_004052 PE=4 SV=1;G3H5V4_CRIGR p130Cas-associated protein OS=Cricetulus griseus OX=10029 GN=I79_005696 PE=4 SV=1		65892000	44124000	64383000	62766000	87373000	76095000	67537000	93950000	4	4	4	30.3	30.3	30.3	9.0382	0	4.6318	794020000	20	4	4	4	30.3	30.3	30.3	9.0382	2	794020000	20	2	4	2	2	2	3	3	3	2	4	2	2	2	3	3	3
G3H1P4	G3H1P4	Exonuclease 3'-5' domain-containing protein 2	G3H1P4_CRIGR Exonuclease 3-5 domain-containing protein 2 OS=Cricetulus griseus OX=10029 GN=I79_004054 PE=4 SV=1		0	0	37472000	54454000	64993000	63344000	0	80310000	9	9	9	24.4	24.4	24.4	56.69	0	58.033	478000000	23	9	9	9	24.4	24.4	24.4	56.69	1	478000000	23	4	4	4	2	6	7	3	7	4	4	4	2	6	7	3	7
G3H1Q1	G3H1Q1	Type I inositol-3,4-bisphosphate 4-phosphatase	G3H1Q1_CRIGR Type I inositol-3,4-bisphosphate 4-phosphatase OS=Cricetulus griseus OX=10029 GN=I79_004083 PE=4 SV=1		0	0	0	0	0	0	13643000	0	3	3	3	4.9	4.9	4.9	108.99	0.00066021	2.6177	73771000	2	3	3	3	4.9	4.9	4.9	108.99	1	73771000	2	2	3	0	2	0	0	3	0	2	3	0	2	0	0	3	0
G3H1Q4	G3H1Q4	Transmembrane protein 131	G3H1Q4_CRIGR Transmembrane protein 131 OS=Cricetulus griseus OX=10029 GN=I79_004086 PE=4 SV=1		0	0	0	0	0	0	7716100	0	3	3	3	3.3	3.3	3.3	130.84	0.0047501	1.7126	80901000	3	3	3	3	3.3	3.3	3.3	130.84	1	80901000	3	0	2	1	2	0	1	2	0	0	2	1	2	0	1	2	0
G3H1Q6	G3H1Q6	Beta-centractin	G3H1Q6_CRIGR Beta-centractin OS=Cricetulus griseus OX=10029 GN=I79_004088 PE=3 SV=1		116660000	120650000	72504000	84008000	107800000	108050000	140060000	59845000	10	2	2	25	8.4	8.4	46.745	0.00023321	3.4234	1146600000	29	10	2	2	25	8.4	8.4	46.745	1	1146600000	29	6	8	7	5	7	6	7	7	1	1	1	1	2	1	1	1
G3H1Q7	G3H1Q7	COX5B	G3H1Q7_CRIGR COX5B OS=Cricetulus griseus OX=10029 GN=CgPICR_004309 PE=4 SV=1		626689984	495310016	605240000	596620032	336160000	399769984	370270016	410040000	7	7	7	35.7	35.7	35.7	13.873	0	19.567	5206100000	68	7	7	7	35.7	35.7	35.7	13.873	1	5206100000	68	7	7	5	7	6	7	6	7	7	7	5	7	6	7	6	7
G3H1Q9	G3H1Q9	SEMA4C	G3H1Q9_CRIGR SEMA4C OS=Cricetulus griseus OX=10029 GN=CgPICR_004312 PE=3 SV=1		0	0	16250000	9303600	9958300	11986000	0	0	6	6	6	11.3	11.3	11.3	92.915	0	11.329	157400000	8	6	6	6	11.3	11.3	11.3	92.915	1	157400000	8	2	2	3	3	2	3	0	1	2	2	3	3	2	3	0	1
G3H1R3	G3H1R3	Metal transporter CNNM3	G3H1R3_CRIGR Metal transporter CNNM3 OS=Cricetulus griseus OX=10029 GN=I79_004095 PE=4 SV=1		51686000	58841000	48145000	76420000	46168000	38323000	55217000	75399000	11	11	10	30.7	30.7	28.6	42.927	0	36.428	595680000	25	11	11	10	30.7	30.7	28.6	42.927	1	595680000	25	8	7	4	5	4	4	6	5	8	7	4	5	4	4	6	5
G3H1R4;G3I764	G3H1R4	Metal transporter CNNM4;Metal transporter CNNM2 (Fragment)	G3H1R4_CRIGR Metal transporter CNNM4 OS=Cricetulus griseus OX=10029 GN=I79_004096 PE=4 SV=1		26565000	33918000	0	25866000	35500000	36490000	0	56552000	9	8	8	15	13.9	13.9	81.925	0	21.699	299720000	12	9	8	8	15	13.9	13.9	81.925	2	299720000	12	4	5	4	4	7	8	4	6	3	4	3	3	6	7	3	5
G3H1R5	G3H1R5	VIP36-like protein	G3H1R5_CRIGR VIP36-like protein OS=Cricetulus griseus OX=10029 GN=I79_004097 PE=4 SV=1		86611000	78868000	69159000	93468000	91700000	93158000	61913000	85328000	5	5	5	48.8	48.8	48.8	14.119	0	18.102	857560000	34	5	5	5	48.8	48.8	48.8	14.119	1	857560000	34	4	4	5	4	3	4	4	4	4	4	5	4	3	4	4	4
G3H1S2	G3H1S2	UDP-glucose:glycoprotein glucosyltransferase 1	G3H1S2_CRIGR UDP-glucose:glycoprotein glucosyltransferase 1 OS=Cricetulus griseus OX=10029 GN=I79_004104 PE=4 SV=1		778320000	634070016	480790016	710070016	628710016	594200000	569660032	687550016	49	49	47	51.7	51.7	50.4	151.52	0	292.62	6607900000	259	49	49	47	51.7	51.7	50.4	151.52	1	6607900000	259	41	34	35	33	36	33	29	33	41	34	35	33	36	33	29	33
G3H1T8	G3H1T8	Alkylglycerone-phosphate synthase	G3H1T8_CRIGR Alkylglycerone-phosphate synthase OS=Cricetulus griseus OX=10029 GN=I79_004121 PE=3 SV=1		200380000	186160000	151120000	204750000	157100000	155190000	141790000	158670000	8	8	8	36.5	36.5	36.5	35.973	0	27.932	1834800000	41	8	8	8	36.5	36.5	36.5	35.973	1	1834800000	41	6	3	7	6	6	6	3	4	6	3	7	6	6	6	3	4
G3H1U2;G3HRU8;G3GTK0	G3H1U2;G3HRU8;G3GTK0	Heterogeneous nuclear ribonucleoprotein A3;Heterogeneous nuclear ribonucleoprotein A3;Heterogeneous nuclear ribonucleoprotein A3	G3GTK0_CRIGR Heterogeneous nuclear;G3H1U2_CRIGR Heterogeneous nuclear ribonucleoprotein A3 OS=Cricetulus griseus OX=10029 GN=I79_004125 PE=4 SV=1;G3HRU8_CRIGR Heterogeneous nuclear ribonucleoprotein A3 OS=Cricetulus griseus OX=10029 GN=I79_013570 PE=4 SV=1		2051299968	1718800000	1968400000	1707600000	2511800064	2437499904	2774799872	2724100096	12	12	9	31.4	31.4	26.4	26.953	0	205.54	23536000000	257	12	12	9	31.4	31.4	26.4	26.953	3	23536000000	257	11	11	11	10	10	10	12	11	11	11	11	10	10	10	12	11
G3H1U4	G3H1U4	Metaxin-2	G3H1U4_CRIGR Metaxin-2 OS=Cricetulus griseus OX=10029 GN=I79_004127 PE=4 SV=1		226050000	166780000	158780000	194630000	156950000	181370000	125830000	190080000	6	6	6	26	26	26	23.225	0	75.633	1859100000	87	6	6	6	26	26	26	23.225	1	1859100000	87	5	5	4	6	6	4	6	6	5	5	4	6	6	4	6	6
G3H1V1;G3HUC9;G3H621;G3HB45;G3I610;G3IK92;G3H9Y5	G3H1V1;G3HUC9	60S ribosomal protein L21;60S ribosomal protein L21;60S ribosomal protein L21;60S ribosomal protein L21;60S ribosomal protein L21;60S ribosomal protein L21;60S ribosomal protein L21	G3H1V1_CRIGR 60S ribosomal protein L21 OS=Cricetulus griseus OX=10029 GN=I79_004135 PE=4 SV=1;G3HUC9_CRIGR 60S ribosomal protein L21 OS=Cricetulus griseus OX=10029 GN=I79_014538 PE=4 SV=1		2646799872	3284699904	3052100096	2823899904	4123399936	4425299968	3708400128	4276100096	12	12	12	43.1	43.1	43.1	18.655	0	43.205	35697000000	196	12	12	12	43.1	43.1	43.1	18.655	7	35697000000	196	9	9	10	9	8	8	10	8	9	9	10	9	8	8	10	8
G3H1V2	G3H1V2	Protein lunapark	G3H1V2_CRIGR Protein lunapark OS=Cricetulus griseus OX=10029 GN=I79_004137 PE=4 SV=1		91491000	63509000	111260000	114760000	115910000	149570000	89695000	152830000	11	11	11	36.3	36.3	36.3	38.48	0	32.803	961750000	57	11	11	11	36.3	36.3	36.3	38.48	1	961750000	57	3	3	6	7	10	8	2	8	3	3	6	7	10	8	2	8
G3H1W1	G3H1W1	Collagen alpha-1(XVI) chain	G3H1W1_CRIGR Collagen alpha-1(XVI) chain OS=Cricetulus griseus OX=10029 GN=I79_004147 PE=4 SV=1		41093000	40605000	37068000	35725000	16839000	24387000	0	14300000	3	3	3	3.6	3.6	3.6	158.41	0	28.01	281380000	17	3	3	3	3.6	3.6	3.6	158.41	1	281380000	17	3	3	3	3	2	2	1	3	3	3	3	3	2	2	1	3
G3H1W2	G3H1W2	PEF1	G3H1W2_CRIGR PEF1 OS=Cricetulus griseus OX=10029 GN=CgPICR_007164 PE=4 SV=1		284150016	208740000	223080000	265010000	194030000	226060000	201230000	259520000	7	7	7	33.5	33.5	33.5	29.206	0	56.305	2349600000	72	7	7	7	33.5	33.5	33.5	29.206	1	2349600000	72	6	5	7	6	6	5	5	6	6	5	7	6	6	5	5	6
G3H1W4	G3H1W4	Tubulointerstitial nephritis antigen-like	G3H1W4_CRIGR Tubulointerstitial nephritis antigen-like OS=Cricetulus griseus OX=10029 GN=I79_004150 PE=3 SV=1		47028000	0	0	0	0	0	0	0	3	3	3	9.7	9.7	9.7	52.52	0	15.337	116600000	6	3	3	3	9.7	9.7	9.7	52.52	1	116600000	6	3	1	0	0	1	0	1	0	3	1	0	0	1	0	1	0
G3H1W9	G3H1W9	Nucleolar protein of 40 kDa	G3H1W9_CRIGR Nucleolar protein of 40 kDa OS=Cricetulus griseus OX=10029 GN=I79_004155 PE=4 SV=1		0	0	3345600	0	0	0	0	0	2	2	2	9.4	9.4	9.4	26.657	0.0033431	1.9099	36246000	2	2	2	2	9.4	9.4	9.4	26.657	1	36246000	2	1	1	1	0	1	0	0	0	1	1	1	0	1	0	0	0
G3H1X1	G3H1X1	Pumilio-like 1	G3H1X1_CRIGR Pumilio-like 1 OS=Cricetulus griseus OX=10029 GN=I79_004160 PE=4 SV=1		43495000	48382000	29426000	46679000	73348000	76532000	67261000	52825000	8	6	6	26.1	21.2	21.2	41.821	0	25.785	558270000	24	8	6	6	26.1	21.2	21.2	41.821	1	558270000	24	6	4	5	4	5	5	4	5	4	2	3	2	3	3	2	3
G3H1X7	G3H1X7	Trans-2-enoyl-CoA reductase, mitochondrial	G3H1X7_CRIGR Trans-2-enoyl-CoA reductase, mitochondrial OS=Cricetulus griseus OX=10029 GN=I79_004169 PE=4 SV=1		182080000	172810000	53801000	107190000	30023000	54131000	58447000	41638000	10	10	10	44.2	44.2	44.2	40.438	0	72.658	1112600000	48	10	10	10	44.2	44.2	44.2	40.438	1	1112600000	48	10	9	5	6	2	4	7	4	10	9	5	6	2	4	7	4
G3H1X8	G3H1X8	Splicing factor, arginine/serine-rich 4	G3H1X8_CRIGR Splicing factor, arginine/serine-rich 4 OS=Cricetulus griseus OX=10029 GN=I79_004170 PE=4 SV=1		19237000	0	0	22258000	34368000	24596000	0	81751000	5	4	4	14.7	11.4	11.4	41.908	0	6.0309	162620000	20	5	4	4	14.7	11.4	11.4	41.908	1	162620000	20	2	1	2	2	3	3	3	4	1	0	1	1	2	2	2	3
G3H1Y0	G3H1Y0	Protein 4.1	G3H1Y0_CRIGR Protein 4.1 OS=Cricetulus griseus OX=10029 GN=I79_004172 PE=4 SV=1		0	0	0	0	0	0	45861000	0	4	4	3	7.4	7.4	6.1	86.181	0.00044683	2.8252	99017000	5	4	4	3	7.4	7.4	6.1	86.181	1	99017000	5	1	1	0	0	0	0	4	0	1	1	0	0	0	0	4	0
G3H1Y2	G3H1Y2	YTH domain family protein 2	G3H1Y2_CRIGR YTH domain family protein 2 OS=Cricetulus griseus OX=10029 GN=I79_004174 PE=4 SV=1		65520000	172790000	440329984	157030000	319540000	391980000	273270016	286350016	16	12	10	36.1	30.1	27.4	56.818	0	54.503	2442900000	58	16	12	10	36.1	30.1	27.4	56.818	1	2442900000	58	6	10	12	8	12	12	11	9	2	6	9	6	8	9	7	6
G3H1Y8;G3H753;G3H752	G3H1Y8	Regulator of chromosome condensation;Regulator of chromosome condensation;Regulator of chromosome condensation	G3H1Y8_CRIGR Regulator of chromosome condensation OS=Cricetulus griseus OX=10029 GN=I79_004185 PE=4 SV=1		32488000	27336000	60456000	38494000	102490000	75998000	83153000	126060000	9	9	9	30.2	30.2	30.2	48.886	0	108.61	639070000	38	9	9	9	30.2	30.2	30.2	48.886	3	639070000	38	3	7	4	3	6	5	6	5	3	7	4	3	6	5	6	5
G3H1Z1	G3H1Z1	Mediator of RNA polymerase II transcription subunit 18	G3H1Z1_CRIGR Mediator of RNA polymerase II transcription subunit 18 OS=Cricetulus griseus OX=10029 GN=MED18 PE=3 SV=1		0	0	0	0	0	2943600	0	0	1	1	1	4.8	4.8	4.8	23.658	0.0078188	1.343	43086000	0	1	1	1	4.8	4.8	4.8	23.658	1	43086000	0	1	0	1	0	1	1	0	0	1	0	1	0	1	1	0	0
G3H1Z3	G3H1Z3	ATPIF1	G3H1Z3_CRIGR ATPIF1 OS=Cricetulus griseus OX=10029 GN=CgPICR_007196 PE=4 SV=1		41026000	32941000	23151000	0	42565000	216010000	239800000	371200000	4	4	4	33	33	33	11.999	0	15.811	1196300000	15	4	4	4	33	33	33	11.999	1	1196300000	15	3	3	3	1	3	3	4	3	3	3	3	1	3	3	4	3
G3H1Z4	G3H1Z4	DnaJ-like subfamily C member 8	G3H1Z4_CRIGR DnaJ-like subfamily C member 8 OS=Cricetulus griseus OX=10029 GN=I79_004193 PE=4 SV=1		360489984	213170000	307449984	289600000	336440000	346340000	269150016	452830016	11	11	11	45.5	45.5	45.5	29.84	0	82.611	2888600000	80	11	11	11	45.5	45.5	45.5	29.84	1	2888600000	80	8	5	6	7	9	8	4	8	8	5	6	7	9	8	4	8
G3H1Z6	G3H1Z6	Eyes absent homolog (Fragment)	G3H1Z6_CRIGR Eyes absent homolog (Fragment) OS=Cricetulus griseus OX=10029 GN=I79_004195 PE=3 SV=1		0	0	45035000	0	0	19929000	0	0	2	2	2	6.6	6.6	6.6	54.871	0.0008726	2.4701	92735000	4	2	2	2	6.6	6.6	6.6	54.871	1	92735000	4	0	0	2	0	0	2	0	1	0	0	2	0	0	2	0	1
G3H201	G3H201	Replication protein A 32 kDa subunit	G3H201_CRIGR Replication protein A 32 kDa subunit OS=Cricetulus griseus OX=10029 GN=I79_004200 PE=4 SV=1		149810000	205070000	267720000	150470000	167610000	164750000	211270000	124180000	7	7	7	47.2	47.2	47.2	27.524	0	38.322	2147800000	68	7	7	7	47.2	47.2	47.2	27.524	1	2147800000	68	6	6	6	6	5	6	5	5	6	6	6	6	5	6	5	5
G3H203	G3H203	Nuclear inhibitor of protein phosphatase 1	G3H203_CRIGR Nuclear inhibitor of protein phosphatase 1 OS=Cricetulus griseus OX=10029 GN=I79_004203 PE=4 SV=1		0	0	0	0	0	0	6733500	0	3	3	3	13.7	13.7	13.7	38.597	0	5.8024	34161000	3	3	3	3	13.7	13.7	13.7	38.597	1	34161000	3	0	1	0	0	1	1	1	0	0	1	0	0	1	1	1	0
G3H204	G3H204	Syntaxin-12	G3H204_CRIGR Syntaxin-12 OS=Cricetulus griseus OX=10029 GN=I79_004204 PE=3 SV=1		514000000	568329984	402550016	462870016	525300000	636019968	758769984	569100032	10	10	10	51.8	51.8	51.8	31.217	0	288.02	6493500000	103	10	10	10	51.8	51.8	51.8	31.217	1	6493500000	103	9	9	8	8	9	10	9	7	9	9	8	8	9	10	9	7
G3H206	G3H206	Protein FAM76A	G3H206_CRIGR Protein FAM76A OS=Cricetulus griseus OX=10029 GN=I79_004206 PE=4 SV=1		0	0	0	0	0	0	11702000	0	1	1	1	15.6	15.6	15.6	8.9482	0.0017178	2.2256	34191000	1	1	1	1	15.6	15.6	15.6	8.9482	1	34191000	1	1	0	0	0	0	0	1	0	1	0	0	0	0	0	1	0
G3H213	G3H213	28S ribosomal protein S30, mitochondrial	G3H213_CRIGR 28S ribosomal protein S30, mitochondrial OS=Cricetulus griseus OX=10029 GN=I79_004213 PE=4 SV=1		176820000	184040000	125310000	115140000	185330000	177970000	151730000	153980000	12	12	12	45.6	45.6	45.6	40.615	0	38.194	1499500000	66	12	12	12	45.6	45.6	45.6	40.615	1	1499500000	66	7	4	7	5	10	9	4	11	7	4	7	5	10	9	4	11
G3H214	G3H214	FUN14 domain-containing protein 1	G3H214_CRIGR FUN14 domain-containing protein 1 OS=Cricetulus griseus OX=10029 GN=I79_004214 PE=4 SV=1		0	25014000	10534000	10009000	6763300	10593000	7012000	7949200	1	1	1	12.5	12.5	12.5	15.291	0	7.0798	107440000	13	1	1	1	12.5	12.5	12.5	15.291	1	107440000	13	1	1	1	1	1	1	1	1	1	1	1	1	1	1	1	1
G3H215;G3I1A1;G3HQ11;G3H405	G3H215;G3I1A1	40S ribosomal protein SA;40S ribosomal protein SA;40S ribosomal protein SA;40S ribosomal protein SA	G3H215_CRIGR 40S ribosomal protein SA OS=Cricetulus griseus OX=10029 GN=I79_004215 PE=3 SV=1;G3I1A1_CRIGR 40S ribosomal protein SA OS=Cricetulus griseus OX=10029 GN=I79_017152 PE=4 SV=1		379089984	237350000	232960000	248410000	308960000	276540000	221400000	193120000	6	3	3	18.2	8.7	8.7	36.973	0	112.44	2868800000	78	6	3	3	18.2	8.7	8.7	36.973	4	2868800000	78	5	5	6	5	5	6	5	5	2	2	3	2	2	3	2	2
G3H229	G3H229	GMP synthase [glutamine-hydrolyzing]	G3H229_CRIGR GMP synthase [glutamine-hydrolyzing] OS=Cricetulus griseus OX=10029 GN=I79_004230 PE=4 SV=1		266370000	428560000	493009984	285409984	558680000	396140000	725840000	289940000	33	33	33	36.7	36.7	36.7	130.02	0	155.01	4666700000	136	33	33	33	36.7	36.7	36.7	130.02	1	4666700000	136	17	21	19	10	22	19	22	17	17	21	19	10	22	19	22	17
G3H231	G3H231	Acetyl-coenzyme A transporter 1	G3H231_CRIGR Acetyl-coenzyme A transporter 1 OS=Cricetulus griseus OX=10029 GN=H671_1g3022 PE=4 SV=1		147980000	98905000	149780000	221240000	130550000	141800000	101450000	140100000	5	5	5	14.7	14.7	14.7	61.076	0	17.515	1278300000	15	5	5	5	14.7	14.7	14.7	61.076	1	1278300000	15	4	3	2	2	3	3	2	4	4	3	2	2	3	3	2	4
G3H237	G3H237	Anaphase-promoting complex subunit 7	G3H237_CRIGR Anaphase-promoting complex subunit 7 OS=Cricetulus griseus OX=10029 GN=I79_004281 PE=4 SV=1		33134000	43923000	66265000	43757000	25924000	0	41724000	23086000	12	12	12	27.6	27.6	27.6	63.025	0	24.776	410190000	20	12	12	12	27.6	27.6	27.6	63.025	1	410190000	20	6	9	3	4	4	1	7	3	6	9	3	4	4	1	7	3
G3H239;G3HS95	G3H239	Sarcoplasmic/endoplasmic reticulum calcium ATPase 2;Sarcoplasmic/endoplasmic reticulum calcium ATPase 3	G3H239_CRIGR Sarcoplasmic/endoplasmic reticulum calcium ATPase 2 OS=Cricetulus griseus OX=10029 GN=I79_004283 PE=3 SV=1		3465299968	2945900032	2712900096	3447399936	2254599936	2400199936	1926899968	2336499968	35	35	25	44.8	44.8	33.2	99.291	0	323.31	29234000000	501	35	35	25	44.8	44.8	33.2	99.291	2	29234000000	501	32	32	28	31	28	27	28	27	32	32	28	31	28	27	28	27
G3H241	G3H241	p2X purinoceptor 7	G3H241_CRIGR p2X purinoceptor 7 OS=Cricetulus griseus OX=10029 GN=I79_004285 PE=4 SV=1		125570000	67403000	0	188440000	0	0	0	0	8	8	8	11.6	11.6	11.6	91.569	0	54.368	562560000	19	8	8	8	11.6	11.6	11.6	91.569	1	562560000	19	7	4	1	6	0	0	0	0	7	4	1	6	0	0	0	0
G3H244	G3H244	Anaphase-promoting complex subunit 5	G3H244_CRIGR Anaphase-promoting complex subunit 5 OS=Cricetulus griseus OX=10029 GN=I79_004289 PE=4 SV=1		89085000	141190000	94659000	66927000	24344000	19919000	48226000	0	19	19	19	22.1	22.1	22.1	131.95	0	39.281	746340000	38	19	19	19	22.1	22.1	22.1	131.95	1	746340000	38	10	12	7	8	3	3	9	2	10	12	7	8	3	3	9	2
G3H247	G3H247	Calcium release-activated calcium channel protein 1	G3H247_CRIGR Calcium release-activated calcium channel protein 1 OS=Cricetulus griseus OX=10029 GN=I79_004292 PE=4 SV=1		0	0	0	0	0	4860200	0	0	1	1	1	5.1	5.1	5.1	26.163	0.00066123	2.6379	5999400	1	1	1	1	5.1	5.1	5.1	26.163	1	5999400	1	0	0	0	0	0	1	0	0	0	0	0	0	0	1	0	0
G3H256	G3H256	26S proteasome non-ATPase regulatory subunit 9	G3H256_CRIGR 26S proteasome non-ATPase regulatory subunit 9 OS=Cricetulus griseus OX=10029 GN=I79_004301 PE=4 SV=1		46660000	32733000	0	37013000	47107000	39998000	48382000	50327000	6	6	6	32	32	32	24.658	0	16.065	411420000	14	6	6	6	32	32	32	24.658	1	411420000	14	2	2	2	2	5	5	6	4	2	2	2	2	5	5	6	4
G3H265	G3H265	Diablo-like, mitochondrial	G3H265_CRIGR Diablo-like, mitochondrial OS=Cricetulus griseus OX=10029 GN=I79_004311 PE=4 SV=1		88387000	119980000	68202000	73596000	0	0	53479000	0	4	4	4	25.4	25.4	25.4	21.725	0	17.997	693470000	11	4	4	4	25.4	25.4	25.4	21.725	1	693470000	11	2	2	2	4	1	1	1	1	2	2	2	4	1	1	1	1
G3H267	G3H267	Vacuolar protein sorting-associated protein 33A	G3H267_CRIGR Vacuolar protein sorting-associated protein 33A OS=Cricetulus griseus OX=10029 GN=I79_004313 PE=3 SV=1		84492000	112750000	105930000	94661000	65066000	82582000	111030000	48914000	18	18	18	38.9	38.9	38.9	67.51	0	42.135	972000000	82	18	18	18	38.9	38.9	38.9	67.51	1	972000000	82	11	12	12	12	8	11	9	6	11	12	12	12	8	11	9	6
G3H268	G3H268	CAP-Gly domain-containing linker protein 1	G3H268_CRIGR CAP-Gly domain-containing linker protein 1 OS=Cricetulus griseus OX=10029 GN=I79_004314 PE=4 SV=1		0	4403700	0	0	0	0	0	0	2	2	2	2.8	2.8	2.8	106.3	0	7.0908	32537000	3	2	2	2	2.8	2.8	2.8	106.3	1	32537000	3	0	1	0	0	1	1	0	1	0	1	0	0	1	1	0	1
G3H270	G3H270	Zinc finger CCHC domain-containing protein 8	G3H270_CRIGR Zinc finger CCHC domain-containing protein 8 OS=Cricetulus griseus OX=10029 GN=I79_004316 PE=4 SV=1		6289500	12228000	0	2957500	0	4719300	15005000	6722000	4	4	4	8.1	8.1	8.1	78.405	0	6.58	85023000	9	4	4	4	8.1	8.1	8.1	78.405	1	85023000	9	3	3	1	4	1	3	3	2	3	3	1	4	1	3	3	2
G3H277	G3H277	Tyrosine-protein phosphatase non-receptor type 11	G3H277_CRIGR Tyrosine-protein phosphatase non-receptor type 11 OS=Cricetulus griseus OX=10029 GN=I79_004244 PE=4 SV=1		80830000	77175000	72077000	97011000	95147000	77593000	55369000	70125000	18	18	18	35.2	35.2	35.2	66.586	0	59.576	841770000	47	18	18	18	35.2	35.2	35.2	66.586	1	841770000	47	11	8	7	7	9	10	8	8	11	8	7	7	9	10	8	8
G3H278	G3H278	60S ribosomal protein L6	G3H278_CRIGR 60S ribosomal protein L6 OS=Cricetulus griseus OX=10029 GN=I79_004246 PE=3 SV=1		12494000128	13230000128	14535999488	12483999744	13496999936	15388000256	14049999872	15511000064	29	29	4	7.9	7.9	2.4	296.64	0	203.65	141710000000	663	29	29	4	7.9	7.9	2.4	296.64	1	141710000000	663	24	22	23	23	22	27	23	25	24	22	23	23	22	27	23	25
G3H280	G3H280	Putative E3 ubiquitin-protein ligase KIAA0614	G3H280_CRIGR Putative E3 ubiquitin-protein ligase KIAA0614 OS=Cricetulus griseus OX=10029 GN=I79_004248 PE=4 SV=1		19606000	0	0	0	20950000	17773000	0	14667000	3	3	3	2.8	2.8	2.8	187.33	0.00022558	2.952	113030000	6	3	3	3	2.8	2.8	2.8	187.33	1	113030000	6	2	1	1	1	2	3	1	3	2	1	1	1	2	3	1	3
G3H282	G3H282	TRAF-type zinc finger domain-containing protein 1	G3H282_CRIGR TRAF-type zinc finger domain-containing protein 1 OS=Cricetulus griseus OX=10029 GN=I79_004252 PE=4 SV=1		0	0	0	0	0	0	0	3163400	1	1	1	1.9	1.9	1.9	63.032	0.0033445	1.9187	26225000	1	1	1	1	1.9	1.9	1.9	63.032	1	26225000	1	0	1	0	1	1	1	1	1	0	1	0	1	1	1	1	1
G3H283	G3H283	TPR_REGION domain-containing protein	G3H283_CRIGR TPR_REGION domain-containing protein OS=Cricetulus griseus OX=10029 GN=I79_004254 PE=4 SV=1		343190016	415049984	414400000	315150016	457140000	518660000	501630016	464500000	35	35	35	45	45	45	111.84	0	194.52	4346800000	175	35	35	35	45	45	45	111.84	1	4346800000	175	18	19	24	15	26	23	19	25	18	19	24	15	26	23	19	25
G3H284	G3H284	Endoplasmic reticulum resident protein 29	G3H284_CRIGR Endoplasmic reticulum resident protein 29 OS=Cricetulus griseus OX=10029 GN=H671_4g11813 PE=4 SV=1		557379968	457580000	235900000	691880000	252530000	256000000	293900000	330750016	14	14	14	65.4	65.4	65.4	28.603	0	161.43	4054800000	128	14	14	14	65.4	65.4	65.4	28.603	1	4054800000	128	11	9	8	10	8	9	8	9	11	9	8	10	8	9	8	9
G3H289;G3I5L4;G3IIT8;G3I5L5;G3H599	G3H289	Aldehyde dehydrogenase, mitochondrial;Retinal dehydrogenase 1;Aldehyde dehydrogenase, cytosolic 1 (Fragment);Retinal dehydrogenase 1;Aldehyde dehydrogenase	G3H289_CRIGR Aldehyde dehydrogenase, mitochondrial OS=Cricetulus griseus OX=10029 GN=I79_004260 PE=3 SV=1		1697400064	1438800000	739880000	1840899968	413870016	630750016	364329984	795779968	23	23	21	69.7	69.7	67.8	45.925	0	185.93	11016000000	239	23	23	21	69.7	69.7	67.8	45.925	5	11016000000	239	21	19	17	18	15	17	15	17	21	19	17	18	15	17	15	17
G3H290	G3H290	Acyl-CoA dehydrogenase family member 10	G3H290_CRIGR Acyl-CoA dehydrogenase family member 10 OS=Cricetulus griseus OX=10029 GN=I79_004261 PE=4 SV=1		74041000	48681000	24566000	57174000	18662000	25998000	19087000	36188000	11	11	11	14	14	14	119.39	0	24.552	415820000	31	11	11	11	14	14	14	119.39	1	415820000	31	7	8	6	8	3	6	7	6	7	8	6	8	3	6	7	6
G3H291	G3H291	BRCA1-associated protein	G3H291_CRIGR BRCA1-associated protein OS=Cricetulus griseus OX=10029 GN=I79_004262 PE=4 SV=1		0	0	0	0	9851200	0	0	0	4	4	4	8.3	8.3	8.3	66.791	0	12.604	52027000	7	4	4	4	8.3	8.3	8.3	66.791	1	52027000	7	1	1	1	0	3	1	0	4	1	1	1	0	3	1	0	4
G3H292	G3H292	Ataxin-2 (Fragment)	G3H292_CRIGR Ataxin-2 (Fragment) OS=Cricetulus griseus OX=10029 GN=I79_004263 PE=4 SV=1		434809984	396209984	292990016	404820000	372060000	391440000	438049984	348200000	16	15	15	25	24	24	98.607	0	212.15	4128600000	124	16	15	15	25	24	24	98.607	1	4128600000	124	14	14	13	12	12	14	13	14	13	14	13	11	12	14	13	14
G3H298	G3H298	Serine/threonine-protein phosphatase	G3H298_CRIGR Serine/threonine-protein phosphatase OS=Cricetulus griseus OX=10029 GN=I79_004269 PE=3 SV=1		221950000	207450000	222880000	224820000	221750000	177910000	216250000	188710000	12	5	3	30.1	18	12.7	58.719	0	38.867	2252500000	43	12	5	3	30.1	18	12.7	58.719	1	2252500000	43	9	8	11	9	12	9	9	8	4	4	4	4	5	4	3	3
G3H2A5	G3H2A5	Vacuolar protein sorting-associated protein 29	G3H2A5_CRIGR Vacuolar protein sorting-associated protein 29 OS=Cricetulus griseus OX=10029 GN=CgPICR_012234 PE=3 SV=1		463020000	376670016	308409984	458560000	309760000	332030016	212520000	353380000	9	9	9	60.1	60.1	60.1	20.624	0	51.497	3798600000	59	9	9	9	60.1	60.1	60.1	20.624	1	3798600000	59	7	7	6	8	5	7	6	5	7	7	6	8	5	7	6	5
G3H2A6	G3H2A6	GPN-loop GTPase 3	G3H2A6_CRIGR GPN-loop GTPase 3 OS=Cricetulus griseus OX=10029 GN=I79_004277 PE=3 SV=1		0	0	0	0	21603000	0	0	0	4	4	4	21.8	21.8	21.8	32.708	0	7.8647	77268000	3	4	4	4	21.8	21.8	21.8	32.708	1	77268000	3	1	3	2	0	3	0	3	0	1	3	2	0	3	0	3	0
G3H2A8	G3H2A8	Actin-related protein 2/3 complex subunit 3 (Fragment)	G3H2A8_CRIGR Actin-related protein 2/3 complex subunit 3 (Fragment) OS=Cricetulus griseus OX=10029 GN=I79_004279 PE=4 SV=1		145410000	191580000	246320000	219080000	149600000	184960000	222790000	149210000	4	4	4	30.6	30.6	30.6	13.809	0	38.93	2197600000	44	4	4	4	30.6	30.6	30.6	13.809	1	2197600000	44	3	3	4	4	3	2	3	3	3	3	4	4	3	2	3	3
G3H2A9	G3H2A9	Actin-related protein 2/3 complex subunit 3	G3H2A9_CRIGR Actin-related protein 2/3 complex subunit 3 OS=Cricetulus griseus OX=10029 GN=I79_004280 PE=4 SV=1		360720000	424350016	348729984	334060000	129710000	294140000	321369984	305360000	3	3	3	50	50	50	5.9759	0	11.157	3111500000	31	3	3	3	50	50	50	5.9759	1	3111500000	31	3	3	3	2	2	3	3	3	3	3	3	2	2	3	3	3
G3H2B3;G3HE94	G3H2B3;G3HE94	Kinesin-like protein;Kinesin-like protein	G3H2B3_CRIGR Kinesin-like protein OS=Cricetulus griseus OX=10029 GN=I79_004322 PE=3 SV=1;G3HE94_CRIGR Kinesin-like protein OS=Cricetulus griseus OX=10029 GN=I79_008873 PE=3 SV=1		2955700	0	0	2906800	0	0	0	0	2	2	2	5	5	5	73.215	0.00023702	3.6754	27582000	3	2	2	2	5	5	5	73.215	2	27582000	3	2	1	1	2	1	2	1	1	2	1	1	2	1	2	1	1
G3H2B7	G3H2B7	Septin-8	G3H2B7_CRIGR Septin-8 OS=Cricetulus griseus OX=10029 GN=I79_004325 PE=3 SV=1		207430000	193990000	199970000	245840000	189840000	207360000	168570000	221030000	11	7	7	31.9	23.9	23.9	56.191	0	114.1	2111400000	54	11	7	7	31.9	23.9	23.9	56.191	1	2111400000	54	7	9	9	9	9	9	8	9	4	5	6	6	6	6	4	6
G3H2C4	G3H2C4	Heat shock 70 kDa protein 4 (Fragment)	G3H2C4_CRIGR Heat shock 70 kDa protein 4 (Fragment) OS=Cricetulus griseus OX=10029 GN=I79_004332 PE=4 SV=1		85543000	94021000	70600000	114570000	110160000	126570000	106130000	104860000	15	13	13	38.6	35.6	35.6	62.989	0	54.136	985410000	39	15	13	13	38.6	35.6	35.6	62.989	1	985410000	39	6	5	9	6	11	9	5	10	5	5	9	6	10	8	5	9
G3H2C6;G3GY16;G3GYF0	G3H2C6	Voltage-dependent anion-selective channel protein 1;Voltage-dependent anion-selective channel protein 1;Voltage-dependent anion-selective channel protein 1	G3H2C6_CRIGR Voltage-dependent anion-selective channel protein 1 OS=Cricetulus griseus OX=10029 GN=I79_004334 PE=4 SV=1		3782700032	2963599872	3600199936	3979000064	2829600000	2870400000	1849200000	2995899904	16	16	9	39.5	39.5	22.5	53.379	0	323.31	33523000000	431	16	16	9	39.5	39.5	22.5	53.379	3	33523000000	431	15	16	16	16	14	16	16	15	15	16	16	16	14	16	16	15
G3H2C9	G3H2C9	S-phase kinase-associated protein 1	G3H2C9_CRIGR S-phase kinase-associated protein 1 OS=Cricetulus griseus OX=10029 GN=I79_004338 PE=3 SV=1		174240000	223170000	195140000	204340000	180250000	123330000	161140000	175500000	12	12	12	76.7	76.7	76.7	18.658	0	56.895	1907700000	59	12	12	12	76.7	76.7	76.7	18.658	1	1907700000	59	5	8	10	5	8	6	8	7	5	8	10	5	8	6	8	7
G3H2D6	G3H2D6	GTP-binding protein SAR1b	G3H2D6_CRIGR GTP-binding protein SAR1b OS=Cricetulus griseus OX=10029 GN=I79_004346 PE=3 SV=1		90655000	113460000	116670000	45037000	132560000	126300000	168070000	88991000	8	6	6	41.4	36.9	36.9	22.41	0	17.996	1134000000	33	8	6	6	41.4	36.9	36.9	22.41	1	1134000000	33	1	5	4	2	4	4	3	5	1	4	3	2	4	3	3	5
G3H2D7	G3H2D7	Protein transport protein Sec24A	G3H2D7_CRIGR Protein transport protein Sec24A OS=Cricetulus griseus OX=10029 GN=I79_004347 PE=4 SV=1		76523000	153770000	97739000	45584000	81283000	105490000	180780000	54804000	12	12	12	19.2	19.2	19.2	93.531	0	16.702	1135000000	24	12	12	12	19.2	19.2	19.2	93.531	1	1135000000	24	4	7	5	3	5	5	6	5	4	7	5	3	5	5	6	5
G3H2E1	G3H2E1	Ribonucloprotein	G3H2E1_CRIGR Ribonucloprotein OS=Cricetulus griseus OX=10029 GN=I79_004351 PE=3 SV=1		0	0	0	0	42948000	39739000	42342000	62591000	3	3	3	47.1	47.1	47.1	17.336	0	13.998	324820000	13	3	3	3	47.1	47.1	47.1	17.336	1	324820000	13	2	1	1	1	2	2	2	2	2	1	1	1	2	2	2	2
G3H2E2	G3H2E2	HNRNPAB	G3H2E2_CRIGR HNRNPAB OS=Cricetulus griseus OX=10029 GN=CgPICR_003913 PE=4 SV=1		785190016	766579968	831289984	635710016	1172800000	1386700032	1537699968	1261900032	11	11	11	46.9	46.9	46.9	23.754	0	49.938	10659000000	165	11	11	11	46.9	46.9	46.9	23.754	1	10659000000	165	7	8	11	7	8	9	8	9	7	8	11	7	8	9	8	9
G3H2G5	G3H2G5	Serine/threonine-protein phosphatase 2A 65 kDa regulatory subunit A beta isoform	G3H2G5_CRIGR Serine/threonine-protein phosphatase 2A 65 kDa regulatory subunit A beta isoform OS=Cricetulus griseus OX=10029 GN=I79_004378 PE=4 SV=1		832220032	1148899968	1089900032	948990016	823200000	733430016	1146200064	557000000	27	27	23	56.2	56.2	46.9	65.978	0	242.57	9534800000	275	27	27	23	56.2	56.2	46.9	65.978	1	9534800000	275	23	23	20	21	21	20	22	19	23	23	20	21	21	20	22	19
G3H2G8	G3H2G8	Mannosyltransferase	G3H2G8_CRIGR Mannosyltransferase OS=Cricetulus griseus OX=10029 GN=I79_004381 PE=3 SV=1		58334000	51870000	36800000	80765000	0	26048000	21718000	22098000	5	5	5	17.8	17.8	17.8	50.603	0	16.14	455040000	20	5	5	5	17.8	17.8	17.8	50.603	1	455040000	20	5	4	2	2	1	2	3	2	5	4	2	2	1	2	3	2
G3H2H4	G3H2H4	Dixin	G3H2H4_CRIGR Dixin OS=Cricetulus griseus OX=10029 GN=I79_004387 PE=4 SV=1		0	10783000	0	0	0	0	0	0	2	2	2	3.8	3.8	3.8	78.185	0	5.506	46768000	2	2	2	2	3.8	3.8	3.8	78.185	1	46768000	2	1	2	0	1	1	1	1	0	1	2	0	1	1	1	1	0
G3H2H5	G3H2H5	Acetyltransferase component of pyruvate dehydrogenase complex	G3H2H5_CRIGR Acetyltransferase component of pyruvate dehydrogenase complex OS=Cricetulus griseus OX=10029 GN=H671_4g12054 PE=3 SV=1		2365499904	2420800000	1963100032	2286599936	1674800000	1608999936	1457600000	1452400000	24	24	24	51.7	51.7	51.7	67.986	0	182.06	20729000000	355	24	24	24	51.7	51.7	51.7	67.986	1	20729000000	355	19	22	19	20	19	19	19	20	19	22	19	20	19	19	19	20
G3H2H8;G3HDS0	G3H2H8;G3HDS0	Import inner membrane translocase subunit Tim8 B-like protein;Mitochondrial import inner membrane translocase subunit Tim8 B	G3H2H8_CRIGR Import inner membrane translocase subunit Tim8 B-like protein OS=Cricetulus griseus OX=10029 GN=CgPICR_006008 PE=3 SV=1;G3HDS0_CRIGR Mitochondrial import inner membrane translocase subunit Tim8 B OS=Cricetulus griseus OX=10029 GN=I79_008679 PE		131010000	110180000	80397000	95519000	37565000	43210000	0	63014000	4	4	4	50.6	50.6	50.6	9.3134	0	23.17	778410000	15	4	4	4	50.6	50.6	50.6	9.3134	2	778410000	15	3	3	4	3	4	4	2	4	3	3	4	3	4	4	2	4
G3H2I1	G3H2I1	Beta,beta-carotene 9',10'-oxygenase	G3H2I1_CRIGR Beta,beta-carotene 9,10-oxygenase OS=Cricetulus griseus OX=10029 GN=I79_004394 PE=3 SV=1		0	0	0	0	0	481520	0	0	1	1	1	4.1	4.1	4.1	60.174	0	6.73	13049000	2	1	1	1	4.1	4.1	4.1	60.174	1	13049000	2	1	1	1	1	0	1	0	0	1	1	1	1	0	1	0	0
G3H2I6	G3H2I6	Neural cell adhesion molecule 1	G3H2I6_CRIGR Neural cell adhesion molecule 1 OS=Cricetulus griseus OX=10029 GN=I79_004399 PE=4 SV=1		1827900032	1656300032	1518599936	1635000064	2662500096	2571200000	2549900032	3025100032	27	27	27	36.7	36.7	36.7	114.32	0	323.31	22087000000	418	27	27	27	36.7	36.7	36.7	114.32	1	22087000000	418	21	23	22	21	24	24	22	24	21	23	22	21	24	24	22	24
G3H2J7;G3H5T7	G3H2J7;G3H5T7	Chromobox protein-like 3;Chromobox protein-like 1	G3H2J7_CRIGR Chromobox protein-like 3 OS=Cricetulus griseus OX=10029 GN=I79_004410 PE=4 SV=1;G3H5T7_CRIGR Chromobox protein-like 1 OS=Cricetulus griseus OX=10029 GN=I79_005678 PE=4 SV=1		0	0	0	0	0	0	27888000	0	1	1	1	8.4	8.4	8.4	21.169	0	4.1997	105720000	4	1	1	1	8.4	8.4	8.4	21.169	2	105720000	4	1	1	0	0	0	0	1	0	1	1	0	0	0	0	1	0
G3H2J8	G3H2J8	Heterogeneous nuclear ribonucleoproteins A2/B1	G3H2J8_CRIGR Heterogeneous nuclear ribonucleoproteins A2/B1 OS=Cricetulus griseus OX=10029 GN=I79_004411 PE=4 SV=1		3382700032	3061700096	3385799936	2564499968	3905100032	3795099904	3908699904	3939899904	17	16	16	50	50	50	29.047	0	237.53	38273000000	447	17	16	16	50	50	50	29.047	1	38273000000	447	14	12	17	13	15	13	15	14	14	12	16	13	15	13	15	14
G3H2K0	G3H2K0	60S ribosomal protein L18	G3H2K0_CRIGR 60S ribosomal protein L18 OS=Cricetulus griseus OX=10029 GN=I79_004414 PE=4 SV=1		0	0	0	0	0	0	0	25041000	1	1	1	10.1	10.1	10.1	12.801	0.002738	2.008	131290000	3	1	1	1	10.1	10.1	10.1	12.801	1	131290000	3	0	0	1	0	1	1	0	1	0	0	1	0	1	1	0	1
G3H2K2;G3I3P7;CON__P62894;G3GV69	G3H2K2	Cytochrome c, somatic;Cytochrome c, somatic;Cytochrome c	G3H2K2_CRIGR Cytochrome c, somatic OS=Cricetulus griseus OX=10029 GN=I79_004417 PE=3 SV=1		394449984	432080000	491660000	367380000	635390016	873049984	1111299968	1109299968	7	7	7	55.2	55.2	55.2	11.683	0	154.12	6471000000	126	7	7	7	55.2	55.2	55.2	11.683	4	6471000000	126	7	6	6	7	6	7	6	7	7	6	6	7	6	7	6	7
G3H2L0;G3HLI6	G3H2L0	MAGUK p55 subfamily member 6;MAGUK p55 subfamily member 2	G3H2L0_CRIGR MAGUK p55 subfamily member 6 OS=Cricetulus griseus OX=10029 GN=I79_004425 PE=3 SV=1		31569000	20432000	0	0	328040000	353600000	245980000	152850000	20	19	19	42.2	40.8	40.8	57.957	0	55.499	1332900000	50	20	19	19	42.2	40.8	40.8	57.957	2	1332900000	50	4	2	0	2	13	15	13	16	4	2	0	2	13	14	13	15
G3H2M8	G3H2M8	Plexin-A2	G3H2M8_CRIGR Plexin-A2 OS=Cricetulus griseus OX=10029 GN=I79_004445 PE=4 SV=1		0	0	0	0	0	0	7696700	0	2	2	2	6.6	6.6	6.6	51.766	0.0017047	2.1384	87598000	2	2	2	2	6.6	6.6	6.6	51.766	1	87598000	2	1	2	1	1	1	1	2	1	1	2	1	1	1	1	2	1
G3H2M9	G3H2M9	Plexin-A2	G3H2M9_CRIGR Plexin-A2 OS=Cricetulus griseus OX=10029 GN=I79_004446 PE=4 SV=1		51496000	54882000	0	42420000	0	0	32849000	0	13	7	5	9.5	6.2	4.6	151.97	0	9.9596	309990000	12	13	7	5	9.5	6.2	4.6	151.97	1	309990000	12	8	8	5	9	4	4	8	3	3	5	2	5	1	1	4	0
G3H2N6	G3H2N6	Programmed cell death 6-interacting protein	G3H2N6_CRIGR Programmed cell death 6-interacting protein OS=Cricetulus griseus OX=10029 GN=I79_004454 PE=4 SV=1		1062499968	1255399936	1510000000	1099100032	1716400000	1537500032	1865699968	1342400000	47	47	47	64.9	64.9	64.9	95.922	0	323.31	13770000000	318	47	47	47	64.9	64.9	64.9	95.922	1	13770000000	318	29	31	36	29	42	35	34	35	29	31	36	29	42	35	34	35
G3H2N7	G3H2N7	CLIP-associating protein 2	G3H2N7_CRIGR CLIP-associating protein 2 OS=Cricetulus griseus OX=10029 GN=I79_004455 PE=4 SV=1		97289000	103490000	97904000	86494000	145790000	142010000	217780000	114180000	21	21	19	31.2	31.2	29.8	91.238	0	61.697	1276100000	75	21	21	19	31.2	31.2	29.8	91.238	1	1276100000	75	10	12	11	9	14	15	14	12	10	12	11	9	14	15	14	12
G3H2P1	G3H2P1	F-box/LRR-repeat protein 2	G3H2P1_CRIGR F-box/LRR-repeat protein 2 OS=Cricetulus griseus OX=10029 GN=I79_004459 PE=4 SV=1		82931000	66580000	42357000	89898000	44338000	51259000	45939000	63798000	5	5	5	12.6	12.6	12.6	61.215	0	21.074	622520000	28	5	5	5	12.6	12.6	12.6	61.215	1	622520000	28	3	3	4	4	3	3	2	3	3	3	4	4	3	3	2	3
G3H2P2	G3H2P2	TMPPE	G3H2P2_CRIGR TMPPE OS=Cricetulus griseus OX=10029 GN=CgPICR_014591 PE=4 SV=1		19303000	26091000	22281000	21873000	11979000	15321000	14949000	16269000	5	5	5	23	23	23	49.181	0	23.225	199980000	25	5	5	5	23	23	23	49.181	1	199980000	25	2	4	3	3	3	3	4	2	2	4	3	3	3	3	4	2
G3H2P3	G3H2P3	Beta-galactosidase (Fragment)	G3H2P3_CRIGR Beta-galactosidase (Fragment) OS=Cricetulus griseus OX=10029 GN=I79_004461 PE=3 SV=1		77597000	58106000	42667000	57871000	39128000	59143000	52591000	64838000	9	9	9	20.3	20.3	20.3	73.676	0	97.753	596870000	35	9	9	9	20.3	20.3	20.3	73.676	1	596870000	35	9	5	5	7	3	4	3	6	9	5	5	7	3	4	3	6
G3H2P5	G3H2P5	CCR4-NOT transcription complex subunit 10	G3H2P5_CRIGR CCR4-NOT transcription complex subunit 10 OS=Cricetulus griseus OX=10029 GN=I79_004463 PE=4 SV=1		30850000	26190000	43809000	27619000	39931000	34431000	22874000	39311000	12	12	12	18.8	18.8	18.8	85.862	0	31.52	336800000	28	12	12	12	18.8	18.8	18.8	85.862	1	336800000	28	4	4	7	4	5	3	4	6	4	4	7	4	5	3	4	6
G3H2P6	G3H2P6	Cytoplasmic dynein 1 light intermediate chain 1	G3H2P6_CRIGR Cytoplasmic dynein 1 light intermediate chain 1 OS=Cricetulus griseus OX=10029 GN=I79_004464 PE=4 SV=1		369900000	374240000	369960000	369830016	407140000	385900000	384150016	370129984	16	16	16	60.7	60.7	60.7	43.051	0	107.8	4075900000	143	16	16	16	60.7	60.7	60.7	43.051	1	4075900000	143	12	13	13	12	12	14	14	13	12	13	13	12	12	14	14	13
G3H2R2	G3H2R2	Protein GPR89	G3H2R2_CRIGR Protein GPR89 OS=Cricetulus griseus OX=10029 GN=I79_004482 PE=4 SV=1		0	0	0	0	0	0	0	4424400	2	2	2	12.5	12.5	12.5	35.114	0	7.0677	45076000	6	2	2	2	12.5	12.5	12.5	35.114	1	45076000	6	1	2	1	1	1	0	0	1	1	2	1	1	1	0	0	1
G3H2R3	G3H2R3	Interferon-inducible protein	G3H2R3_CRIGR Interferon-inducible protein OS=Cricetulus griseus OX=10029 GN=I79_004483 PE=4 SV=1		42800000	43852000	0	58708000	0	0	0	0	3	2	2	33.3	27.8	27.8	15.832	0	53.701	301640000	20	3	2	2	33.3	27.8	27.8	15.832	1	301640000	20	3	3	2	3	2	2	2	2	2	2	1	2	1	1	1	1
G3H2R8	G3H2R8	DNA-directed RNA polymerase III subunit RPC3	G3H2R8_CRIGR DNA-directed RNA polymerase III subunit RPC3 OS=Cricetulus griseus OX=10029 GN=I79_004488 PE=4 SV=1		38165000	46570000	0	17043000	0	0	27496000	0	3	3	3	6.8	6.8	6.8	60.496	0	11.796	269260000	10	3	3	3	6.8	6.8	6.8	60.496	1	269260000	10	1	3	2	1	2	2	3	2	1	3	2	1	2	2	3	2
G3H2S4	G3H2S4	Peroxisomal membrane protein 11B	G3H2S4_CRIGR Peroxisomal membrane protein 11B OS=Cricetulus griseus OX=10029 GN=I79_004495 PE=4 SV=1		71796000	73670000	65507000	86525000	44593000	52540000	51588000	65142000	9	9	9	35.3	35.3	35.3	29.46	0	19.708	632170000	39	9	9	9	35.3	35.3	35.3	29.46	1	632170000	39	5	3	4	7	4	4	4	3	5	3	4	7	4	4	4	3
G3H2S5;G3HTP7	G3H2S5	RNA-binding protein 8A;RNA-binding protein 8A	G3H2S5_CRIGR RNA-binding protein 8A OS=Cricetulus griseus OX=10029 GN=H671_1g1349 PE=3 SV=1		216040000	179040000	160660000	179450000	328120000	213820000	218560000	258340000	7	7	7	58.5	58.5	58.5	19.525	0	323.31	2337200000	62	7	7	7	58.5	58.5	58.5	19.525	2	2337200000	62	5	6	3	4	4	5	3	5	5	6	3	4	4	5	3	5
G3H2T0	G3H2T0	Thioredoxin-interacting protein	G3H2T0_CRIGR Thioredoxin-interacting protein OS=Cricetulus griseus OX=10029 GN=I79_004501 PE=4 SV=1		0	2939600	0	0	0	0	7162600	0	2	2	2	5.7	5.7	5.7	25.323	0	5.2321	39944000	8	2	2	2	5.7	5.7	5.7	25.323	1	39944000	8	1	2	1	1	1	1	2	1	1	2	1	1	1	1	2	1
G3INX0;G3IB92;G3HPV1;G3HDU3;G3HDT7;G3H2U0;G3H2T4;G3HDT0;G3HDV4;G3HJY9	G3INX0;G3IB92;G3HPV1;G3HDU3;G3HDT7;G3H2U0;G3H2T4;G3HDT0;G3HDV4	Histone H2B;Histone H2B;Histone H2B;Histone H2B;Histone H2B;Histone H2B;Histone H2B;Histone H2B;Histone H2B;Histone H2B type 1	G3HDU3_CRIGR;G3HPV1_CRIGR Histone H2B OS=Cricetulus griseus OX=10029 GN=I79_012822 PE=3 SV=1;G3IB92_CRIGR Histone H2B OS=Cricetulus griseus OX=10029 GN=CgPICR_009887 PE=3 SV=1;G3INX0_CRIGR Histone H2B OS=Cricetulus griseus OX=10029 GN=I79_025665 PE=3 SV=1		1241600000	834209984	1791100032	1928400000	2827599872	2524999936	1400700032	3842700032	9	3	3	57.9	9.5	9.5	13.934	0	7.1478	18541000000	68	9	3	3	57.9	9.5	9.5	13.934	10	18541000000	68	7	6	6	7	6	7	6	7	2	3	2	2	2	2	3	2
G3H2T7;G3H2T8;G3HDS5;G3HDU8;G3IID7;G3GSR4;G3H3H8;G3HZ14	G3H2T7;G3H2T8	Histone H3;Histone H2A;Histone H3;Histone H3;Histone H3.3;Histone H3.3;Histone H2A;Histone H2A (Fragment)	G3H2T7_CRIGR Histone H3 OS=Cricetulus griseus OX=10029 GN=I79_004539 PE=3 SV=1;G3H2T8_CRIGR Histone H2A OS=Cricetulus griseus OX=10029 GN=CgPICR_014457 PE=3 SV=1		6134300160	4168300032	6770899968	6492800000	7511000064	7991099904	9217200128	12417000448	13	8	3	52.8	39.7	27	29.58	0	62.871	74617000000	348	13	8	3	52.8	39.7	27	29.58	8	74617000000	348	10	12	11	11	10	11	12	11	7	8	7	7	6	7	8	6
G3H2U4	G3H2U4	BolA-like protein 1	G3H2U4_CRIGR BolA-like protein 1 OS=Cricetulus griseus OX=10029 GN=I79_004546 PE=3 SV=1		0	0	0	0	0	0	15359000	0	2	2	2	26.4	26.4	26.4	13.001	0.0033466	1.9254	53221000	4	2	2	2	26.4	26.4	26.4	13.001	1	53221000	4	0	1	1	1	0	0	1	1	0	1	1	1	0	0	1	1
G3H2U6	G3H2U6	Splicing factor 3B subunit 4	G3H2U6_CRIGR Splicing factor 3B subunit 4 OS=Cricetulus griseus OX=10029 GN=H671_1g3059 PE=4 SV=1		28099000	0	38545000	17599000	46140000	73416000	40328000	53881000	4	4	4	13.2	13.2	13.2	44.355	0	9.7871	394310000	28	4	4	4	13.2	13.2	13.2	44.355	1	394310000	28	3	1	3	2	4	3	2	3	3	1	3	2	4	3	2	3
G3H2U8;G3HQ23	G3H2U8	OTU domain-containing protein 7B;OTU domain-containing protein 7A	G3H2U8_CRIGR OTU domain-containing protein 7B OS=Cricetulus griseus OX=10029 GN=I79_004551 PE=4 SV=1		7478900	8787200	0	7967800	0	0	14079000	0	4	4	4	9.9	9.9	9.9	91.992	0	11.491	83181000	10	4	4	4	9.9	9.9	9.9	91.992	2	83181000	10	2	3	2	2	1	1	4	1	2	3	2	2	1	1	4	1
G3H2U9	G3H2U9	Vacuolar protein sorting-associated protein 45	G3H2U9_CRIGR Vacuolar protein sorting-associated protein 45 OS=Cricetulus griseus OX=10029 GN=I79_004552 PE=3 SV=1		138490000	152410000	113170000	127680000	101190000	102740000	113920000	122800000	19	19	19	37	37	37	64.923	0	66.889	1295900000	88	19	19	19	37	37	37	64.923	1	1295900000	88	12	12	10	14	8	10	10	12	12	12	10	14	8	10	10	12
G3H2V3	G3H2V3	Acidic leucine-rich nuclear phosphoprotein 32 family member E	G3H2V3_CRIGR Acidic leucine-rich nuclear phosphoprotein 32 family member E OS=Cricetulus griseus OX=10029 GN=I79_004556 PE=4 SV=1		110630000	124860000	116890000	99079000	133620000	82792000	175900000	82979000	4	4	4	28.8	28.8	28.8	24.142	0	89.091	1234700000	44	4	4	4	28.8	28.8	28.8	24.142	1	1234700000	44	3	3	4	2	3	3	3	3	3	3	4	2	3	3	3	3
G3H2V5	G3H2V5	Gamma-secretase subunit APH-1A	G3H2V5_CRIGR Gamma-secretase subunit APH-1A OS=Cricetulus griseus OX=10029 GN=I79_004558 PE=4 SV=1		0	0	0	18438000	0	0	0	0	1	1	1	5.7	5.7	5.7	26.843	0	31.375	35463000	3	1	1	1	5.7	5.7	5.7	26.843	1	35463000	3	0	1	0	1	0	1	0	0	0	1	0	1	0	1	0	0
G3H2V9	G3H2V9	28S ribosomal protein S21	G3H2V9_CRIGR 28S ribosomal protein S21 OS=Cricetulus griseus OX=10029 GN=CgPICR_014442 PE=4 SV=1		0	38943000	0	0	0	0	37112000	0	3	3	3	40.2	40.2	40.2	10.53	0	20.801	329000000	12	3	3	3	40.2	40.2	40.2	10.53	1	329000000	12	1	2	1	1	2	2	2	2	1	2	1	1	2	2	2	2
G3H2W0	G3H2W0	U4/U6 small nuclear ribonucleoprotein Prp3	G3H2W0_CRIGR U4/U6 small nuclear ribonucleoprotein Prp3 OS=Cricetulus griseus OX=10029 GN=I79_004563 PE=4 SV=1		186930000	217950000	222670000	116740000	273880000	223860000	281280000	198150000	23	23	23	45.8	45.8	45.8	77.528	0	101.79	2248400000	77	23	23	23	45.8	45.8	45.8	77.528	1	2248400000	77	13	11	14	11	17	17	11	14	13	11	14	11	17	17	11	14
G3H2W4	G3H2W4	Threonyl-tRNA synthetase, mitochondrial	G3H2W4_CRIGR Threonyl-tRNA synthetase, mitochondrial OS=Cricetulus griseus OX=10029 GN=I79_004567 PE=4 SV=1		0	0	0	0	0	11702000	0	14284000	5	4	4	10.5	8.7	8.7	55.66	0	7.0618	62330000	9	5	4	4	10.5	8.7	8.7	55.66	1	62330000	9	1	1	1	1	3	2	2	4	1	1	1	1	2	2	2	3
G3H2W6	G3H2W6	Extracellular matrix protein 1	G3H2W6_CRIGR Extracellular matrix protein 1 OS=Cricetulus griseus OX=10029 GN=H671_1g2051 PE=4 SV=1		0	28084000	0	0	0	0	0	0	3	3	3	5.3	5.3	5.3	63.27	0	4.0597	86335000	3	3	3	3	5.3	5.3	5.3	63.27	1	86335000	3	1	3	0	0	0	0	0	0	1	3	0	0	0	0	0	0
G3H2W8	G3H2W8	ADAMTS-like protein 4	G3H2W8_CRIGR ADAMTS-like protein 4 OS=Cricetulus griseus OX=10029 GN=I79_004572 PE=4 SV=1		11942000	15710000	0	0	0	0	0	0	4	4	4	6.5	6.5	6.5	113.83	0	11.588	88655000	6	4	4	4	6.5	6.5	6.5	113.83	1	88655000	6	3	3	1	1	0	0	1	0	3	3	1	1	0	0	1	0
G3H2W9	G3H2W9	Induced myeloid leukemia cell differentiation protein Mcl-1-like	G3H2W9_CRIGR Induced myeloid leukemia cell differentiation protein Mcl-1-like OS=Cricetulus griseus OX=10029 GN=H671_1g2048 PE=4 SV=1		0	0	0	0	0	0	13100000	0	2	2	2	26.7	26.7	26.7	13.524	0.0002266	3.0245	100090000	2	2	2	2	26.7	26.7	26.7	13.524	1	100090000	2	2	2	1	1	0	0	2	0	2	2	1	1	0	0	2	0
G3H2X3	G3H2X3	Golgi phosphoprotein 3-like	G3H2X3_CRIGR Golgi phosphoprotein 3-like OS=Cricetulus griseus OX=10029 GN=I79_004578 PE=4 SV=1		24691000	25557000	24074000	20195000	30314000	0	29080000	0	6	6	6	31.2	31.2	31.2	32.859	0	14.696	230050000	10	6	6	6	31.2	31.2	31.2	32.859	1	230050000	10	6	3	3	6	3	2	2	1	6	3	3	6	3	2	2	1
G3H2X8	G3H2X8	CERS2	G3H2X8_CRIGR CERS2 OS=Cricetulus griseus OX=10029 GN=CgPICR_014425 PE=4 SV=1		88564000	93304000	80007000	113690000	40528000	63461000	106710000	38906000	4	4	4	15.3	15.3	15.3	44.954	0	34.089	963970000	34	4	4	4	15.3	15.3	15.3	44.954	1	963970000	34	3	3	3	3	3	3	2	2	3	3	3	3	3	3	2	2
G3H2Y2	G3H2Y2	Protein prune-like	G3H2Y2_CRIGR Protein prune-like OS=Cricetulus griseus OX=10029 GN=H671_1g1443 PE=4 SV=1		34555000	40942000	37683000	30951000	68688000	65346000	97349000	53785000	13	13	13	40	40	40	50.088	0	28.635	557030000	35	13	13	13	40	40	40	50.088	1	557030000	35	6	7	8	5	7	7	10	8	6	7	8	5	7	7	10	8
G3H2Z6	G3H2Z6	Phosphatidylinositol-4-phosphate 5-kinase type-1 alpha	G3H2Z6_CRIGR Phosphatidylinositol-4-phosphate 5-kinase type-1 alpha OS=Cricetulus griseus OX=10029 GN=I79_004601 PE=4 SV=1		106400000	83236000	68003000	72262000	53194000	90591000	68903000	63209000	11	11	10	24.8	24.8	22.3	60.778	0	40.995	808560000	35	11	11	10	24.8	24.8	22.3	60.778	1	808560000	35	6	7	5	3	5	6	5	5	6	7	5	3	5	6	5	5
G3H2Z7	G3H2Z7	26S proteasome non-ATPase regulatory subunit 4	G3H2Z7_CRIGR 26S proteasome non-ATPase regulatory subunit 4 OS=Cricetulus griseus OX=10029 GN=I79_004602 PE=4 SV=1		666200000	606019968	553750016	663820032	1010400000	887160000	920099968	834659968	15	15	15	49.5	49.5	49.5	41.091	0	244.76	7702700000	137	15	15	15	49.5	49.5	49.5	41.091	1	7702700000	137	9	10	10	9	13	13	11	14	9	10	10	9	13	13	11	14
G3H300	G3H300	Phosphatidylinositol 4-kinase beta	G3H300_CRIGR Phosphatidylinositol 4-kinase beta OS=Cricetulus griseus OX=10029 GN=I79_004605 PE=3 SV=1		0	11928000	0	11155000	0	0	14944000	0	4	4	4	5.4	5.4	5.4	89.869	0	5.4661	85137000	8	4	4	4	5.4	5.4	5.4	89.869	1	85137000	8	1	3	1	2	1	1	3	0	1	3	1	2	1	1	3	0
G3H303	G3H303	Proteasome subunit beta	G3H303_CRIGR Proteasome subunit beta OS=Cricetulus griseus OX=10029 GN=I79_004608 PE=3 SV=1		640529984	668249984	377369984	623420032	1039000000	830720000	966990016	729080000	8	8	8	48.5	48.5	48.5	29.177	0	91.386	7733000000	164	8	8	8	48.5	48.5	48.5	29.177	1	7733000000	164	8	7	8	6	7	7	7	7	8	7	8	6	7	7	7	7
G3H316;G3ICY4	G3H316	AP-3 complex subunit beta;AP-3 complex subunit beta-2 (Fragment)	G3H316_CRIGR AP-3 complex subunit beta OS=Cricetulus griseus OX=10029 GN=I79_004622 PE=3 SV=1		195010000	249230000	194150000	211980000	193900000	159900000	221910000	188460000	26	26	26	26.1	26.1	26.1	121.02	0	46.661	2159000000	99	26	26	26	26.1	26.1	26.1	121.02	2	2159000000	99	18	16	11	14	14	14	14	13	18	16	11	14	14	14	14	13
G3H319	G3H319	Tubulin-specific chaperone A	G3H319_CRIGR Tubulin-specific chaperone A OS=Cricetulus griseus OX=10029 GN=I79_004625 PE=3 SV=1		0	38381000	0	0	0	0	0	0	4	4	4	45.2	45.2	45.2	9.9401	0.00023026	3.2658	287330000	6	4	4	4	45.2	45.2	45.2	9.9401	1	287330000	6	2	2	1	1	2	1	1	1	2	2	1	1	2	1	1	1
G3H330	G3H330	Proteinase-activated receptor 1	G3H330_CRIGR Proteinase-activated receptor 1 OS=Cricetulus griseus OX=10029 GN=I79_004637 PE=3 SV=1		46331000	36462000	0	82983000	0	0	0	0	4	4	4	10.9	10.9	10.9	44.246	0	24.269	235670000	11	4	4	4	10.9	10.9	10.9	44.246	1	235670000	11	3	2	0	4	0	0	0	0	3	2	0	4	0	0	0	0
G3H331	G3H331	Ras GTPase-activating-like protein IQGAP2	G3H331_CRIGR Ras GTPase-activating-like protein IQGAP2 OS=Cricetulus griseus OX=10029 GN=I79_004639 PE=4 SV=1		579500032	569240000	435969984	565219968	236630000	270220000	271809984	231950000	54	50	50	43	40.8	40.8	177.91	0	323.31	4460200000	192	54	50	50	43	40.8	40.8	177.91	1	4460200000	192	46	36	26	40	22	29	28	23	42	32	22	36	19	25	24	20
G3H337	G3H337	tRNA-nucleotidyltransferase 1, mitochondrial	G3H337_CRIGR tRNA-nucleotidyltransferase 1, mitochondrial OS=Cricetulus griseus OX=10029 GN=I79_004645 PE=3 SV=1		39997000	40342000	24880000	23313000	33606000	22225000	29336000	30057000	7	7	7	19.1	19.1	19.1	49.87	0	19.989	370230000	25	7	7	7	19.1	19.1	19.1	49.87	1	370230000	25	3	6	5	4	5	5	4	4	3	6	5	4	5	5	4	4
G3H343	G3H343	Sulfatase-modifying factor 1	G3H343_CRIGR Sulfatase-modifying factor 1 OS=Cricetulus griseus OX=10029 GN=I79_004652 PE=4 SV=1		0	11095000	0	13556000	11042000	11905000	11517000	13578000	3	3	3	16.2	16.2	16.2	31.703	0	19.947	137640000	11	3	3	3	16.2	16.2	16.2	31.703	1	137640000	11	2	2	0	2	2	2	2	3	2	2	0	2	2	2	2	3
G3H344	G3H344	Inositol 1,4,5-trisphosphate receptor type 1	G3H344_CRIGR Inositol 1,4,5-trisphosphate receptor type 1 OS=Cricetulus griseus OX=10029 GN=I79_004653 PE=4 SV=1		105450000	106180000	90072000	92995000	128000000	141490000	105270000	146900000	25	25	19	11.8	11.8	10.2	292.42	0	70.012	1187600000	70	25	25	19	11.8	11.8	10.2	292.42	1	1187600000	70	10	8	8	9	17	14	10	16	10	8	8	9	17	14	10	16
G3H346	G3H346	ADP-ribosylation factor-like protein 8B	G3H346_CRIGR ADP-ribosylation factor-like protein 8B OS=Cricetulus griseus OX=10029 GN=I79_004655 PE=4 SV=1		294360000	315830016	219030000	247750000	170340000	190740000	212640000	169510000	7	3	3	32.4	11.9	11.9	23.722	0	38.156	2532400000	49	7	3	3	32.4	11.9	11.9	23.722	1	2532400000	49	7	7	7	7	6	7	7	7	3	3	3	3	3	3	3	3
G3H349	G3H349	Serine/threonine-protein phosphatase 2A 56 kDa regulatory subunit gamma isoform	G3H349_CRIGR Serine/threonine-protein phosphatase 2A 56 kDa regulatory subunit gamma isoform OS=Cricetulus griseus OX=10029 GN=I79_004658 PE=4 SV=1		12172000	13896000	0	0	0	0	14876000	0	7	4	4	24.2	11.9	11.9	46.061	0	8.4875	105730000	10	7	4	4	24.2	11.9	11.9	46.061	1	105730000	10	5	4	5	2	4	3	4	3	3	3	2	1	1	1	2	1
G3H352	G3H352	Cytoplasmic dynein 1 heavy chain 1 (Fragment)	G3H352_CRIGR Cytoplasmic dynein 1 heavy chain 1 (Fragment) OS=Cricetulus griseus OX=10029 GN=I79_004663 PE=4 SV=1		8213899776	8826800128	8279099904	8933499904	8091500032	8358700032	8050699776	8035200000	246	246	246	61.9	61.9	61.9	526.78	0	323.31	89259000000	2062	246	246	246	61.9	61.9	61.9	526.78	1	89259000000	2062	175	185	195	175	197	198	180	191	175	185	195	175	197	198	180	191
G3H354;G3HYZ7	G3H354	Heat shock protein HSP 90-alpha;Heat shock protein HSP 90-alpha	G3H354_CRIGR Heat shock protein HSP 90-alpha OS=Cricetulus griseus OX=10029 GN=I79_004665 PE=4 SV=1		8131500032	8770400256	12785999872	8849999872	9467199488	7158099968	10120999936	7024600064	22	22	22	49.7	49.7	49.7	38.095	0	323.31	97381000000	698	22	22	22	49.7	49.7	49.7	38.095	2	97381000000	698	21	21	21	19	20	20	21	20	21	21	21	19	20	20	21	20
G3H355	G3H355	Envelope glycoprotein	G3H355_CRIGR Envelope glycoprotein OS=Cricetulus griseus OX=10029 GN=I79_004666 PE=4 SV=1		0	0	0	0	0	0	0	3079000	1	1	1	2.3	2.3	2.3	73.543	0.0017134	2.2058	18207000	2	1	1	1	2.3	2.3	2.3	73.543	1	18207000	2	0	0	0	0	1	0	1	1	0	0	0	0	1	0	1	1
G3H360	G3H360	WD repeat-containing protein 20	G3H360_CRIGR WD repeat-containing protein 20 OS=Cricetulus griseus OX=10029 GN=H671_5g13890 PE=4 SV=1		0	0	0	0	0	4770200	0	0	1	1	1	2.6	2.6	2.6	63.07	0.00022568	2.9579	19656000	2	1	1	1	2.6	2.6	2.6	63.07	1	19656000	2	1	1	0	0	0	1	0	0	1	1	0	0	0	1	0	0
G3H364	G3H364	Cyclin-dependent kinase 2-interacting protein	G3H364_CRIGR Cyclin-dependent kinase 2-interacting protein OS=Cricetulus griseus OX=10029 GN=H671_5g13893 PE=4 SV=1		0	0	14477000	16308000	8233800	11985000	0	11033000	2	2	2	20.3	20.3	20.3	24.097	0	7.506	72211000	11	2	2	2	20.3	20.3	20.3	24.097	1	72211000	11	1	1	2	2	2	2	0	2	1	1	2	2	2	2	0	2
G3H370	G3H370	Serine/threonine-protein kinase MRCK beta	G3H370_CRIGR Serine/threonine-protein kinase MRCK beta OS=Cricetulus griseus OX=10029 GN=I79_004682 PE=3 SV=1		74974000	71151000	73369000	89162000	85640000	128970000	145010000	111070000	26	26	24	22.1	22.1	20.8	186.77	0	78.36	953210000	55	26	26	24	22.1	22.1	20.8	186.77	1	953210000	55	7	12	9	8	12	13	13	15	7	12	9	8	12	13	13	15
G3H375	G3H375	Eukaryotic translation initiation factor 5	G3H375_CRIGR Eukaryotic translation initiation factor 5 OS=Cricetulus griseus OX=10029 GN=I79_004688 PE=4 SV=1		73449000	82938000	129890000	57774000	197100000	175930000	308000000	129830000	8	8	8	58.6	58.6	58.6	17.082	0	20.119	1540700000	30	8	8	8	58.6	58.6	58.6	17.082	1	1540700000	30	4	5	5	2	7	6	5	5	4	5	5	2	7	6	5	5
G3H378	G3H378	tRNA (adenine(58)-N(1))-methyltransferase catalytic subunit TRMT61A	G3H378_CRIGR tRNA (adenine(58)-N(1))-methyltransferase catalytic subunit TRMT61A OS=Cricetulus griseus OX=10029 GN=CgPICR_019915 PE=3 SV=1		0	0	0	0	0	9058400	0	0	2	2	2	7.9	7.9	7.9	31.701	0.0035395	1.851	33410000	5	2	2	2	7.9	7.9	7.9	31.701	1	33410000	5	0	1	1	1	1	2	1	1	0	1	1	1	1	2	1	1
G3H379	G3H379	BAG family molecular chaperone regulator 5	G3H379_CRIGR BAG family molecular chaperone regulator 5 OS=Cricetulus griseus OX=10029 GN=CgPICR_019916 PE=4 SV=1		0	0	0	0	0	7564000	0	0	2	2	2	4.3	4.3	4.3	50.835	0.0027345	1.9896	23579000	4	2	2	2	4.3	4.3	4.3	50.835	1	23579000	4	0	1	0	0	1	2	1	1	0	1	0	0	1	2	1	1
G3H381	G3H381	Kinesin light chain 1	G3H381_CRIGR Kinesin light chain 1 OS=Cricetulus griseus OX=10029 GN=I79_004696 PE=4 SV=1		70183000	74232000	60585000	60167000	98143000	79318000	88398000	103070000	12	9	9	22.7	17.2	17.2	68.758	0	26.043	816930000	38	12	9	9	22.7	17.2	17.2	68.758	1	816930000	38	7	8	8	7	11	11	10	9	5	6	6	5	8	8	7	7
G3H387	G3H387	Apoptosis-stimulating of p53 protein 1	G3H387_CRIGR Apoptosis-stimulating of p53 protein 1 OS=Cricetulus griseus OX=10029 GN=I79_004702 PE=4 SV=1		0	0	0	0	0	5842200	0	0	3	3	3	3.3	3.3	3.3	112.1	0.00022831	3.1252	39027000	4	3	3	3	3.3	3.3	3.3	112.1	1	39027000	4	0	1	1	1	1	2	2	1	0	1	1	1	1	2	2	1
G3H392	G3H392	Inverted formin-2	G3H392_CRIGR Inverted formin-2 OS=Cricetulus griseus OX=10029 GN=I79_004707 PE=4 SV=1		44252000	65924000	0	40116000	0	0	49196000	0	6	6	6	30.7	30.7	30.7	33.859	0	88.919	340430000	11	6	6	6	30.7	30.7	30.7	33.859	1	340430000	11	4	5	1	2	0	0	4	0	4	5	1	2	0	0	4	0
G3H393	G3H393	Inverted formin-2	G3H393_CRIGR Inverted formin-2 OS=Cricetulus griseus OX=10029 GN=I79_004708 PE=4 SV=1		274440000	286870016	326160000	304750016	204420000	226160000	242620000	170750000	24	24	24	34	34	34	82.09	0	80.904	2733400000	115	24	24	24	34	34	34	82.09	1	2733400000	115	12	14	20	17	13	17	12	14	12	14	20	17	13	17	12	14
G3H397;G3HNQ3;G3HY42	G3H397	Non-specific serine/threonine protein kinase;Non-specific serine/threonine protein kinase;Non-specific serine/threonine protein kinase	G3H397_CRIGR Non-specific serine/threonine protein kinase OS=Cricetulus griseus OX=10029 GN=I79_004712 PE=3 SV=1		0	0	0	0	75869000	52697000	0	45612000	12	12	12	33.3	33.3	33.3	55.76	0	50.709	357840000	16	12	12	12	33.3	33.3	33.3	55.76	3	357840000	16	0	2	2	2	4	5	6	3	0	2	2	2	4	5	6	3
G3H3A2	G3H3A2	Protein AHNAK2	G3H3A2_CRIGR Protein AHNAK2 OS=Cricetulus griseus OX=10029 GN=I79_004717 PE=4 SV=1		153410000	102730000	40016000	161820000	10933000	0	0	36087000	18	18	18	40.8	40.8	40.8	81.741	0	112.61	766900000	35	18	18	18	40.8	40.8	40.8	81.741	1	766900000	35	11	10	7	11	3	1	0	3	11	10	7	11	3	1	0	3
G3H3B2	G3H3B2	Cysteine-rich protein 2	G3H3B2_CRIGR Cysteine-rich protein 2 OS=Cricetulus griseus OX=10029 GN=I79_004727 PE=4 SV=1		119320000	153410000	147510000	138260000	428980000	475780000	561230016	370470016	4	4	4	36.8	36.8	36.8	22.944	0	90.196	2995200000	57	4	4	4	36.8	36.8	36.8	22.944	1	2995200000	57	4	4	4	3	4	4	4	4	4	4	4	3	4	4	4	4
G3H3B7	G3H3B7	Palladin	G3H3B7_CRIGR Palladin OS=Cricetulus griseus OX=10029 GN=I79_004732 PE=4 SV=1		0	0	28676000	0	0	22770000	36730000	0	5	5	4	12.7	12.7	9.8	42.141	0	8.6164	174110000	8	5	5	4	12.7	12.7	9.8	42.141	1	174110000	8	0	1	2	1	2	3	3	1	0	1	2	1	2	3	3	1
G3H3B9	G3H3B9	Carbonyl reductase family member 4	G3H3B9_CRIGR Carbonyl reductase family member 4 OS=Cricetulus griseus OX=10029 GN=I79_004734 PE=4 SV=1		63469000	52068000	44430000	72505000	61820000	78991000	42359000	95924000	9	9	9	50	50	50	25.197	0	27.922	649390000	31	9	9	9	50	50	50	25.197	1	649390000	31	7	6	2	4	4	5	5	6	7	6	2	4	4	5	5	6
G3H3C0;G3IM94	G3H3C0;G3IM94	60S ribosomal protein L30;60S ribosomal protein L30	G3H3C0_CRIGR 60S ribosomal protein L30 OS=Cricetulus griseus OX=10029 GN=CgPICR_015677 PE=4 SV=1;G3IM94_CRIGR 60S ribosomal protein L30 OS=Cricetulus griseus OX=10029 GN=I79_025029 PE=4 SV=1		1454700032	1480300032	1847399936	1526300032	2314899968	2617799936	2701799936	2905600000	6	6	3	52.1	52.1	22.3	10.529	0	53.937	21422000000	160	6	6	3	52.1	52.1	22.3	10.529	2	21422000000	160	3	5	4	4	4	4	6	4	3	5	4	4	4	4	6	4
G3H3C2	G3H3C2	Putative E3 ubiquitin-protein ligase SH3RF1	G3H3C2_CRIGR Putative E3 ubiquitin-protein ligase SH3RF1 OS=Cricetulus griseus OX=10029 GN=I79_004737 PE=4 SV=1		0	0	0	0	0	0	0	2995100	1	1	1	1.4	1.4	1.4	93.25	0.0002324	3.3815	6595900	3	1	1	1	1.4	1.4	1.4	93.25	1	6595900	3	0	0	0	0	1	1	0	1	0	0	0	0	1	1	0	1
G3H3C3	G3H3C3	Serine/threonine-protein kinase Nek1	G3H3C3_CRIGR Serine/threonine-protein kinase Nek1 OS=Cricetulus griseus OX=10029 GN=I79_004738 PE=4 SV=1		0	0	0	0	18913000	0	0	0	7	7	7	9.5	9.5	9.5	140.3	0	10.43	43008000	6	7	7	7	9.5	9.5	9.5	140.3	1	43008000	6	0	0	1	1	4	4	1	1	0	0	1	1	4	4	1	1
G3H3C4	G3H3C4	Chloride channel protein	G3H3C4_CRIGR Chloride channel protein OS=Cricetulus griseus OX=10029 GN=CgPICR_015681 PE=3 SV=1		0	19459000	0	0	15311000	18678000	0	20211000	4	4	3	5.3	5.3	4.3	96.614	0.0015083	2.2797	101480000	8	4	4	3	5.3	5.3	4.3	96.614	1	101480000	8	1	2	1	1	4	2	1	3	1	2	1	1	4	2	1	3
G3H3C6;G3GVM3;G3HQH8	G3H3C6	Tubulin alpha chain;Tubulin alpha-1C chain (Fragment);Tubulin alpha-1C chain	G3H3C6_CRIGR Tubulin alpha chain OS=Cricetulus griseus OX=10029 GN=I79_004741 PE=3 SV=1		264200000	213420000	205220000	0	316600000	274489984	379800000	252070000	20	2	0	56.9	3.4	0	46.121	0	12.952	2841500000	42	20	2	0	56.9	3.4	0	46.121	3	2841500000	42	19	19	19	17	18	19	17	19	2	2	2	1	2	2	2	2
G3H3C9	G3H3C9	GTPase KRas	G3H3C9_CRIGR GTPase KRas OS=Cricetulus griseus OX=10029 GN=I79_004744 PE=4 SV=1		20805000	42128000	34694000	84849000	56781000	50738000	60719000	45635000	8	2	2	73.5	15.5	15.5	17.401	0	7.2016	493750000	14	8	2	2	73.5	15.5	15.5	17.401	1	493750000	14	8	8	8	7	8	8	7	8	2	2	2	2	2	2	2	2
G3H3D3	G3H3D3	Branched-chain-amino-acid aminotransferase	G3H3D3_CRIGR Branched-chain-amino-acid aminotransferase OS=Cricetulus griseus OX=10029 GN=I79_004748 PE=3 SV=1		0	0	0	0	0	0	16805000	0	1	1	1	2.1	2.1	2.1	46.972	0.0065107	1.5365	39319000	1	1	1	1	2.1	2.1	2.1	46.972	1	39319000	1	0	1	0	0	0	0	1	1	0	1	0	0	0	0	1	1
G3H3D9	G3H3D9	Uncharacterized protein KIAA0528	G3H3D9_CRIGR Uncharacterized protein KIAA0528 OS=Cricetulus griseus OX=10029 GN=I79_004754 PE=4 SV=1		48126000	28709000	40870000	46668000	28105000	33282000	43051000	49360000	8	8	8	13.6	13.6	13.6	87.085	0	34.081	429400000	33	8	8	8	13.6	13.6	13.6	87.085	1	429400000	33	4	4	5	4	6	6	3	4	4	4	5	4	6	6	3	4
G3H3E3	G3H3E3	CANT1	G3H3E3_CRIGR CANT1 OS=Cricetulus griseus OX=10029 GN=CgPICR_011981 PE=4 SV=1		124700000	131650000	101150000	100440000	51718000	35453000	37629000	49800000	10	10	10	35.8	35.8	35.8	45.231	0	115.11	898810000	32	10	10	10	35.8	35.8	35.8	45.231	1	898810000	32	9	8	4	7	5	4	3	4	9	8	4	7	5	4	3	4
G3H3E4	G3H3E4	Galectin-3-binding protein	G3H3E4_CRIGR Galectin-3-binding protein OS=Cricetulus griseus OX=10029 GN=CgPICR_011982 PE=4 SV=1		167290000	271500000	309590016	160860000	0	18871000	0	13802000	15	15	15	40.2	40.2	40.2	63.802	0	80.201	1406300000	50	15	15	15	40.2	40.2	40.2	63.802	1	1406300000	50	11	13	12	11	0	2	0	3	11	13	12	11	0	2	0	3
G3H3E6	G3H3E6	Metalloproteinase inhibitor 2	G3H3E6_CRIGR Metalloproteinase inhibitor 2 OS=Cricetulus griseus OX=10029 GN=I79_004761 PE=4 SV=1		8367900	0	0	0	0	0	0	0	3	3	3	18.3	18.3	18.3	21.541	0	9.6096	30685000	4	3	3	3	18.3	18.3	18.3	21.541	1	30685000	4	1	0	0	2	0	0	0	0	1	0	0	2	0	0	0	0
G3H3E7	G3H3E7	USP36	G3H3E7_CRIGR USP36 OS=Cricetulus griseus OX=10029 GN=CgPICR_011985 PE=3 SV=1		0	0	0	0	0	12426000	0	18581000	3	3	3	4.6	4.6	4.6	121.06	0	5.7893	58549000	7	3	3	3	4.6	4.6	4.6	121.06	1	58549000	7	0	1	1	0	1	3	1	3	0	1	1	0	1	3	1	3
G3H3F0	G3H3F0	CDP-diacylglycerol--glycerol-3-phosphate 3-phosphatidyltransferase	G3H3F0_CRIGR CDP-diacylglycerol--glycerol-3-phosphate 3-phosphatidyltransferase OS=Cricetulus griseus OX=10029 GN=I79_004766 PE=3 SV=1		77435000	68313000	74545000	101430000	68474000	82160000	82469000	94949000	9	9	9	23.4	23.4	23.4	49.913	0	29.715	805290000	50	9	9	9	23.4	23.4	23.4	49.913	1	805290000	50	5	5	7	6	8	7	3	7	5	5	7	6	8	7	3	7
G3H3F2	G3H3F2	Uncharacterized protein R102.4	G3H3F2_CRIGR Uncharacterized protein R102.4 OS=Cricetulus griseus OX=10029 GN=I79_004768 PE=4 SV=1		563960	0	0	0	0	0	0	0	1	1	1	5.6	5.6	5.6	42.49	0.0017036	2.1311	976620	0	1	1	1	5.6	5.6	5.6	42.49	1	976620	0	1	0	0	0	0	0	0	0	1	0	0	0	0	0	0	0
G3H3F8;G3GTX6	G3H3F8	Thymidine kinase;Thymidine kinase	G3H3F8_CRIGR Thymidine kinase OS=Cricetulus griseus OX=10029 GN=CgPICR_011995 PE=3 SV=1		11401000	23090000	23215000	0	0	14179000	18087000	12416000	5	5	5	29.5	29.5	29.5	25.621	0	14.484	176440000	8	5	5	5	29.5	29.5	29.5	25.621	2	176440000	8	2	2	3	1	4	3	3	2	2	2	3	1	4	3	3	2
G3H3F9	G3H3F9	Synaptogyrin-2	G3H3F9_CRIGR Synaptogyrin-2 OS=Cricetulus griseus OX=10029 GN=I79_004775 PE=4 SV=1		0	0	0	0	294769984	0	225080000	338580000	2	2	2	6	6	6	45.584	0	5.2057	2203500000	22	2	2	2	6	6	6	45.584	1	2203500000	22	1	1	1	1	2	1	2	2	1	1	1	1	2	1	2	2
G3H3G3	G3H3G3	Transmembrane channel-like protein	G3H3G3_CRIGR Transmembrane channel-like protein OS=Cricetulus griseus OX=10029 GN=I79_004779 PE=3 SV=1		55081000	0	0	0	0	0	0	0	7	7	7	8.4	8.4	8.4	90.917	0	7.0481	812960000	15	7	7	7	8.4	8.4	8.4	90.917	1	812960000	15	5	5	2	1	1	2	2	2	5	5	2	1	1	2	2	2
G3H3G9	G3H3G9	Septin-9	G3H3G9_CRIGR Septin-9 OS=Cricetulus griseus OX=10029 GN=I79_004785 PE=3 SV=1		5415300096	5533100032	5714500096	6220000256	3150700032	3753100032	3799200000	3620800000	44	44	44	77	77	77	63.764	0	323.31	49990000000	588	44	44	44	77	77	77	63.764	1	49990000000	588	33	35	39	34	36	36	28	35	33	35	39	34	36	36	28	35
G3H3H4	G3H3H4	Matrix-remodeling-associated protein 7 (Fragment)	G3H3H4_CRIGR Matrix-remodeling-associated protein 7 (Fragment) OS=Cricetulus griseus OX=10029 GN=I79_004791 PE=4 SV=1		56874000	48440000	0	67168000	0	0	0	0	5	5	5	66.2	66.2	66.2	8.6468	0	14.343	297330000	10	5	5	5	66.2	66.2	66.2	8.6468	1	297330000	10	3	2	2	3	1	1	1	0	3	2	2	3	1	1	1	0
G3H3H6	G3H3H6	ADP-ribosylation factor-like protein 8A	G3H3H6_CRIGR ADP-ribosylation factor-like protein 8A OS=Cricetulus griseus OX=10029 GN=I79_004823 PE=3 SV=1		617430016	632830016	549320000	673420032	388190016	403849984	322580000	372640000	8	8	4	71.7	71.7	40.6	15.82	0	56.393	5394300000	113	8	8	4	71.7	71.7	40.6	15.82	1	5394300000	113	6	5	7	7	5	6	6	8	6	5	7	7	5	6	6	8
G3H3H9	G3H3H9	Aminopeptidase B	G3H3H9_CRIGR Aminopeptidase B OS=Cricetulus griseus OX=10029 GN=I79_004826 PE=4 SV=1		34110000	38323000	33735000	33825000	55125000	31894000	53152000	27595000	10	10	10	21.5	21.5	21.5	72.99	0	24.005	413630000	31	10	10	10	21.5	21.5	21.5	72.99	1	413630000	31	4	6	2	3	5	3	6	3	4	6	2	3	5	3	6	3
G3H3I0	G3H3I0	Mitochondrial import inner membrane translocase subunit TIM17	G3H3I0_CRIGR Mitochondrial import inner membrane translocase subunit TIM17 OS=Cricetulus griseus OX=10029 GN=I79_004827 PE=3 SV=1		24001000	48114000	28259000	0	14428000	0	30858000	16070000	3	3	3	31.6	31.6	31.6	18.097	0	14.38	241080000	8	3	3	3	31.6	31.6	31.6	18.097	1	241080000	8	2	2	3	1	2	1	2	2	2	2	3	1	2	1	2	2
G3H3I2	G3H3I2	Importin-9	G3H3I2_CRIGR Importin-9 OS=Cricetulus griseus OX=10029 GN=I79_004830 PE=4 SV=1		697980032	997080000	1066300032	812430016	558430016	652620032	743390016	377590016	26	26	26	34.6	34.6	34.6	130.69	0	322.13	8332700000	385	26	26	26	34.6	34.6	34.6	130.69	1	8332700000	385	16	19	21	17	14	19	17	14	16	19	21	17	14	19	17	14
G3H3I7	G3H3I7	Neuron navigator 1	G3H3I7_CRIGR Neuron navigator 1 OS=Cricetulus griseus OX=10029 GN=I79_004834 PE=4 SV=1		0	0	0	27517000	0	0	0	0	5	5	5	4.4	4.4	4.4	170.53	0	7.7993	56455000	4	5	5	5	4.4	4.4	4.4	170.53	1	56455000	4	3	1	0	2	0	0	0	0	3	1	0	2	0	0	0	0
G3H3I9	G3H3I9	Cysteine and glycine-rich protein 1	G3H3I9_CRIGR Cysteine and glycine-rich protein 1 OS=Cricetulus griseus OX=10029 GN=I79_004837 PE=4 SV=1		549219968	630160000	714870016	824849984	941360000	1274499968	804840000	1312400000	10	10	10	64.8	64.8	64.8	20.556	0	241.83	9110500000	189	10	10	10	64.8	64.8	64.8	20.556	1	9110500000	189	7	8	9	10	10	10	8	10	7	8	9	10	10	10	8	10
G3H3J0	G3H3J0	Pleckstrin-likey-like domain family A member 3 (Fragment)	G3H3J0_CRIGR Pleckstrin-likey-like domain family A member 3 (Fragment) OS=Cricetulus griseus OX=10029 GN=I79_004838 PE=4 SV=1		0	0	0	0	0	0	0	5703200	2	2	2	25.6	25.6	25.6	8.9501	0.0033368	1.877	19414000	2	2	2	2	25.6	25.6	25.6	8.9501	1	19414000	2	0	0	2	0	0	1	0	1	0	0	2	0	0	1	0	1
G3H3J6	G3H3J6	Transmembrane protein 9	G3H3J6_CRIGR Transmembrane protein 9 OS=Cricetulus griseus OX=10029 GN=I79_004844 PE=4 SV=1		0	0	0	0	0	55594000	0	0	3	3	2	21.3	21.3	17.5	20.573	0.001083	2.3841	176780000	2	3	3	2	21.3	21.3	17.5	20.573	1	176780000	2	0	0	2	0	2	3	0	1	0	0	2	0	2	3	0	1
G3ILS1;G3H3J9	G3ILS1;G3H3J9	Kinesin-like protein KIF21A;Kinesin-like protein KIF21B (Fragment)	G3H3J9_CRIGR Kinesin-like protein KIF21B (Fragment) OS=Cricetulus griseus OX=10029 GN=I79_004847 PE=3 SV=1;G3ILS1_CRIGR Kinesin-like protein KIF21A OS=Cricetulus griseus OX=10029 GN=I79_024842 PE=3 SV=1		0	0	0	0	0	0	0	6785500	1	1	1	1.2	1.2	1.2	124.47	0	3.9705	63967000	11	1	1	1	1.2	1.2	1.2	124.47	2	63967000	11	1	1	1	1	1	1	1	1	1	1	1	1	1	1	1	1
G3H3K2	G3H3K2	Calmodulin-regulated spectrin-associated protein 2	G3H3K2_CRIGR Calmodulin-regulated spectrin-associated protein 2 OS=Cricetulus griseus OX=10029 GN=I79_004850 PE=3 SV=1		28995000	28805000	19347000	24250000	24915000	26138000	34062000	20314000	11	11	11	12	12	12	165.14	0	23.524	272380000	19	11	11	11	12	12	12	165.14	1	272380000	19	3	5	7	4	5	5	6	5	3	5	7	4	5	5	6	5
G3H3K3	G3H3K3	Putative ATP-dependent RNA helicase DDX59	G3H3K3_CRIGR Putative ATP-dependent RNA helicase DDX59 OS=Cricetulus griseus OX=10029 GN=I79_004851 PE=4 SV=1		0	0	0	5988700	0	0	0	0	3	3	3	18.8	18.8	18.8	35.557	0	7.3399	46144000	2	3	3	3	18.8	18.8	18.8	35.557	1	46144000	2	3	2	1	3	1	1	2	0	3	2	1	3	1	1	2	0
G3H3K4	G3H3K4	Kinesin-like protein KIF14	G3H3K4_CRIGR Kinesin-like protein KIF14 OS=Cricetulus griseus OX=10029 GN=I79_004852 PE=3 SV=1		88008000	99285000	96623000	0	139460000	109950000	179500000	100820000	30	30	30	23.1	23.1	23.1	183.05	0	81.266	1164300000	42	30	30	30	23.1	23.1	23.1	183.05	1	1164300000	42	8	12	13	1	16	19	16	11	8	12	13	1	16	19	16	11
G3H3L2	G3H3L2	Transmembrane protein 183	G3H3L2_CRIGR Transmembrane protein 183 OS=Cricetulus griseus OX=10029 GN=I79_004800 PE=4 SV=1		0	0	0	0	0	0	0	18453000	1	1	1	4	4	4	42.886	0.0033438	1.9138	11570000	1	1	1	1	4	4	4	42.886	1	11570000	1	0	0	0	0	0	0	0	1	0	0	0	0	0	0	0	1
G3H3L4	G3H3L4	NADH-cytochrome b5 reductase	G3H3L4_CRIGR NADH-cytochrome b5 reductase OS=Cricetulus griseus OX=10029 GN=I79_004802 PE=3 SV=1		690009984	647180032	476980000	641150016	538840000	603539968	530990016	718809984	20	19	19	72.8	72.8	72.8	34.206	0	110.76	6691600000	225	20	19	19	72.8	72.8	72.8	34.206	1	6691600000	225	15	17	16	16	13	16	12	14	15	16	16	16	13	15	12	13
G3H3N6	G3H3N6	Cyclin-Y	G3H3N6_CRIGR Cyclin-Y OS=Cricetulus griseus OX=10029 GN=I79_004863 PE=3 SV=1		15326000	15413000	12576000	16047000	20239000	19979000	18508000	24941000	3	3	3	15.8	15.8	15.8	32.368	0	36.229	189710000	13	3	3	3	15.8	15.8	15.8	32.368	1	189710000	13	2	2	2	2	2	2	3	2	2	2	2	2	2	2	3	2
G3H3N8	G3H3N8	WW domain-containing adapter protein with coiled-coil	G3H3N8_CRIGR WW domain-containing adapter protein with coiled-coil OS=Cricetulus griseus OX=10029 GN=I79_004867 PE=4 SV=1		0	0	15316000	0	0	0	0	0	3	3	3	9.2	9.2	9.2	65.404	0.00023148	3.3372	42308000	4	3	3	3	9.2	9.2	9.2	65.404	1	42308000	4	0	0	2	0	1	2	0	1	0	0	2	0	1	2	0	1
G3H3P1	G3H3P1	RAB18	G3H3P1_CRIGR RAB18 OS=Cricetulus griseus OX=10029 GN=CgPICR_005437 PE=4 SV=1		400000000	395180000	324980000	509120000	380020000	332380000	334950016	393969984	13	13	13	71.8	71.8	71.8	23.016	0	70.676	4135700000	88	13	13	13	71.8	71.8	71.8	23.016	1	4135700000	88	10	9	11	9	9	9	9	11	10	9	11	9	9	9	9	11
G3H3P5	G3H3P5	Kinesin-like protein	G3H3P5_CRIGR Kinesin-like protein OS=Cricetulus griseus OX=10029 GN=I79_004874 PE=3 SV=1		784000000	819180032	811580032	772190016	1020300032	920169984	1276600064	938529984	35	35	27	53.2	53.2	44.1	87.85	0	323.31	9179400000	254	35	35	27	53.2	53.2	44.1	87.85	1	9179400000	254	19	24	27	28	28	28	24	26	19	24	27	28	28	28	24	26
G3H3P6	G3H3P6	Rho GTPase-activating protein 12	G3H3P6_CRIGR Rho GTPase-activating protein 12 OS=Cricetulus griseus OX=10029 GN=I79_004875 PE=4 SV=1		29417000	34495000	22342000	35708000	22470000	20009000	31440000	28801000	9	9	9	16.9	16.9	16.9	89.791	0	59.826	299480000	26	9	9	9	16.9	16.9	16.9	89.791	1	299480000	26	5	4	5	4	3	3	4	4	5	4	5	4	3	3	4	4
G3H3P8	G3H3P8	Beta-hexosaminidase	G3H3P8_CRIGR Beta-hexosaminidase OS=Cricetulus griseus OX=10029 GN=H671_4g11851 PE=3 SV=1		162840000	75186000	86600000	168090000	54296000	74222000	68370000	112300000	11	11	11	27.8	27.8	27.8	60.658	0	31.743	1050000000	27	11	11	11	27.8	27.8	27.8	60.658	1	1050000000	27	9	7	5	10	4	3	5	6	9	7	5	10	4	3	5	6
G3H3Q1;G3IJ43;G3IA08;G3HC41	G3H3Q1	Pyruvate kinase;Pyruvate kinase;Pyruvate kinase;Pyruvate kinase	G3H3Q1_CRIGR Pyruvate kinase OS=Cricetulus griseus OX=10029 GN=I79_004880 PE=3 SV=1		5164599808	5607300096	7414300160	5479099904	11038000128	7693799936	11690999808	7062000128	36	36	25	73.5	73.5	51.1	51.559	0	323.31	78736000000	1005	36	36	25	73.5	73.5	51.1	51.559	4	78736000000	1005	29	28	34	28	36	31	30	33	29	28	34	28	36	31	30	33
G3H3Q4	G3H3Q4	Sentrin-specific protease 8	G3H3Q4_CRIGR Sentrin-specific protease 8 OS=Cricetulus griseus OX=10029 GN=H671_4g13082 PE=4 SV=1		0	0	0	0	0	0	2622900	0	1	1	1	6.5	6.5	6.5	24.445	0.00087279	2.4842	14486000	2	1	1	1	6.5	6.5	6.5	24.445	1	14486000	2	1	1	0	1	1	0	1	0	1	1	0	1	1	0	1	0
G3H3Q5	G3H3Q5	Myosin-IXa	G3H3Q5_CRIGR Myosin-IXa OS=Cricetulus griseus OX=10029 GN=I79_004884 PE=3 SV=1		0	0	0	0	0	19132000	0	0	5	5	5	1.6	1.6	1.6	298.73	0.008008	1.3314	94443000	4	5	5	5	1.6	1.6	1.6	298.73	1	94443000	4	0	1	1	1	0	4	1	1	0	1	1	1	0	4	1	1
G3H3R1	G3H3R1	LARP6	G3H3R1_CRIGR LARP6 OS=Cricetulus griseus OX=10029 GN=CgPICR_013650 PE=4 SV=1		0	0	0	0	0	0	9083500	0	1	1	1	2.8	2.8	2.8	54.928	0.00044218	2.6992	49860000	1	1	1	1	2.8	2.8	2.8	54.928	1	49860000	1	1	1	0	0	0	0	1	0	1	1	0	0	0	0	1	0
G3H3R3	G3H3R3	Uveal autoantigen with coiled-coil domains and ankyrin repeats	G3H3R3_CRIGR Uveal autoantigen with coiled-coil domains and ankyrin repeats OS=Cricetulus griseus OX=10029 GN=I79_004892 PE=4 SV=1		630700032	538929984	384630016	376780000	159860000	256880000	301969984	222930000	46	46	46	39	39	39	159.63	0	143.5	4357300000	134	46	46	46	39	39	39	159.63	1	4357300000	134	34	29	23	13	11	17	24	14	34	29	23	13	11	17	24	14
G3H3R5	G3H3R5	Transducin-like enhancer protein 3	G3H3R5_CRIGR Transducin-like enhancer protein 3 OS=Cricetulus griseus OX=10029 GN=I79_004894 PE=4 SV=1		0	0	22925000	0	0	0	0	0	2	2	2	5.8	5.8	5.8	69.971	0	3.9951	45150000	3	2	2	2	5.8	5.8	5.8	69.971	1	45150000	3	1	0	1	0	0	1	1	0	1	0	1	0	0	1	1	0
G3H3R6	G3H3R6	Kinesin-like protein	G3H3R6_CRIGR Kinesin-like protein OS=Cricetulus griseus OX=10029 GN=I79_004896 PE=3 SV=1		0	14779000	25073000	0	15526000	13243000	24120000	14371000	4	4	4	5.7	5.7	5.7	110.35	0	9.4589	139960000	13	4	4	4	5.7	5.7	5.7	110.35	1	139960000	13	0	3	2	1	3	3	3	3	0	3	2	1	3	3	3	3
G3H3S0	G3H3S0	D-glucuronyl C5-epimerase	G3H3S0_CRIGR D-glucuronyl C5-epimerase OS=Cricetulus griseus OX=10029 GN=I79_004900 PE=4 SV=1		13890000	9716800	0	0	0	0	0	0	5	5	5	9.4	9.4	9.4	70.164	0	6.4777	197400000	7	5	5	5	9.4	9.4	9.4	70.164	1	197400000	7	2	4	2	1	1	2	1	1	2	4	2	1	1	2	1	1
G3H3S4	G3H3S4	Protein-L-isoaspartate(D-aspartate) O-methyltransferase	G3H3S4_CRIGR Protein-L-isoaspartate(D-aspartate) O-methyltransferase OS=Cricetulus griseus OX=10029 GN=I79_004908 PE=4 SV=1		11301000	11400000	0	0	24237000	16647000	25654000	17070000	3	3	3	43	43	43	10.815	0	23.826	142300000	13	3	3	3	43	43	43	10.815	1	142300000	13	3	2	1	1	3	3	2	3	3	2	1	1	3	3	2	3
G3H3S7;G3GWG5	G3H3S7	Katanin p60 ATPase-containing subunit A1;Multifunctional fusion protein	G3H3S7_CRIGR Katanin p60 ATPase-containing subunit A1 OS=Cricetulus griseus OX=10029 GN=KATNA1 PE=3 SV=1		0	0	21664000	0	0	0	0	0	5	5	5	12.2	12.2	12.2	55.878	0	5.7919	127300000	5	5	5	5	12.2	12.2	12.2	55.878	2	127300000	5	1	2	4	1	2	3	2	3	1	2	4	1	2	3	2	3
G3H3S9;G3IPF2	G3H3S9	Peptidyl-prolyl cis-trans isomerase;Peptidyl-prolyl cis-trans isomerase-like 4	G3H3S9_CRIGR Peptidyl-prolyl cis-trans isomerase OS=Cricetulus griseus OX=10029 GN=I79_004913 PE=3 SV=1		27383000	25969000	27560000	27047000	25945000	19675000	27972000	24236000	5	5	5	13.2	13.2	13.2	57.235	0	9.6086	259570000	16	5	5	5	13.2	13.2	13.2	57.235	2	259570000	16	4	3	3	2	3	4	2	3	4	3	3	2	3	4	2	3
G3H3T2	G3H3T2	Mitogen-activated protein kinase kinase kinase 7-interacting protein 2	G3H3T2_CRIGR Mitogen-activated protein kinase kinase kinase 7-interacting protein 2 OS=Cricetulus griseus OX=10029 GN=I79_004917 PE=4 SV=1		0	0	0	0	0	5334600	0	0	1	1	1	1.6	1.6	1.6	76.483	0.00023031	3.2711	20002000	4	1	1	1	1.6	1.6	1.6	76.483	1	20002000	4	0	0	1	0	1	1	0	0	0	0	1	0	1	1	0	0
G3H3U3	G3H3U3	Syntaxin-binding protein 5	G3H3U3_CRIGR Syntaxin-binding protein 5 OS=Cricetulus griseus OX=10029 GN=I79_004930 PE=4 SV=1		0	0	0	4069300	0	0	0	0	1	1	1	1.1	1.1	1.1	123.69	0.00044189	2.6863	4756000	1	1	1	1	1.1	1.1	1.1	123.69	1	4756000	1	0	0	0	1	0	0	0	0	0	0	0	1	0	0	0	0
G3H3V1	G3H3V1	Ribonuclease P protein subunit like protein	G3H3V1_CRIGR Ribonuclease P protein subunit like protein OS=Cricetulus griseus OX=10029 GN=H671_3g9144 PE=4 SV=1		70342000	85713000	85129000	55573000	85458000	89832000	128730000	77239000	11	11	11	58.2	58.2	58.2	29.505	0	36.066	897420000	53	11	11	11	58.2	58.2	58.2	29.505	1	897420000	53	9	9	10	8	8	9	10	9	9	9	10	8	8	9	10	9
G3H3W0	G3H3W0	TATA-binding protein-associated factor 172	G3H3W0_CRIGR TATA-binding protein-associated factor 172 OS=Cricetulus griseus OX=10029 GN=I79_004950 PE=4 SV=1		18531000	32238000	48050000	21296000	0	0	28603000	0	9	9	9	8.7	8.7	8.7	156.43	0	17.51	224070000	27	9	9	9	8.7	8.7	8.7	156.43	1	224070000	27	4	3	5	4	1	1	2	1	4	3	5	4	1	1	2	1
G3H3W2	G3H3W2	E3 ubiquitin-protein ligase MARCH5	G3H3W2_CRIGR E3 ubiquitin-protein ligase MARCH5 OS=Cricetulus griseus OX=10029 GN=I79_004952 PE=4 SV=1		0	57734000	66848000	120400000	0	32758000	0	50525000	1	1	1	16.2	16.2	16.2	10.836	0	7.3736	457250000	9	1	1	1	16.2	16.2	16.2	10.836	1	457250000	9	0	1	1	1	1	1	1	1	0	1	1	1	1	1	1	1
G3H3W4	G3H3W4	Insulin-degrading enzyme	G3H3W4_CRIGR Insulin-degrading enzyme OS=Cricetulus griseus OX=10029 GN=I79_004954 PE=3 SV=1		128370000	89462000	76515000	85262000	67556000	65528000	50245000	73780000	21	21	21	25.3	25.3	25.3	113.1	0	37.902	849670000	54	21	21	21	25.3	25.3	25.3	113.1	1	849670000	54	13	10	11	12	7	13	6	11	13	10	11	12	7	13	6	11
G3H3W6	G3H3W6	RNA-binding motif protein, X-linked 2	G3H3W6_CRIGR RNA-binding motif protein, X-linked 2 OS=Cricetulus griseus OX=10029 GN=I79_004956 PE=4 SV=1		0	0	0	0	0	0	0	35038000	1	1	1	6.5	6.5	6.5	24.942	0	3.9639	183310000	6	1	1	1	6.5	6.5	6.5	24.942	1	183310000	6	1	1	1	0	1	1	1	1	1	1	1	0	1	1	1	1
G3H3X1	G3H3X1	Apoptosis-inducing factor 1	G3H3X1_CRIGR Apoptosis-inducing factor 1 OS=Cricetulus griseus OX=10029 GN=H671_xg19977 PE=4 SV=1		3857799936	3629299968	3536999936	4022599936	2146200064	2493799936	2121500032	2384900096	29	29	29	52.8	52.8	52.8	66.78	0	323.31	32284000000	505	29	29	29	52.8	52.8	52.8	66.78	1	32284000000	505	26	24	26	26	25	26	23	24	26	24	26	26	25	26	23	24
G3H3X5;G3IN91;G3IPW1	G3H3X5	U3 small nucleolar RNA-associated protein 14-like A;U3 small nucleolar RNA-associated protein 14-like B;U3 small nucleolar RNA-associated protein 14-like A	G3H3X5_CRIGR U3 small nucleolar RNA-associated protein 14-like A OS=Cricetulus griseus OX=10029 GN=I79_004966 PE=4 SV=1		81202000	111350000	101350000	77921000	137050000	142730000	224800000	166270000	21	21	21	36.1	36.1	36.1	87.268	0	97.555	1206600000	63	21	21	21	36.1	36.1	36.1	87.268	3	1206600000	63	11	8	15	6	15	18	12	18	11	8	15	6	15	18	12	18
G3H3X8	G3H3X8	Inositol polyphosphate 5-phosphatase OCRL-1	G3H3X8_CRIGR Inositol polyphosphate 5-phosphatase OCRL-1 OS=Cricetulus griseus OX=10029 GN=I79_004970 PE=4 SV=1		0	0	0	0	10787000	0	0	0	2	2	2	6.2	6.2	6.2	39.526	0.0051493	1.6752	141930000	2	2	2	2	6.2	6.2	6.2	39.526	1	141930000	2	1	0	1	0	1	1	0	0	1	0	1	0	1	1	0	0
G3H3Y2;G3IDI7	G3H3Y2	Retrovirus-related Gag polyprotein;Putative Pol polyprotein	G3H3Y2_CRIGR Retrovirus-related Gag polyprotein OS=Cricetulus griseus OX=10029 GN=I79_004974 PE=4 SV=1		421590016	520609984	481310016	465860000	403049984	502920000	413209984	549129984	19	19	19	49.1	49.1	49.1	55.341	0	149.1	4590600000	115	19	19	19	49.1	49.1	49.1	55.341	2	4590600000	115	13	11	13	9	12	14	9	11	13	11	13	9	12	14	9	11
G3H3Y5	G3H3Y5	NADH dehydrogenase [ubiquinone] 1 beta subcomplex subunit 11, mitochondrial	G3H3Y5_CRIGR NADH dehydrogenase [ubiquinone] 1 beta subcomplex subunit 11, mitochondrial OS=Cricetulus griseus OX=10029 GN=CgPICR_020413 PE=4 SV=1		119770000	144280000	132750000	143620000	97773000	117750000	67593000	85091000	3	3	3	24.5	24.5	24.5	17.485	0	7.4551	1279700000	19	3	3	3	24.5	24.5	24.5	17.485	1	1279700000	19	2	2	2	2	3	2	2	2	2	2	2	2	3	2	2	2
G3H3Y6	G3H3Y6	RNA-binding protein 10	G3H3Y6_CRIGR RNA-binding protein 10 OS=Cricetulus griseus OX=10029 GN=I79_004977 PE=4 SV=1		61282000	16609000	45150000	32927000	71759000	66995000	18812000	50856000	9	9	8	11.8	11.8	11.1	111.12	0	22.306	440040000	27	9	9	8	11.8	11.8	11.1	111.12	1	440040000	27	2	2	4	2	7	7	5	5	2	2	4	2	7	7	5	5
G3H3Z2	G3H3Z2	X-ray repair cross-complementing protein 5	G3H3Z2_CRIGR X-ray repair cross-complementing protein 5 OS=Cricetulus griseus OX=10029 GN=I79_004985 PE=3 SV=1		52404000	47174000	88780000	31116000	68841000	73239000	81201000	66059000	15	15	15	31.7	31.7	31.7	83.035	0	52.999	636130000	33	15	15	15	31.7	31.7	31.7	83.035	1	636130000	33	4	6	7	6	10	10	9	11	4	6	7	6	10	10	9	11
G3H3Z5;G3HWS6;G3HNA9;G3H2W7	G3H3Z5;G3HWS6;G3HNA9;G3H2W7	60S ribosomal protein L37a;60S ribosomal protein L37a;60S ribosomal protein L37a;60S ribosomal protein L37a	G3H3Z5_CRIGR 60S ribosomal protein L37a OS=Cricetulus griseus OX=10029 GN=CgPICR_000440 PE=3 SV=1;G3HNA9_CRIGR 60S ribosomal protein L37a OS=Cricetulus griseus O;G3HWS6_CRIGR 60S ribosomal protein L37a OS=Cricetulus griseus OX=10029 GN=I79_015438 PE=3 SV=1		817230016	715790016	1368800000	765619968	1933600000	2365299968	2639000064	2760600064	8	8	8	67.4	67.4	67.4	10.275	0	50.698	16336000000	193	8	8	8	67.4	67.4	67.4	10.275	4	16336000000	193	6	5	7	7	6	8	5	7	6	5	7	7	6	8	5	7
G3H402	G3H402	Tensin-1	G3H402_CRIGR Tensin-1 OS=Cricetulus griseus OX=10029 GN=I79_004995 PE=4 SV=1		381449984	353160000	369649984	438220000	251400000	244280000	270009984	205940000	35	35	34	54.5	54.5	53.2	103.47	0	133.58	3551500000	121	35	35	34	54.5	54.5	53.2	103.47	1	3551500000	121	20	21	20	23	11	15	18	11	20	21	20	23	11	15	18	11
G3H406	G3H406	Putative glycerophosphodiester phosphodiesterase 5 (Fragment)	G3H406_CRIGR Putative glycerophosphodiester phosphodiesterase 5 (Fragment) OS=Cricetulus griseus OX=10029 GN=I79_004999 PE=4 SV=1		0	0	0	8711700	0	0	0	0	1	1	1	2.1	2.1	2.1	68.917	0.0023251	2.0473	20079000	1	1	1	1	2.1	2.1	2.1	68.917	1	20079000	1	0	0	1	1	0	0	0	0	0	0	1	1	0	0	0	0
G3H410	G3H410	Phosphatidate cytidylyltransferase	G3H410_CRIGR Phosphatidate cytidylyltransferase OS=Cricetulus griseus OX=10029 GN=I79_005003 PE=3 SV=1		24451000	0	0	13815000	0	16610000	0	0	1	1	1	8.2	8.2	8.2	23.519	0.0002318	3.3456	120690000	12	1	1	1	8.2	8.2	8.2	23.519	1	120690000	12	1	1	1	1	1	1	1	1	1	1	1	1	1	1	1	1
G3H412	G3H412	Proliferating cell nuclear antigen	G3H412_CRIGR Proliferating cell nuclear antigen OS=Cricetulus griseus OX=10029 GN=I79_005005 PE=3 SV=1		149480000	241850000	205810000	89535000	219420000	196170000	279540000	132910000	11	11	11	62.8	62.8	62.8	28.795	0	152.02	1934300000	54	11	11	11	62.8	62.8	62.8	28.795	1	1934300000	54	6	7	10	5	8	9	7	7	6	7	10	5	8	9	7	7
G3H413	G3H413	UPF0414 transmembrane protein C20orf30-like	G3H413_CRIGR UPF0414 transmembrane protein C20orf30-like OS=Cricetulus griseus OX=10029 GN=I79_005006 PE=4 SV=1		11820000	0	0	0	0	0	0	0	2	2	2	21	21	21	13.043	0	5.0357	106310000	5	2	2	2	21	21	21	13.043	1	106310000	5	1	0	2	1	0	1	0	0	1	0	2	1	0	1	0	0
G3H414	G3H414	Solute carrier family 23 member 2	G3H414_CRIGR Solute carrier family 23 member 2 OS=Cricetulus griseus OX=10029 GN=I79_005007 PE=4 SV=1		0	0	0	0	0	0	0	1145900	3	3	3	5.7	5.7	5.7	102.77	0	11.812	42104000	6	3	3	3	5.7	5.7	5.7	102.77	1	42104000	6	2	1	1	1	0	1	0	1	2	1	1	1	0	1	0	1
G3H421	G3H421	Mitochondrial antiviral-signaling protein	G3H421_CRIGR Mitochondrial antiviral-signaling protein OS=Cricetulus griseus OX=10029 GN=I79_005016 PE=4 SV=1		116550000	116930000	73350000	116410000	47804000	60386000	43047000	41213000	14	14	14	38.8	38.8	38.8	53.515	0	117.41	934880000	45	14	14	14	38.8	38.8	38.8	53.515	1	934880000	45	9	10	6	8	4	4	7	3	9	10	6	8	4	4	7	3
G3H432	G3H432	Attractin	G3H432_CRIGR Attractin OS=Cricetulus griseus OX=10029 GN=I79_005027 PE=4 SV=1		0	0	0	0	0	0	0	5828800	3	3	3	4.7	4.7	4.7	118.77	0	5.0171	27243000	3	3	3	3	4.7	4.7	4.7	118.77	1	27243000	3	0	0	0	0	1	1	2	2	0	0	0	0	1	1	2	2
G3H436	G3H436	Inosine triphosphate pyrophosphatase	G3H436_CRIGR Inosine triphosphate pyrophosphatase OS=Cricetulus griseus OX=10029 GN=ITPA PE=3 SV=1		31893000	36200000	42914000	36370000	58585000	47334000	61816000	49209000	7	7	7	53.6	53.6	53.6	21.629	0	17.218	464140000	21	7	7	7	53.6	53.6	53.6	21.629	1	464140000	21	5	2	6	4	2	5	2	4	5	2	6	4	2	5	2	4
G3H437	G3H437	DDRGK domain-containing protein 1	G3H437_CRIGR DDRGK domain-containing protein 1 OS=Cricetulus griseus OX=10029 GN=I79_005032 PE=4 SV=1		234000000	202780000	152180000	246870000	162920000	174880000	211030000	184420000	7	7	7	40	40	40	39.269	0	96.271	2051200000	68	7	7	7	40	40	40	39.269	1	2051200000	68	5	6	7	6	6	6	6	6	5	6	7	6	6	6	6	6
G3H439	G3H439	FAST kinase domain-containing protein 5	G3H439_CRIGR FAST kinase domain-containing protein 5 OS=Cricetulus griseus OX=10029 GN=I79_005034 PE=4 SV=1		0	0	0	0	0	0	0	7162100	2	2	2	4.5	4.5	4.5	84.567	0.00022774	3.0939	46865000	2	2	2	2	4.5	4.5	4.5	84.567	1	46865000	2	0	1	1	0	1	1	1	1	0	1	1	0	1	1	1	1
G3H444	G3H444	Receptor-type tyrosine-protein phosphatase alpha	G3H444_CRIGR Receptor-type tyrosine-protein phosphatase alpha OS=Cricetulus griseus OX=10029 GN=I79_005039 PE=4 SV=1		136640000	146710000	92310000	90952000	93017000	117160000	145600000	99487000	14	14	14	16.2	16.2	16.2	121.85	0	50.914	1115400000	62	14	14	14	16.2	16.2	16.2	121.85	1	1115400000	62	8	8	7	9	8	10	6	11	8	8	7	9	8	10	6	11
G3H445	G3H445	Vacuolar protein sorting-associated protein 16 homolog	G3H445_CRIGR Vacuolar protein sorting-associated protein 16 homolog OS=Cricetulus griseus OX=10029 GN=I79_005040 PE=3 SV=1		48949000	69405000	69044000	69996000	36922000	43050000	85090000	47522000	11	11	11	17.2	17.2	17.2	94.914	0	39.532	625320000	26	11	11	11	17.2	17.2	17.2	94.914	1	625320000	26	4	8	5	4	4	4	6	5	4	8	5	4	4	4	6	5
G3H450	G3H450	Isocitrate dehydrogenase [NAD] subunit, mitochondrial	G3H450_CRIGR Isocitrate dehydrogenase [NAD] subunit, mitochondrial OS=Cricetulus griseus OX=10029 GN=I79_005045 PE=3 SV=1		808240000	703609984	485289984	908800000	340440000	426140000	252390000	579379968	20	20	20	53.5	53.5	53.5	42.399	0	238.09	6427400000	196	20	20	20	53.5	53.5	53.5	42.399	1	6427400000	196	19	17	11	14	15	14	14	13	19	17	11	14	15	14	14	13
G3H451	G3H451	Nucleolar protein 56	G3H451_CRIGR Nucleolar protein 56 OS=Cricetulus griseus OX=10029 GN=I79_005051 PE=4 SV=1		360489984	369609984	526329984	384360000	759139968	765129984	789710016	904249984	29	29	29	54.6	54.6	54.6	65.944	0	218.64	5835700000	173	29	29	29	54.6	54.6	54.6	65.944	1	5835700000	173	16	22	23	14	21	26	23	25	16	22	23	14	21	26	23	25
G3H453;G3I1I8	G3H453;G3I1I8	Small nuclear ribonucleoprotein-associated protein;Small nuclear ribonucleoprotein-associated protein	G3H453_CRIGR Small nuclear ribonucleoprotein-associated protein OS=Cricetulus griseus OX=10029 GN=I79_005053 PE=3 SV=1;G3I1I8_CRIGR Small nuclear ribonucleoprotein-associated protein OS=Cricetulus griseus OX=10029 GN=I79_017249 PE=3 SV=1		179560000	199450000	202550000	166150000	312030016	269520000	379960000	365230016	8	8	8	29.6	29.6	29.6	22.837	0	46.202	2754600000	70	8	8	8	29.6	29.6	29.6	22.837	2	2754600000	70	4	4	5	4	6	6	7	6	4	4	5	4	6	6	7	6
G3H461	G3H461	GEM-interacting protein	G3H461_CRIGR GEM-interacting protein OS=Cricetulus griseus OX=10029 GN=H671_1g1170 PE=4 SV=1		0	0	0	0	0	35494000	0	0	3	3	3	4.4	4.4	4.4	108.15	0.00044238	2.703	58576000	6	3	3	3	4.4	4.4	4.4	108.15	1	58576000	6	1	0	0	1	0	2	0	2	1	0	0	1	0	2	0	2
G3H465	G3H465	Cartilage intermediate layer protein 2	G3H465_CRIGR Cartilage intermediate layer protein 2 OS=Cricetulus griseus OX=10029 GN=I79_005065 PE=4 SV=1		0	0	116470000	0	80919000	91615000	0	113410000	3	3	3	4.2	4.2	4.2	56.986	0	8.4984	909020000	25	3	3	3	4.2	4.2	4.2	56.986	1	909020000	25	2	1	2	2	2	2	1	2	2	1	2	2	2	2	1	2
G3H476	G3H476	Transmembrane protein 161A	G3H476_CRIGR Transmembrane protein 161A OS=Cricetulus griseus OX=10029 GN=I79_005076 PE=4 SV=1		0	0	0	0	0	0	0	1044200	2	2	2	13.7	13.7	13.7	24.843	0.0002317	3.3429	13110000	4	2	2	2	13.7	13.7	13.7	24.843	1	13110000	4	2	1	1	1	1	1	0	1	2	1	1	1	1	1	0	1
G3H478	G3H478	Armadillo repeat-containing protein 6	G3H478_CRIGR Armadillo repeat-containing protein 6 OS=Cricetulus griseus OX=10029 GN=I79_005078 PE=4 SV=1		38110000	44993000	50503000	39805000	39124000	40072000	0	40922000	7	7	7	26.9	26.9	26.9	50.449	0	23.143	408190000	28	7	7	7	26.9	26.9	26.9	50.449	1	408190000	28	3	5	5	3	5	4	2	4	3	5	5	3	5	4	2	4
G3H482	G3H482	Homer protein-like 3	G3H482_CRIGR Homer protein-like 3 OS=Cricetulus griseus OX=10029 GN=I79_005082 PE=4 SV=1		0	0	0	0	6013100	0	0	8330000	3	3	3	9.6	9.6	9.6	39.22	0.0069092	1.526	21189000	5	3	3	3	9.6	9.6	9.6	39.22	1	21189000	5	1	0	1	0	2	1	1	2	1	0	1	0	2	1	1	2
G3H484	G3H484	Putative ATP-dependent RNA helicase DDX49	G3H484_CRIGR Putative ATP-dependent RNA helicase DDX49 OS=Cricetulus griseus OX=10029 GN=I79_005084 PE=3 SV=1		0	0	14631000	0	0	0	0	0	3	3	3	8.5	8.5	8.5	53.782	0	4.7119	51914000	5	3	3	3	8.5	8.5	8.5	53.782	1	51914000	5	1	1	2	0	1	1	1	1	1	1	2	0	1	1	1	1
G3H485	G3H485	Coatomer subunit epsilon	G3H485_CRIGR Coatomer subunit epsilon OS=Cricetulus griseus OX=10029 GN=I79_005085 PE=3 SV=1		308230016	277320000	261210000	312660000	373849984	340409984	413980000	260170000	13	13	13	50.6	50.6	50.6	34.523	0	163.33	3389100000	103	13	13	13	50.6	50.6	50.6	34.523	1	3389100000	103	8	11	10	7	11	12	10	10	8	11	10	7	11	12	10	10
G3H487	G3H487	Regulator of nonsense transcripts 1	G3H487_CRIGR Regulator of nonsense transcripts 1 OS=Cricetulus griseus OX=10029 GN=I79_005087 PE=4 SV=1		1482300032	1717900032	1533299968	1475699968	1645400064	1630400000	1907399936	1666700032	38	38	38	60.3	60.3	60.3	85.039	0	323.31	16774000000	387	38	38	38	60.3	60.3	60.3	85.039	1	16774000000	387	27	31	32	27	30	31	27	33	27	31	32	27	30	31	27	33
G3H493	G3H493	UPF0459 protein C19orf50-like	G3H493_CRIGR UPF0459 protein C19orf50-like OS=Cricetulus griseus OX=10029 GN=I79_005093 PE=4 SV=1		0	0	78729000	0	0	0	0	0	1	1	1	4.8	4.8	4.8	23.748	0.00044346	2.725	176690000	7	1	1	1	4.8	4.8	4.8	23.748	1	176690000	7	0	0	1	0	1	1	0	1	0	0	1	0	1	1	0	1
G3H495	G3H495	Peptidylprolyl isomerase	G3H495_CRIGR Peptidylprolyl isomerase OS=Cricetulus griseus OX=10029 GN=CgPICR_016175 PE=4 SV=1		1110499968	1125500032	874160000	1240899968	606470016	644169984	496889984	683720000	15	15	15	54.1	54.1	54.1	43.703	0	323.31	8985100000	246	15	15	15	54.1	54.1	54.1	43.703	1	8985100000	246	12	10	13	12	11	12	10	12	12	10	13	12	11	12	10	12
G3H496	G3H496	RNA polymerase II elongation factor ELL (Fragment)	G3H496_CRIGR RNA polymerase II elongation factor ELL (Fragment) OS=Cricetulus griseus OX=10029 GN=I79_005096 PE=4 SV=1		0	2687800	0	0	0	0	0	0	3	3	3	5.5	5.5	5.5	60.969	0	7.9175	172820000	3	3	3	3	5.5	5.5	5.5	60.969	1	172820000	3	1	1	1	0	0	0	0	0	1	1	1	0	0	0	0	0
G3H497	G3H497	Inositol-3-phosphate synthase 1	G3H497_CRIGR Inositol-3-phosphate synthase 1 OS=Cricetulus griseus OX=10029 GN=I79_005097 PE=4 SV=1		53136000	61789000	46568000	50271000	94846000	74924000	67389000	53082000	10	10	10	36.3	36.3	36.3	46.933	0	36.404	629180000	35	10	10	10	36.3	36.3	36.3	46.933	1	629180000	35	5	5	5	3	10	9	5	7	5	5	5	3	10	9	5	7
G3H498	G3H498	Single-stranded DNA-binding protein 4	G3H498_CRIGR Single-stranded DNA-binding protein 4 OS=Cricetulus griseus OX=10029 GN=I79_005098 PE=4 SV=1		0	0	0	0	0	0	4973100	0	1	1	1	5.1	5.1	5.1	21.543	0.0025327	2.0335	20866000	1	1	1	1	5.1	5.1	5.1	21.543	1	20866000	1	0	1	0	1	0	0	1	0	0	1	0	1	0	0	1	0
G3H4A3	G3H4A3	Pyroglutamyl-peptidase 1	G3H4A3_CRIGR Pyroglutamyl-peptidase 1 OS=Cricetulus griseus OX=10029 GN=I79_005103 PE=4 SV=1		7083800	0	0	7244800	0	0	0	0	2	2	2	13.5	13.5	13.5	37.208	0	6.0059	41324000	4	2	2	2	13.5	13.5	13.5	37.208	1	41324000	4	2	2	1	2	1	0	1	1	2	2	1	2	1	0	1	1
G3H4A5	G3H4A5	U6 snRNA-associated Sm-like protein LSm4	G3H4A5_CRIGR U6 snRNA-associated Sm-like protein LSm4 OS=Cricetulus griseus OX=10029 GN=LSM4 PE=3 SV=1		13607000	15052000	0	0	0	0	28561000	0	3	3	3	17.7	17.7	17.7	13.663	0	4.2384	157580000	8	3	3	3	17.7	17.7	17.7	13.663	1	157580000	8	2	2	1	0	2	2	2	2	2	2	1	0	2	2	2	2
G3H4A8	G3H4A8	Ras-related protein Rab-3A	G3H4A8_CRIGR Ras-related protein Rab-3A OS=Cricetulus griseus OX=10029 GN=H671_1g2629 PE=4 SV=1		0	0	0	5697400	0	0	0	0	2	1	1	10.5	6.8	6.8	24.97	0.00065862	2.5783	6658900	1	2	1	1	10.5	6.8	6.8	24.97	1	6658900	1	0	1	0	1	0	0	0	0	0	0	0	1	0	0	0	0
G3H4A9	G3H4A9	Mpv17-like protein 2	G3H4A9_CRIGR Mpv17-like protein 2 OS=Cricetulus griseus OX=10029 GN=I79_005109 PE=4 SV=1		25315000	32703000	0	39995000	0	14372000	23780000	20375000	3	3	3	8.5	8.5	8.5	52.414	0	19.245	245580000	15	3	3	3	8.5	8.5	8.5	52.414	1	245580000	15	3	3	1	3	1	2	3	2	3	3	1	3	1	2	3	2
G3H4B1	G3H4B1	Phosphatidylinositol 3-kinase regulatory subunit beta	G3H4B1_CRIGR Phosphatidylinositol 3-kinase regulatory subunit beta OS=Cricetulus griseus OX=10029 GN=I79_005111 PE=4 SV=1		28388000	21953000	23498000	28573000	0	0	20414000	0	6	5	5	11	9.3	9.3	74.033	0	8.1815	224650000	11	6	5	5	11	9.3	9.3	74.033	1	224650000	11	3	2	3	4	1	1	3	1	2	2	3	4	1	1	3	1
G3H4B6	G3H4B6	Coiled-coil domain-containing protein 124	G3H4B6_CRIGR Coiled-coil domain-containing protein 124 OS=Cricetulus griseus OX=10029 GN=I79_005116 PE=4 SV=1		609529984	514640000	543020032	685190016	317630016	389129984	443900000	216330000	16	16	16	62.2	62.2	62.2	25.422	0	61.694	5294200000	108	16	16	16	62.2	62.2	62.2	25.422	1	5294200000	108	14	10	12	9	11	8	10	7	14	10	12	9	11	8	10	7
G3H4C1;G3H5L7	G3H4C1	60S ribosomal protein L18a;60S ribosomal protein L18a	G3H4C1_CRIGR 60S ribosomal protein L18a OS=Cricetulus griseus OX=10029 GN=I79_005122 PE=4 SV=1		1376400000	872780032	1302800000	1338200064	1696800000	1431800064	2492000000	1472300032	5	3	3	47.6	28.6	28.6	10.02	0	184.34	13424000000	96	5	3	3	47.6	28.6	28.6	10.02	2	13424000000	96	4	4	4	4	4	5	4	5	2	2	3	2	3	3	2	3
G3H4C2	G3H4C2	Microtubule-associated protein 1S	G3H4C2_CRIGR Microtubule-associated protein 1S OS=Cricetulus griseus OX=10029 GN=I79_005123 PE=4 SV=1		365710016	385009984	375110016	370910016	333180000	442640000	526590016	449750016	29	29	29	42.8	42.8	42.8	91.802	0	114.3	4279000000	166	29	29	29	42.8	42.8	42.8	91.802	1	4279000000	166	17	17	19	13	17	20	18	19	17	17	19	13	17	20	18	19
G3H4D2	G3H4D2	Glycosyltransferase 25 family member 1	G3H4D2_CRIGR Glycosyltransferase 25 family member 1 OS=Cricetulus griseus OX=10029 GN=I79_005133 PE=4 SV=1		1207800064	963649984	733990016	1105699968	954270016	1007500032	787190016	1131900032	22	22	22	26.1	26.1	26.1	108.25	0	204.81	10417000000	217	22	22	22	26.1	26.1	26.1	108.25	1	10417000000	217	20	17	18	19	17	18	16	17	20	17	18	19	17	18	16	17
G3H4D3	G3H4D3	6-phosphogluconolactonase	G3H4D3_CRIGR 6-phosphogluconolactonase OS=Cricetulus griseus OX=10029 GN=H671_1g2647 PE=3 SV=1		138440000	171310000	202350000	176040000	136560000	95319000	168150000	115930000	6	6	6	60.9	60.9	60.9	18.306	0	35.217	1563600000	81	6	6	6	60.9	60.9	60.9	18.306	1	1563600000	81	4	6	6	5	6	6	6	6	4	6	6	5	6	6	6	6
G3H4D5	G3H4D5	Long-chain fatty acid transport protein 1	G3H4D5_CRIGR Long-chain fatty acid transport protein 1 OS=Cricetulus griseus OX=10029 GN=I79_005136 PE=4 SV=1		0	21033000	0	0	0	0	0	0	2	2	2	16.1	16.1	16.1	24.266	0.00023613	3.601	95843000	7	2	2	2	16.1	16.1	16.1	24.266	1	95843000	7	2	2	0	1	0	1	1	1	2	2	0	1	0	1	1	1
G3H4D9	G3H4D9	Multivesicular body subunit 12A	G3H4D9_CRIGR Multivesicular body subunit 12A OS=Cricetulus griseus OX=10029 GN=H671_1g2651 PE=4 SV=1		54486000	71232000	48912000	50747000	43707000	44832000	64820000	52282000	8	8	8	53.1	53.1	53.1	28.798	0	30.303	578210000	33	8	8	8	53.1	53.1	53.1	28.798	1	578210000	33	4	6	6	4	6	7	7	5	4	6	6	4	6	7	7	5
G3H4E0	G3H4E0	Bone marrow stromal antigen 2	G3H4E0_CRIGR Bone marrow stromal antigen 2 OS=Cricetulus griseus OX=10029 GN=I79_005141 PE=4 SV=1		791089984	494340000	565889984	569680000	251390000	255710000	351860000	234200000	6	6	6	22.2	22.2	22.2	23.569	0	84.925	4926900000	79	6	6	6	22.2	22.2	22.2	23.569	1	4926900000	79	6	6	5	5	5	5	6	5	6	6	5	5	5	5	6	5
G3H4E3	G3H4E3	DET1-and DDB1-associated protein 1	G3H4E3_CRIGR DET1-and DDB1-associated protein 1 OS=Cricetulus griseus OX=10029 GN=H671_1g3976 PE=4 SV=1		0	0	0	0	0	0	6511600	0	1	1	1	13.5	13.5	13.5	14.958	0.00023441	3.4971	16475000	1	1	1	1	13.5	13.5	13.5	14.958	1	16475000	1	1	0	0	0	0	0	1	0	1	0	0	0	0	0	1	0
G3H4E5	G3H4E5	39S ribosomal protein L34, mitochondrial	G3H4E5_CRIGR 39S ribosomal protein L34, mitochondrial OS=Cricetulus griseus OX=10029 GN=I79_005146 PE=4 SV=1		0	23525000	30295000	0	44603000	54533000	41136000	65936000	3	3	3	36.5	36.5	36.5	7.1703	0	5.7652	317570000	8	3	3	3	36.5	36.5	36.5	7.1703	1	317570000	8	1	2	3	1	3	3	2	3	1	2	3	1	3	3	2	3
G3H4F0	G3H4F0	BRCA1-A complex subunit MERIT40	G3H4F0_CRIGR BRCA1-A complex subunit MERIT40 OS=Cricetulus griseus OX=10029 GN=I79_005151 PE=4 SV=1		88340000	98004000	58822000	78716000	29342000	51585000	78941000	25660000	3	3	3	8.8	8.8	8.8	40.088	0	7.3007	766750000	18	3	3	3	8.8	8.8	8.8	40.088	1	766750000	18	3	2	3	3	2	2	2	3	3	2	3	3	2	2	2	3
G3H4F4	G3H4F4	Vesicle transport protein USE1	G3H4F4_CRIGR Vesicle transport protein USE1 OS=Cricetulus griseus OX=10029 GN=I79_005155 PE=4 SV=1		0	0	0	0	0	0	49112000	0	5	5	5	21.4	21.4	21.4	30.86	0	5.0091	168210000	2	5	5	5	21.4	21.4	21.4	30.86	1	168210000	2	1	1	0	0	2	3	2	1	1	1	0	0	2	3	2	1
G3H4F5	G3H4F5	Myosin-IXb	G3H4F5_CRIGR Myosin-IXb OS=Cricetulus griseus OX=10029 GN=I79_005156 PE=3 SV=1		111310000	123080000	130970000	144230000	84229000	83803000	114270000	81385000	36	36	36	24	24	24	224.49	0	136.56	1167100000	76	36	36	36	24	24	24	224.49	1	1167100000	76	16	21	17	21	16	14	18	13	16	21	17	21	16	14	18	13
G3H4F6	G3H4F6	HAUS augmin-like complex subunit 8	G3H4F6_CRIGR HAUS augmin-like complex subunit 8 OS=Cricetulus griseus OX=10029 GN=I79_005157 PE=4 SV=1		0	0	0	0	0	0	7231700	0	3	3	3	13.4	13.4	13.4	39.17	0	7.4505	49933000	5	3	3	3	13.4	13.4	13.4	39.17	1	49933000	5	0	1	1	1	1	0	1	1	0	1	1	1	1	0	1	1
G3H4G8	G3H4G8	Solute carrier family 35 member E1 (Fragment)	G3H4G8_CRIGR Solute carrier family 35 member E1 (Fragment) OS=Cricetulus griseus OX=10029 GN=I79_005169 PE=4 SV=1		0	11235000	13300000	0	12562000	20545000	0	0	4	4	4	12.5	12.5	12.5	34.161	0	4.9613	122430000	8	4	4	4	12.5	12.5	12.5	34.161	1	122430000	8	2	3	2	1	2	2	2	2	2	3	2	1	2	2	2	2
G3H4H4	G3H4H4	Epidermal growth factor receptor substrate 15-like 1	G3H4H4_CRIGR Epidermal growth factor receptor substrate 15-like 1 OS=Cricetulus griseus OX=10029 GN=I79_005175 PE=4 SV=1		143470000	126190000	122380000	157170000	113490000	126280000	83111000	112540000	16	16	16	28.1	28.1	28.1	82.827	0	164.63	1225200000	61	16	16	16	28.1	28.1	28.1	82.827	1	1225200000	61	14	6	12	8	11	12	6	11	14	6	12	8	11	12	6	11
G3H4H6	G3H4H6	AP-1 complex subunit mu-1	G3H4H6_CRIGR AP-1 complex subunit mu-1 OS=Cricetulus griseus OX=10029 GN=I79_005177 PE=3 SV=1		92902000	112560000	152770000	124620000	162030000	138240000	185180000	136510000	9	9	9	22.7	22.7	22.7	49.849	0	52.105	1410200000	44	9	9	9	22.7	22.7	22.7	49.849	1	1410200000	44	4	6	8	7	7	8	7	7	4	6	8	7	7	8	7	7
G3H4H8	G3H4H8	FAM32A	G3H4H8_CRIGR FAM32A OS=Cricetulus griseus OX=10029 GN=CgPICR_016239 PE=4 SV=1		0	0	0	0	0	31844000	0	0	2	2	2	19.6	19.6	19.6	13.197	0	3.8678	59069000	3	2	2	2	19.6	19.6	19.6	13.197	1	59069000	3	0	0	0	0	1	2	0	1	0	0	0	0	1	2	0	1
G3H4I1	G3H4I1	Ras-related protein Rab-8A	G3H4I1_CRIGR Ras-related protein Rab-8A OS=Cricetulus griseus OX=10029 GN=H671_1g1639 PE=4 SV=1		262490000	351009984	354449984	251420000	157380000	216370000	238800000	170430000	9	5	5	30.1	19.1	19.1	26.854	0	40.68	2971500000	75	9	5	5	30.1	19.1	19.1	26.854	1	2971500000	75	7	7	6	8	7	7	4	7	5	4	4	5	4	5	2	4
G3H4I2	G3H4I2	Tropomyosin alpha-1 chain-like protein	G3H4I2_CRIGR Tropomyosin alpha-1 chain-like protein OS=Cricetulus griseus OX=10029 GN=H671_1g1638 PE=3 SV=1		204760000	291080000	192430000	246650000	183940000	161190000	173580000	139490000	13	6	5	35.1	19.2	19.2	30.686	0	45.017	2078100000	37	13	6	5	35.1	19.2	19.2	30.686	1	2078100000	37	6	6	5	3	7	6	8	6	2	3	3	2	3	4	3	3
G3H4J1	G3H4J1	E3 ubiquitin-protein ligase	G3H4J1_CRIGR E3 ubiquitin-protein ligase OS=Cricetulus griseus OX=10029 GN=H671_5g15090 PE=4 SV=1		157440000	236700000	208160000	108700000	128780000	121310000	279870016	70265000	30	30	29	17.7	17.7	17.4	289.19	0	196.73	1923900000	102	30	30	29	17.7	17.7	17.4	289.19	1	1923900000	102	15	21	21	12	10	13	19	8	15	21	21	12	10	13	19	8
G3H4J2	G3H4J2	Striatin-3	G3H4J2_CRIGR Striatin-3 OS=Cricetulus griseus OX=10029 GN=I79_005195 PE=4 SV=1		18359000	0	0	0	0	0	0	0	4	3	3	7.9	6.2	6.2	65.146	0	6.4805	110360000	6	4	3	3	7.9	6.2	6.2	65.146	1	110360000	6	3	2	1	1	2	3	2	1	2	1	1	0	1	2	1	1
G3H4J6	G3H4J6	Sec1 family domain-containing protein 1	G3H4J6_CRIGR Sec1 family domain-containing protein 1 OS=Cricetulus griseus OX=10029 GN=I79_005199 PE=3 SV=1		357620000	328300000	245790000	293150016	292249984	307889984	263820000	234010000	19	19	19	43.4	43.4	43.4	71.766	0	181.91	3028800000	115	19	19	19	43.4	43.4	43.4	71.766	1	3028800000	115	13	13	14	13	16	16	12	16	13	13	14	13	16	16	12	16
[truncated: 3,883 more rows]
[truncated: 55 more columns]

## Sheet: Quantifications
Protein IDs	Majority protein IDs	Protein_names	Fasta headers	log2_LFQ intensity MG-1	log2_LFQ intensity MG-2	log2_LFQ intensity MG-3	log2_LFQ intensity MG-4	log2_LFQ intensity WT-1	log2_LFQ intensity WT-2	log2_LFQ intensity WT-3	log2_LFQ intensity WT-4	Peptides	Razor + unique peptides	Unique peptides	Sequence coverage [%]	Unique + razor sequence coverage [%]	Unique sequence coverage [%]	Mol. weight [kDa]	Q-value	Score	Intensity	MS/MS count	Potential contaminant
[truncated: 3,383 more rows]

[truncated: 1 more sheets: Two-sample T-test]
